# Supplementary material for: Synthesis and crystal structure of poly[ethanol(μ-4-methyl­pyridine N-oxide)di-μ-thio­cyanato-cobalt(II)]
Source: Acta Crystallogr E Crystallogr Commun. 2024 Sep 20;80(Pt 10):1029–33. doi: 10.1107/S2056989024009058 (PMC11451497; doi:10.1107/S2056989024009058)
Supplement: Supplementary file 1 [file e-80-01029-sup1.cif]

##############################################################################
#                                                                            #
# This CIF contains the data in a paper accepted for publication in          #
# Acta Crystallographica Section E. It conforms to the requirements of       #
# Notes for Authors for Acta Crystallographica Section E, and has been       #
# peer reviewed under the auspices of the IUCr Commission on Journals.       #
#                                                                            #
# Full details of the Crystallographic Information File format               #
# are given in the paper "The Crystallographic Information File (CIF):       #
# a New Standard Archive File for Crystallography" by S. R. Hall, F. H.      #
# Allen and I. D. Brown [Acta Cryst. (1991), A47, 655-685].                  #
#                                                                            #
# The current version of the core CIF dictionary is obtainable from          #
# ftp://ftp.iucr.org/pub/cif_core.dic.                                       #
#                                                                            #
# Software is freely available for graphical display of the structure(s)     #
# in this CIF. For information consult the CIF software page                 #
# http://www.iucr.org/resources/cif/software.                                #
#                                                                            #
# This file may be used for bona fide research purposes within the           #
# scientific community so long as proper attribution is given to the journal # 
# article from which it was obtained.                                        #
#                                                                            #
##############################################################################
data_I
_audit_creation_method
;
Olex2 1.3-ac4
(compiled 2020.11.27 svn.r5f609507 for Rigaku Oxford Diffraction, GUI svn.r6214)
;
_journal_date_recd_electronic     2024-09-04
_journal_date_accepted     2024-09-16
_journal_name_full     'Acta Crystallographica, Section E'
_journal_year     2024
_journal_volume     80
_journal_issue      1
_journal_page_first     0
_journal_page_last     0
_journal_paper_category     GM
_journal_paper_doi     10.1107/S2056989024009058
_journal_coeditor_code     PK2710
_publ_contact_author_name     'Christian N\"ather'
_publ_contact_author_address
;ctahedrally coordinated by two o
Institut f\"ur Anorganische Chemie
Universit\"at Kiel
;
_publ_contact_author_email     'cnaether@ac.uni-kiel.de'
_publ_contact_author_fax     ?
_publ_contact_author_phone     ?
_publ_section_title
;
Synthesis and crystal structure of poly[ethanol(\m-4-methylpyridine
<i>N</i>-oxide)di-\m-thiocyanato-cobalt(II)]
;
loop_
    _publ_author_name
    _publ_author_footnote
    _publ_author_address
    'N\"ather, Christian' .
;
Institut f\"ur Anorganische Chemie
Universit\"at Kiel
Germany
;
    'Jess, Inke' .
;
Institut f\"ur Anorganische Chemie
Universit\"at Kiel
Germany
;
_publ_section_synopsis
;
In the crystal structure of the title compound, the Co^II^ cations are
octahedrally coordinated by two bridging and one terminal thiocyanate anions,
two bridging 4-methylpyridine <i>N</i>-oxide coligands and one ethanol
molecule and linked into chains by single \m-1,3-bridging anionic ligands that
are further connected into layers by pairs of
\m-1,1(<i>O</i>,<i>O</i>)-bridging 4-methylpyridine <i>N</i>-oxide coligands.
;
_chemical_name_systematic
;
Poly[ethanol(\m-4-methylpyridine <i>N</i>-oxide)di-\m-thiocyanato-cobalt(II)]
;
_chemical_name_common     ?
_chemical_formula_moiety     'C10 H13 Co N3 O2 S2'
_chemical_formula_sum     'C10 H13 Co N3 O2 S2'
_chemical_formula_iupac     '[Co (N C S)2 (C6 H7 N1 O1) (C2 H6 O1)]'
_chemical_formula_weight     330.28
_chemical_melting_point     ?
_space_group_crystal_system     monoclinic
_space_group_name_H-M_alt     'P 1 21/c 1'
_space_group_name_Hall     '-P 2ybc'
loop_
    _space_group_symop_operation_xyz
    'x, y, z'
    '-x, y+1/2, -z+1/2'
    '-x, -y, -z'
    'x, -y-1/2, z-1/2'
_cell_length_a     11.67627(7)
_cell_length_b     11.61861(6)
_cell_length_c     10.60662(7)
_cell_angle_alpha     90
_cell_angle_beta     107.5929(7)
_cell_angle_gamma     90
_cell_volume     1371.615(15)
_cell_formula_units_Z     4
_cell_measurement_reflns_used     19460
_cell_measurement_theta_min     3.9680
_cell_measurement_theta_max     79.8650
_cell_measurement_temperature     99.99(10)
_exptl_crystal_description     block
_exptl_crystal_colour     pink
_exptl_crystal_size_max     0.15
_exptl_crystal_size_mid     0.12
_exptl_crystal_size_min     0.10
_exptl_crystal_size_rad     0.079
_exptl_crystal_density_diffrn     1.599
_exptl_crystal_density_meas     ?
_exptl_crystal_density_method     ?
_exptl_crystal_F_000     676
_exptl_absorpt_coefficient_mu     12.649
_exptl_absorpt_correction_type     multi-scan
_exptl_absorpt_process_details
;
(CrysAlisPro; Rigaku OD, 2023)
;
_exptl_absorpt_correction_T_min     0.45281
_exptl_absorpt_correction_T_max     1.00000
_diffrn_ambient_temperature     99.99(10)
_diffrn_source     'micro-focus sealed X-ray tube'
_diffrn_radiation_type     'Cu K\a'
_diffrn_radiation_wavelength     1.54184
_diffrn_radiation_monochromator     mirror
_diffrn_measurement_device_type     'XtaLAB Synergy, Dualflex, HyPix'
_diffrn_measurement_device     'four-circle diffractometer'
_diffrn_measurement_method     '\w scans'
_diffrn_detector     'Hybrid Pixel Array Detector'
_diffrn_detector_area_resol_mean     10.0000
_diffrn_reflns_number     23514
_diffrn_reflns_av_R_equivalents     0.0219
_diffrn_reflns_av_unetI/netI     0.0096
_diffrn_reflns_theta_min     3.972
_diffrn_reflns_theta_max     80.345
_diffrn_reflns_theta_full     67.684
_diffrn_measured_fraction_theta_max     0.981
_diffrn_measured_fraction_theta_full     0.997
_diffrn_reflns_limit_h_min     -14
_diffrn_reflns_limit_h_max     13
_diffrn_reflns_limit_k_min     -14
_diffrn_reflns_limit_k_max     14
_diffrn_reflns_limit_l_min     -11
_diffrn_reflns_limit_l_max     13
_diffrn_radiation_probe     x-ray
_refine_special_details     ?
_reflns_number_total     2937
_reflns_number_gt     2909
_reflns_threshold_expression     'I > 2\s(I)'
_refine_ls_structure_factor_coef     Fsqd
_refine_ls_matrix_type     full
_refine_ls_R_factor_all     0.0223
_refine_ls_R_factor_gt     0.0221
_refine_ls_wR_factor_gt     0.0581
_refine_ls_wR_factor_ref     0.0582
_refine_ls_goodness_of_fit_ref     1.051
_refine_ls_restrained_S_all     1.051
_refine_ls_number_reflns     2937
_refine_ls_number_parameters     170
_refine_ls_number_restraints     1
_refine_ls_hydrogen_treatment     mixed
_refine_ls_weighting_scheme     calc
_refine_ls_weighting_details
              'w=1/[\s^2^(Fo^2^)+(0.0303P)^2^+0.9886P] where P=(Fo^2^+2Fc^2^)/3'
_atom_sites_solution_hydrogens     mixed
_atom_sites_solution_primary     dual
_atom_sites_solution_secondary     ?
_refine_ls_shift/su_max     0.001
_refine_ls_shift/su_mean     0.000
_refine_diff_density_max     0.349
_refine_diff_density_min     -0.292
_refine_ls_extinction_method
;
<i>SHELXL2016/6</i> (Sheldrick, 2015b)
;
_refine_ls_extinction_coef     0.00084(11)
_refine_ls_extinction_expression
                                  'Fc^*^=kFc[1+0.001xFc^2^\l^3^/sin(2\q)]^-1/4^'
loop_
    _atom_type_symbol
    _atom_type_description
    _atom_type_scat_dispersion_real
    _atom_type_scat_dispersion_imag
    _atom_type_scat_source
    'C' 'C' 0.0181 0.0091
                         'International Tables Vol C Tables 4.2.6.8 and 6.1.1.4'
    'H' 'H' 0.0000 0.0000
                         'International Tables Vol C Tables 4.2.6.8 and 6.1.1.4'
    'Co' 'Co' -2.3653 3.6143
                         'International Tables Vol C Tables 4.2.6.8 and 6.1.1.4'
    'N' 'N' 0.0311 0.0180
                         'International Tables Vol C Tables 4.2.6.8 and 6.1.1.4'
    'O' 'O' 0.0492 0.0322
                         'International Tables Vol C Tables 4.2.6.8 and 6.1.1.4'
    'S' 'S' 0.3331 0.5567
                         'International Tables Vol C Tables 4.2.6.8 and 6.1.1.4'
_computing_data_collection
;
CrysAlisPro (Rigaku OD, 2023)
;
_computing_cell_refinement
;
CrysAlisPro (Rigaku OD, 2023)
;
_computing_data_reduction
;
CrysAlisPro (Rigaku OD, 2023)
;
_computing_structure_solution
;
<i>SHELXT2014/5</i> (Sheldrick, 2015a)
;
_computing_structure_refinement
;
<i>SHELXL2016/6</i> (Sheldrick, 2015b)
;
_computing_molecular_graphics
;
DIAMOND (Brandenburg, 1999) and XP in SHELXTL-PC (Sheldrick,
2008)
;
_computing_publication_material
;
Publcif (Westrip, 2010)
;
loop_
    _atom_site_type_symbol
    _atom_site_label
    _atom_site_fract_x
    _atom_site_fract_y
    _atom_site_fract_z
    _atom_site_U_iso_or_equiv
    _atom_site_adp_type
    _atom_site_calc_flag
    _atom_site_occupancy
    _atom_site_disorder_assembly
    _atom_site_disorder_group
    Co Co1 0.56402(2) 0.37657(2) 0.58362(2) 0.01116(8) Uani d 1 . .
    N N1 0.70562(11) 0.28747(11) 0.55557(12) 0.0163(3) Uani d 1 . .
    C C1 0.77833(13) 0.25258(12) 0.51159(14) 0.0156(3) Uani d 1 . .
    S S1 0.88296(3) 0.20182(3) 0.45220(4) 0.02192(10) Uani d 1 . .
    N N2 0.51802(11) 0.31162(11) 0.74214(12) 0.0155(2) Uani d 1 . .
    C C2 0.47782(13) 0.29336(12) 0.82748(14) 0.0143(3) Uani d 1 . .
    S S2 0.41839(3) 0.26862(3) 0.94760(3) 0.01787(9) Uani d 1 . .
    O O11 0.56699(9) 0.48910(9) 0.43004(10) 0.0133(2) Uani d 1 . .
    N N11 0.66546(11) 0.50302(10) 0.38914(12) 0.0123(2) Uani d 1 . .
    C C11 0.76069(13) 0.56068(13) 0.46681(14) 0.0164(3) Uani d 1 . .
    H H11 0.759449 0.589098 0.550371 0.020 Uiso calc 1 . .
    C C12 0.86013(13) 0.57840(13) 0.42474(15) 0.0179(3) Uani d 1 . .
    H H12 0.927076 0.619664 0.479306 0.021 Uiso calc 1 . .
    C C13 0.86310(13) 0.53621(13) 0.30276(15) 0.0175(3) Uani d 1 . .
    C C14 0.76325(14) 0.47485(13) 0.22755(15) 0.0182(3) Uani d 1 . .
    H H14 0.762990 0.443743 0.144637 0.022 Uiso calc 1 . .
    C C15 0.66507(13) 0.45867(13) 0.27160(14) 0.0164(3) Uani d 1 . .
    H H15 0.597523 0.416577 0.219592 0.020 Uiso calc 1 . .
    C C16 0.96938(15) 0.55720(18) 0.25409(17) 0.0289(4) Uani d 1 . .
    H H16A 0.984966 0.488350 0.208476 0.043 Uiso calc 1 . .
    H H16B 1.040050 0.574519 0.329344 0.043 Uiso calc 1 . .
    H H16C 0.952495 0.622453 0.192663 0.043 Uiso calc 1 . .
    O O21 0.70560(9) 0.46801(9) 0.72670(10) 0.0153(2) Uani d 1 . .
    H H21 0.7507(19) 0.4167(18) 0.764(2) 0.036(6) Uiso d 1 . .
    C C21 0.68639(13) 0.54339(13) 0.82663(15) 0.0173(3) Uani d 1 . .
    H H21A 0.671358 0.496901 0.898243 0.021 Uiso calc 1 . .
    H H21B 0.614811 0.591950 0.787326 0.021 Uiso calc 1 . .
    C C22 0.79487(16) 0.61910(14) 0.88314(18) 0.0248(4) Uani d 1 . .
    H H22A 0.808629 0.666175 0.812428 0.037 Uiso calc 1 . .
    H H22B 0.865522 0.570888 0.922494 0.037 Uiso calc 1 . .
    H H22C 0.780882 0.669390 0.951198 0.037 Uiso calc 1 . .
loop_
    _atom_site_aniso_label
    _atom_site_aniso_U_11
    _atom_site_aniso_U_22
    _atom_site_aniso_U_33
    _atom_site_aniso_U_12
    _atom_site_aniso_U_13
    _atom_site_aniso_U_23
    Co1 0.01275(12) 0.01291(13) 0.00940(12) 0.00043(8) 0.00570(9) 0.00058(8)
    N1 0.0177(6) 0.0179(6) 0.0145(6) 0.0026(5) 0.0067(5) 0.0004(5)
    C1 0.0164(7) 0.0152(7) 0.0144(6) -0.0010(5) 0.0033(5) -0.0004(5)
    S1 0.01501(17) 0.0262(2) 0.0272(2) -0.00084(14) 0.01044(14) -0.00874(15)
    N2 0.0178(6) 0.0167(6) 0.0136(6) 0.0006(5) 0.0070(5) 0.0013(5)
    C2 0.0151(6) 0.0137(6) 0.0135(6) 0.0023(5) 0.0033(5) 0.0004(5)
    S2 0.02135(18) 0.02055(18) 0.01625(17) 0.00594(13) 0.01250(14) 0.00563(13)
    O11 0.0125(5) 0.0164(5) 0.0145(5) 0.0014(4) 0.0092(4) 0.0033(4)
    N11 0.0127(5) 0.0132(5) 0.0130(5) 0.0007(4) 0.0067(4) 0.0018(4)
    C11 0.0170(7) 0.0187(7) 0.0139(6) 0.0007(6) 0.0051(5) -0.0004(5)
    C12 0.0149(7) 0.0213(7) 0.0181(7) -0.0022(6) 0.0060(5) -0.0009(6)
    C13 0.0162(7) 0.0206(7) 0.0181(7) 0.0010(6) 0.0087(6) 0.0031(6)
    C14 0.0206(7) 0.0212(7) 0.0152(7) 0.0013(6) 0.0092(6) -0.0008(6)
    C15 0.0183(7) 0.0173(7) 0.0145(6) -0.0017(6) 0.0063(5) -0.0021(5)
    C16 0.0216(8) 0.0459(11) 0.0242(8) -0.0054(7) 0.0143(7) -0.0012(7)
    O21 0.0154(5) 0.0180(5) 0.0130(5) 0.0007(4) 0.0052(4) -0.0017(4)
    C21 0.0169(7) 0.0196(7) 0.0165(7) 0.0011(6) 0.0067(6) -0.0039(6)
    C22 0.0225(8) 0.0266(9) 0.0263(8) -0.0042(6) 0.0088(7) -0.0098(6)
_geom_special_details
;
 All esds (except the esd in the dihedral angle between two l.s. planes)
 are estimated using the full covariance matrix.  The cell esds are taken
 into account individually in the estimation of esds in distances, angles
 and torsion angles; correlations between esds in cell parameters are only
 used when they are defined by crystal symmetry.  An approximate (isotropic)
 treatment of cell esds is used for estimating esds involving l.s. planes.
;
loop_
    _geom_bond_atom_site_label_1
    _geom_bond_atom_site_label_2
    _geom_bond_site_symmetry_2
    _geom_bond_distance
    _geom_bond_publ_flag
    Co1 N1 . 2.0472(13) y
    Co1 N2 . 2.0569(12) y
    Co1 S2 4_565 2.5171(4) y
    Co1 O11 . 2.0971(10) y
    Co1 O11 3_666 2.1594(10) y
    Co1 O21 . 2.1559(10) y
    N1 C1 . 1.158(2) ?
    C1 S1 . 1.6438(15) ?
    N2 C2 . 1.158(2) ?
    C2 S2 . 1.6498(15) ?
    O11 N11 . 1.3557(15) ?
    N11 C11 . 1.3454(19) ?
    N11 C15 . 1.3477(18) ?
    C11 H11 . 0.9500 ?
    C11 C12 . 1.379(2) ?
    C12 H12 . 0.9500 ?
    C12 C13 . 1.394(2) ?
    C13 C14 . 1.393(2) ?
    C13 C16 . 1.501(2) ?
    C14 H14 . 0.9500 ?
    C14 C15 . 1.375(2) ?
    C15 H15 . 0.9500 ?
    C16 H16A . 0.9800 ?
    C16 H16B . 0.9800 ?
    C16 H16C . 0.9800 ?
    O21 H21 . 0.815(16) ?
    O21 C21 . 1.4437(17) ?
    C21 H21A . 0.9900 ?
    C21 H21B . 0.9900 ?
    C21 C22 . 1.509(2) ?
    C22 H22A . 0.9800 ?
    C22 H22B . 0.9800 ?
    C22 H22C . 0.9800 ?
loop_
    _geom_angle_atom_site_label_1
    _geom_angle_atom_site_label_2
    _geom_angle_atom_site_label_3
    _geom_angle_site_symmetry_1
    _geom_angle_site_symmetry_3
    _geom_angle
    _geom_angle_publ_flag
    N1 Co1 N2 . . 110.80(5) y
    N1 Co1 S2 . 4_565 90.75(4) y
    N1 Co1 O11 . 3_666 160.49(5) y
    N1 Co1 O11 . . 89.92(4) y
    N1 Co1 O21 . . 82.55(5) y
    N2 Co1 S2 . 4_565 85.67(4) y
    N2 Co1 O11 . 3_666 88.01(4) y
    N2 Co1 O11 . . 158.96(5) y
    N2 Co1 O21 . . 86.53(5) y
    O11 Co1 S2 . 4_565 98.02(3) y
    O11 Co1 S2 3_666 4_565 95.96(3) y
    O11 Co1 O11 . 3_666 71.03(4) y
    O11 Co1 O21 . . 92.89(4) y
    O21 Co1 S2 . 4_565 167.20(3) y
    O21 Co1 O11 . 3_666 93.90(4) y
    C1 N1 Co1 . . 163.29(12) ?
    N1 C1 S1 . . 178.79(14) ?
    C2 N2 Co1 . . 166.81(12) ?
    N2 C2 S2 . . 178.99(14) ?
    C2 S2 Co1 . 4_566 100.98(5) ?
    Co1 O11 Co1 . 3_666 108.96(4) ?
    N11 O11 Co1 . . 122.53(8) ?
    N11 O11 Co1 . 3_666 122.99(8) ?
    C11 N11 O11 . . 119.16(12) ?
    C11 N11 C15 . . 121.87(12) ?
    C15 N11 O11 . . 118.97(12) ?
    N11 C11 H11 . . 120.1 ?
    N11 C11 C12 . . 119.79(13) ?
    C12 C11 H11 . . 120.1 ?
    C11 C12 H12 . . 119.8 ?
    C11 C12 C13 . . 120.49(14) ?
    C13 C12 H12 . . 119.8 ?
    C12 C13 C16 . . 121.15(14) ?
    C14 C13 C12 . . 117.39(14) ?
    C14 C13 C16 . . 121.46(14) ?
    C13 C14 H14 . . 119.5 ?
    C15 C14 C13 . . 120.97(14) ?
    C15 C14 H14 . . 119.5 ?
    N11 C15 C14 . . 119.46(14) ?
    N11 C15 H15 . . 120.3 ?
    C14 C15 H15 . . 120.3 ?
    C13 C16 H16A . . 109.5 ?
    C13 C16 H16B . . 109.5 ?
    C13 C16 H16C . . 109.5 ?
    H16A C16 H16B . . 109.5 ?
    H16A C16 H16C . . 109.5 ?
    H16B C16 H16C . . 109.5 ?
    Co1 O21 H21 . . 103.2(17) ?
    C21 O21 Co1 . . 124.02(9) ?
    C21 O21 H21 . . 107.9(17) ?
    O21 C21 H21A . . 109.6 ?
    O21 C21 H21B . . 109.6 ?
    O21 C21 C22 . . 110.31(12) ?
    H21A C21 H21B . . 108.1 ?
    C22 C21 H21A . . 109.6 ?
    C22 C21 H21B . . 109.6 ?
    C21 C22 H22A . . 109.5 ?
    C21 C22 H22B . . 109.5 ?
    C21 C22 H22C . . 109.5 ?
    H22A C22 H22B . . 109.5 ?
    H22A C22 H22C . . 109.5 ?
    H22B C22 H22C . . 109.5 ?
loop_
    _geom_hbond_atom_site_label_D
    _geom_hbond_atom_site_label_H
    _geom_hbond_atom_site_label_A
    _geom_hbond_site_symmetry_A
    _geom_hbond_distance_DH
    _geom_hbond_distance_HA
    _geom_hbond_distance_DA
    _geom_hbond_angle_DHA
    C11 H11 S2 2_656 0.95 2.95 3.4900(15) 117.5
    C11 H11 O21 . 0.95 2.57 3.2004(18) 124.4
    C12 H12 S1 3_766 0.95 2.96 3.8544(16) 156.9
    O21 H21 S1 4_566 0.815(16) 2.529(17) 3.3028(11) 159(2)
    C22 H22C S2 3_667 0.98 2.93 3.7185(18) 138.0
_shelx_space_group_comment
;
The symmetry employed for this shelxl refinement is uniquely defined
by the following loop, which should always be used as a source of
symmetry information in preference to the above space-group names.
They are only intended as comments.
;
_shelx_estimated_absorpt_T_min     ?
_shelx_estimated_absorpt_T_max     ?
_shelx_hkl_file
;
   0   0  -1 134.680 21.5741   8
   0   0  -1 92.7366 23.7939  41
   0   0  -2 156349. 2270.75  41
   0   0   2 158420. 2296.27   1
   0   0  -3-30.9505 71.4544  41
   0   0   3 29.9270 92.3084   1
   0   0   3 229.105 71.3021  12
   0   0   4 77136.3 1221.18   1
   0   0   4 79322.2 1177.95  12
   0   0  -5 160.680 165.926  44
   0   0   5-48.0785 160.169   1
   0   0   5-12.0489 121.154  12
   0   0  -6 465435. 6786.85  44
   0   0   6 467003. 6575.59   3
   0   0   6 493683. 6805.04   1
   0   0   6 493300. 6704.54  12
   0   0   7-124.203 254.738   1
   0   0   7 276.033 132.973   3
   0   0  -7 266.631 244.396  44
   0   0   7 3.82065 100.620  49
   0   0   7 42.7178 156.710  12
   0   0   8 122864. 1744.48   3
   0   0   8 127029. 2041.89   1
   0   0   9 61.3502 175.673   3
   0   0   9 127.352 181.440  20
   0   0   9 8.36038 158.349  31
   0   0  -9 147.943 151.585  53
   0   0   9 40.1827 134.678  25
   0   0  10 29857.2 505.265  31
   0   0  10 28460.4 481.436  25
   0   0  10 30283.1 520.140   3
   0   0  10 30064.9 519.452  20
   0   0  11 5.09757 126.712   3
   0   0  11-39.0450 125.008  31
   0   0  11 203.589 144.968  20
   0   0  12 5945.95 141.229   3
   0   0  12 6153.03 131.092  31
   0   0  12 5887.79 147.488  20
   0  -1   0 20.9374 15.3844  11
   0   1  -1 322965. 4410.83   6
   0  -1   1 315669. 4426.58   1
   0  -1   1 319060. 4402.49  46
   0  -1  -1 326078. 4437.83  44
   0   1   2 28553.1 481.867   1
   0  -1   2 29255.5 475.581   1
   0  -1  -2 28924.8 427.544   7
   0  -1   2 28092.6 406.629  10
   0   1  -2 28628.4 466.069   8
   0   1  -2 28865.6 431.310   6
   0   1   2 30072.1 458.815  12
   0  -1  -2 29000.0 480.486  44
   0  -1   3 4137.01 156.993   1
   0   1   3 3581.64 159.871   1
   0   1  -3 3771.14 105.843   6
   0   1  -3 4389.75 143.496   8
   0  -1  -3 3567.61 88.2648   7
   0   1   3 3764.23 132.394  12
   0  -1  -3 3992.56 159.918  44
   0   1  -3 3278.99 141.854  41
   0  -1   4 1602.30 153.713   1
   0   1  -4 1675.20 93.8761   6
   0  -1   4 1341.58 129.409  12
   0   1   4 1351.44 111.113  12
   0  -1  -4 1529.09 153.981  44
   0  -1   4 1240.03 134.425  40
   0   1  -4 1469.74 140.600  41
   0  -1   5 66736.2 1112.36   1
   0  -1  -5 66105.0 1102.95  44
   0   1  -5 63487.5 1074.61  41
   0   1   5 65605.4 1036.43  12
   0  -1   5 66099.4 1058.22  12
   0  -1   6 47401.5 712.242   3
   0  -1   6 50144.6 918.142   1
   0   1   6 46009.3 711.544   3
   0   1  -6 45806.6 878.993  41
   0  -1  -6 48499.7 911.442  44
   0   1   6 44381.4 707.257  51
   0   1   6 47415.5 818.201  12
   0  -1   6 47737.2 849.117  12
   0   1   7 126498. 2120.11   1
   0  -1   7 132230. 1877.86   3
   0   1   7 129052. 1876.60   3
   0  -1   7 138356. 2145.01   1
   0  -1  -7 133776. 2133.04  44
   0   1  -7 131679. 2137.22  44
   0  -1   7 131260. 2030.59  12
   0  -1   7 129590. 1868.95  49
   0  -1  -8 106423. 1817.42  44
   0   1  -8 102835. 1827.40  44
   0   1  -8 101667. 1518.54  53
   0  -1   8 107010. 1522.16  49
   0   1   8 110407. 1829.56   1
   0  -1   8 107710. 1538.37   3
   0   1   8 101182. 1531.73   3
   0  -1   8 112469. 1835.02   1
   0  -1   9 9419.06 264.008  20
   0   1   9 9069.42 238.486  35
   0  -1   9 9748.40 256.936  27
   0  -1   9 9501.45 239.548  25
   0   1   9 9731.53 238.781  25
   0  -1   9 10154.3 277.709   3
   0   1   9 10071.8 251.420  31
   0  -1   9 10248.1 239.094  49
   0  -1 -10 3287.63 177.845  53
   0   1  10 3061.88 149.864  35
   0  -1  10 3295.18 195.524   3
   0   1  10 3664.54 174.567  31
   0  -1  10 3414.75 183.362  31
   0  -1  10 3393.78 196.724  20
   0   1  10 3152.59 152.812  25
   0  -1  10 3167.99 155.318  25
   0  -1  11 7990.39 205.458  31
   0   1  11 8067.55 196.329  31
   0  -1  11 8316.16 210.845   3
   0  -1  11 7956.39 210.707  20
   0   1  11 8176.72 221.542  18
   0  -1  11 8197.84 216.193  18
   0   1  11 8072.27 224.296  20
   0   1  12 6200.00 129.078  31
   0  -1  12 6514.71 140.131  31
   0  -1  12 6441.22 143.578   3
   0   1  12 6478.41 144.902   3
   0   1  12 6518.36 154.365  18
   0   1  12 6697.69 154.399  20
   0  -1  12 6192.15 141.715  20
   0  -1  12 6487.07 149.831  18
   0   2   0 29522.1 452.387   8
   0  -2   1 211904. 3042.41   1
   0   2   1 211088. 3047.23   1
   0  -2   1 230655. 3059.02  13
   0  -2  -1 225980. 3052.37  11
   0   2   1 228189. 3078.88  39
   0  -2  -2 581425. 7956.80  44
   0  -2   2 576262. 7932.34   1
   0   2   2 560118. 7938.49   1
   0   2  -2 574078. 7906.39   6
   0  -2  -2 577322. 7913.52  11
   0   2   3 254781. 3462.59   1
   0  -2   3 253631. 3453.74   1
   0   2  -3 249422. 3455.70  41
   0  -2  -3 248298. 3477.46  44
   0   2   3 267721. 3445.80  12
   0   2  -3 251240. 3461.53   8
   0  -2  -3 255821. 3394.74   7
   0  -2   3 230656. 3344.60  10
   0   2  -3 245013. 3389.56   6
   0   2   4 10155.6 286.729   1
   0  -2   4 10436.8 281.480   1
   0   2  -4 9961.28 283.995  41
   0  -2   4 9036.40 266.861  40
   0  -2  -4 10464.0 299.462  44
   0   2   4 10004.5 250.178  12
   0   2  -4 9365.63 205.512   6
   0  -2  -4 9411.53 192.966   7
   0   2   5 269567. 3863.39   1
   0  -2   5 277411. 3858.58   1
   0  -2   5 261679. 3827.14  40
   0  -2  -5 265276. 3862.58  44
   0   2  -5 255052. 3845.68  41
   0   2   5 263536. 3791.33  12
   0  -2   6 17620.5 313.045  49
   0  -2   6 17003.5 315.426   3
   0   2   6 16402.2 315.490   3
   0  -2   6 17718.5 488.312   1
   0   2   6 18114.8 489.762   1
   0   2  -6 17114.3 474.928  41
   0  -2  -6 18005.7 487.885  44
   0   2   6 17052.8 312.422  51
   0  -2   6 18530.7 451.683  12
   0   2   6 16376.4 400.005  12
   0  -2   7 1259.38 139.632  49
   0  -2  -7 1101.00 258.490  44
   0   2   7 1178.17 270.050   1
   0  -2   7 1326.19 136.564   3
   0   2   7 1098.94 136.020   3
   0  -2   7 1481.35 270.263   1
   0  -2   7 1368.56 208.139  12
   0   2   7 1156.58 143.376  51
   0  -2   8 39163.5 620.589  49
   0  -2  -8 43737.5 900.465  44
   0  -2  -8 34825.6 872.217  45
   0   2   8 37328.7 615.275  35
   0  -2   8 38044.5 607.567  34
   0  -2   8 37103.2 602.551  25
   0  -2   8 38308.7 609.933  27
   0   2   8 40210.0 880.207   1
   0  -2   8 39947.6 879.121   1
   0   2   8 38605.4 626.774   3
   0  -2   8 37993.7 628.427   3
   0   2   8 38021.4 617.109  31
   0   2   8 37569.5 636.117  20
   0  -2   8 36162.8 614.626  20
   0  -2   9 24698.3 453.976  20
   0   2   9 25894.8 479.135  20
   0  -2   9 25921.7 444.115  34
   0   2   9 25438.7 448.438  35
   0  -2   9 25488.1 450.411  27
   0  -2   9 24266.6 439.622  25
   0   2   9 24485.2 436.603  25
   0  -2   9 26531.2 464.584   3
   0   2   9 25326.8 467.665   3
   0   2   9 26161.3 453.704  31
   0  -2   9 26200.1 453.801  49
   0  -2 -10 50480.8 760.050  53
   0  -2  10 47629.1 736.126  34
   0   2  10 46976.2 742.030  35
   0   2  10 50212.6 764.002   3
   0  -2  10 51173.4 766.019   3
   0  -2  10 50033.2 762.982  31
   0   2  10 48495.2 747.734  31
   0  -2  10 46566.8 751.419  20
   0   2  10 49719.0 769.315  18
   0   2  10 49306.0 770.686  20
   0  -2  10 46318.5 735.724  25
   0  -2  11 18768.3 331.903  31
   0   2  11 17634.2 315.112  31
   0   2  11 18825.6 331.413   3
   0  -2  11 19016.6 333.840   3
   0  -2  11 18159.6 335.297  18
   0  -2  11 17333.2 323.425  20
   0   2  11 18768.8 347.174  20
   0   2  11 19115.0 340.636  18
   0  -2  12 6330.87 139.657  31
   0   2  12 6274.62 136.406   3
   0  -2  12 6536.35 137.232   3
   0  -2  12 6190.73 142.999  18
   0   2  12 6640.63 151.727  20
   0   2  12 6798.71 147.289  18
   0  -3   0 19.7204 61.3068   9
   0   3   0 28.9735 60.0266   8
   0   3   1 86943.1 1252.89   1
   0  -3   1 87824.1 1247.17   1
   0  -3   1 92030.5 1291.29  13
   0  -3  -1 91929.9 1282.91  11
   0   3  -1 91620.6 1326.78   8
   0   3   1 87483.0 1269.75   8
   0   3   1 95550.9 1318.21  39
   0  -3   2 580977. 8012.13  46
   0  -3  -2 602660. 8103.86  45
   0  -3  -2 580710. 8038.91  11
   0  -3   2 586545. 8041.66   1
   0   3   2 571181. 8050.69   1
   0  -3  -3 1030.50 136.938  45
   0   3  -3 806.988 127.408   8
   0  -3  -3 873.594 80.1863  11
   0   3   3 997.231 112.701   1
   0  -3   3 793.521 106.012   1
   0  -3  -4 165489. 2470.55  45
   0   3  -4 163652. 2449.11  41
   0  -3  -4 170209. 2362.51   7
   0  -3  -4 166387. 2372.41  11
   0  -3   4 165114. 2428.11   1
   0  -3  -5 32224.1 658.404  44
   0  -3  -5 31831.6 669.238  45
   0  -3   5 31532.4 635.739  40
   0   3  -5 31643.2 657.051  41
   0   3   5 31335.0 648.357   1
   0  -3   5 31848.6 639.973   1
   0  -3   6 67908.6 1015.85  49
   0  -3   6 71435.9 1208.84   1
   0   3   6 66417.6 1007.36   3
   0  -3   6 67978.6 1004.62   3
   0   3   6 70434.7 1216.13   1
   0  -3   6 70910.3 1196.11  40
   0   3  -6 70712.5 1223.43  41
   0  -3  -6 68014.8 1231.08  45
   0   3   6 68045.0 1009.06  51
   0  -3   6 72649.6 1197.57  12
   0  -3   7 1418.59 145.778  49
   0   3  -7 1506.00 282.612  41
   0  -3  -7 1618.64 286.428  45
   0  -3   7 1586.11 262.720   1
   0   3   7 1550.52 259.450   1
   0   3   7 1530.59 141.512   3
   0  -3   7 1903.40 136.278   3
   0  -3   7 1694.15 230.488  12
   0   3   7 1692.01 142.875  51
   0   3   8 5623.03 214.781  51
   0  -3   8 5578.13 211.807  49
   0   3  -8 4926.36 392.810  44
   0  -3  -8 4956.90 387.422  45
   0   3   8 5249.21 209.599  35
   0  -3   8 5662.92 192.656  34
   0  -3   8 5224.70 188.453  27
   0   3   8 5047.98 190.039  25
   0  -3   8 5169.39 178.758  25
   0   3   8 5472.04 354.829   1
   0   3   8 5394.06 202.533   3
   0  -3   8 5450.53 197.598   3
   0  -3   8 5272.81 352.903   1
   0   3   8 4915.05 190.781  31
   0  -3   8 4761.07 186.462  20
   0   3   8 5204.02 221.880  20
   0   3   9 4349.43 205.057  18
   0  -3   9 3816.26 174.574  20
   0   3   9 3898.74 206.638  20
   0   3   9 3996.45 200.571  35
   0  -3   9 3858.58 183.774  34
   0  -3   9 3856.34 184.179  27
   0  -3   9 3856.59 174.936  25
   0   3   9 4049.18 186.523   3
   0  -3   9 4088.71 196.871   3
   0  -3   9 3932.53 196.603  49
   0   3   9 4224.91 184.251  31
   0  -3  10 22522.9 389.016  34
   0   3  10 22529.9 397.853  35
   0   3  10 23167.9 421.431  20
   0   3  10 23436.8 410.167  18
   0   3  10 23049.2 402.639   3
   0  -3  10 23525.4 406.774   3
   0  -3  10 22047.3 392.360  27
   0  -3  10 21382.4 381.169  25
   0   3  10 22769.1 389.414  31
   0  -3  11 31283.4 499.292  34
   0   3  11 33473.9 517.773   3
   0  -3  11 34449.6 519.497   3
   0   3  11 35291.4 534.972  20
   0   3  11 34024.1 526.862  18
   0  -3  11 32836.2 520.858  18
   0  -3 -11 33577.8 519.105  53
   0   3  11 32173.0 503.123  31
   0  -3  11 33917.4 525.924  31
   0   3  12 3090.58 101.964  18
   0   3  12 3127.82 102.993  20
   0  -3  12 3165.10 96.0232  31
   0   4   0 235096. 3354.52   8
   0  -4   0 239319. 3361.57   9
   0  -4   1 50997.6 793.629  13
   0  -4  -1 51052.2 822.291   9
   0   4   1 50401.3 776.388   8
   0   4  -1 51777.1 834.278   8
   0   4   1 52918.8 822.604  39
   0  -4  -2 2188.12 98.5962  11
   0   4   2 2059.52 90.5732   1
   0  -4   2 2178.59 82.0335   1
   0   4  -2 2027.79 153.095   8
   0  -4  -2 2530.62 157.341  45
   0  -4   2 2234.10 137.135  40
   0   4   3 35212.7 605.143   1
   0  -4   3 36696.5 592.500   1
   0  -4  -3 35807.1 673.939  45
   0  -4  -3 36136.5 577.657  11
   0  -4   4 139603. 2039.43   1
   0   4   4 133162. 2055.36   1
   0  -4  -4 142099. 2013.10   7
   0  -4  -4 140013. 2117.58  45
   0   4   4 132589. 2092.65  39
   0   4   5 40817.3 636.359  50
   0   4   5 40918.7 631.246  51
   0  -4   5 43872.7 767.559   1
   0   4   5 41474.2 778.685   1
   0  -4  -5 43008.5 831.436  45
   0  -4   5 41220.5 788.522  40
   0  -4   6 21573.9 388.007  49
   0   4  -6 22149.3 584.132  41
   0  -4   6 22077.2 544.664  40
   0  -4  -6 23024.5 587.462  45
   0   4   6 21257.7 385.403  50
   0   4   6 22123.2 378.675  51
   0  -4   6 22428.1 530.246   1
   0   4   6 21516.4 543.288   1
   0  -4   6 20727.6 362.846   3
   0   4   6 20215.4 363.754   3
   0  -4   7 32847.4 556.285  49
   0  -4  -7 33480.6 787.721  45
   0   4  -7 32828.1 790.688  41
   0   4   7 31793.7 742.985   1
   0  -4   7 32842.8 535.080   3
   0   4   7 32559.5 538.763   3
   0  -4   7 34580.5 738.354   1
   0  -4   7 35244.5 748.274  12
   0   4   7 33001.6 546.322  51
   0  -4   8 4195.63 177.189  25
   0  -4   8 4344.81 176.026  27
   0   4   8 4700.32 201.707  51
   0  -4   8 4434.63 208.021  49
   0  -4  -8 4150.91 362.848  45
   0   4  -8 4371.21 382.540  44
   0   4   8 4145.97 212.394  35
   0   4   8 4395.88 183.367   3
   0   4   8 4501.78 321.286   1
   0  -4   8 4368.50 183.080   3
   0  -4   8 3728.87 301.994   1
   0  -4   8 4307.44 310.818  12
   0   4   8 4374.54 172.377  31
   0  -4   8 4338.84 198.512  34
   0   4   8 4456.04 214.372  20
   0   4   8 4426.88 200.445  18
   0   4   9 6222.08 212.779  18
   0   4   9 5811.72 231.010  20
   0  -4   9 5983.51 207.867  34
   0   4   9 5696.19 226.047  35
   0  -4   9 5572.71 191.439  25
   0  -4   9 5696.44 199.270  27
   0  -4   9 6002.78 200.719   3
   0   4   9 5880.61 195.966   3
   0  -4   9 6010.80 212.113  49
   0  -4  -9 5809.55 184.852  48
   0   4   9 5930.29 191.928  31
   0  -4  10 45223.9 691.265  34
   0   4  10 45300.6 700.433  35
   0   4  10 46465.0 705.927  18
   0   4  10 47300.5 711.753  20
   0   4  10 45464.5 692.434   3
   0  -4  10 45426.5 692.122   3
   0  -4  10 43380.1 688.851  27
   0  -4  10 43587.1 681.702  25
   0   4  10 44809.5 681.610  31
   0   4  11 7605.55 179.108  35
   0  -4  11 7264.81 165.282  34
   0  -4  11 7906.12 191.791  31
   0  -4  11 7681.23 166.555   3
   0  -4 -11 8690.44 180.591  53
   0  -4  11 7673.67 174.908  18
   0   4  11 7989.85 193.702  20
   0   4  11 8356.88 188.659  18
   0  -4  12 33552.5 491.188  31
   0   4  12 33241.0 487.210  18
   0   4  12 34754.1 493.240  20
   0   5   0 312.105 121.573  39
   0  -5   0-5.47794 109.815   9
   0  -5  -1 153725. 2246.57   9
   0   5  -1 151258. 2257.61   8
   0   5   1 149709. 2189.09   8
   0  -5   1 152336. 2205.79  13
   0   5   1 156116. 2246.47  39
   0  -5  -2 40018.5 695.823   9
   0   5  -2 40770.5 719.240   8
   0   5   2 39891.9 691.847  39
   0   5  -3 37167.4 713.033   8
   0  -5  -3 36158.6 583.696  11
   0   5  -3 34887.0 669.895  41
   0  -5  -3 36364.1 696.533  45
   0   5  -4 156109. 2351.21  41
   0  -5  -4 160960. 2369.06  45
   0  -5  -4 162122. 2263.29   7
   0   5  -4 152470. 2163.13  14
   0  -5   4 151753. 2165.29  49
   0   5   4 153236. 2166.90  50
   0   5   4 147605. 2254.94   1
   0  -5  -5 8758.10 372.553  45
   0  -5   5 8321.26 330.504  40
   0   5  -5 8744.82 366.245  41
   0   5   5 8528.49 199.699  51
   0   5   5 8961.14 210.153  50
   0   5  -5 7815.19 206.545  14
   0  -5   5 8585.31 209.644  49
   0  -5  -5 8872.48 188.583  47
   0  -5   5 8987.32 209.299  52
   0   5   5 7709.93 291.516   1
   0   5   6 1068.15 133.644  51
   0   5   6 1058.64 144.599  50
   0   5  -6 1049.24 135.379  14
   0  -5   6 1007.59 116.489  52
   0   5   6 1336.16 204.385   1
   0  -5  -6 799.097 259.615  45
   0  -5   6 1499.33 246.911  40
   0   5   7 31286.8 521.690  51
   0  -5   7 31168.5 533.816  49
   0   5   7 30904.8 526.548  20
   0   5   7 31936.3 521.042  18
   0  -5   7 30370.8 725.530  40
   0   5  -7 29397.0 770.558  41
   0  -5  -7 30297.0 759.869  45
   0   5  -7 30534.4 528.363  14
   0  -5   7 31571.9 730.137  12
   0   5   7 29898.3 501.283   3
   0   5   7 29895.8 687.840   1
   0  -5   8 10115.2 250.222  27
   0  -5   8 10705.3 288.159  49
   0   5   8 10893.3 278.076  20
   0   5   8 10997.6 268.458  18
   0   5   8 10875.5 287.612  35
   0   5   8 11275.4 262.013  51
   0   5  -8 10571.0 268.443  14
   0  -5   8 10669.8 275.356  34
   0   5   8 10490.3 241.202   3
   0   5   9 50872.4 779.076  20
   0   5   9 51132.9 772.702  18
   0   5   9 49760.4 780.410  35
   0  -5   9 50379.2 772.287  34
   0  -5  -9 50366.7 759.217  48
   0  -5   9 48876.7 755.282  25
   0  -5   9 48554.2 757.739  27
   0   5   9 47713.2 752.120   3
   0   5  10 21975.3 373.121  60
   0   5  10 22360.1 393.095  35
   0  -5  10 22485.3 382.676  34
   0  -5  10 21913.0 372.228  15
   0  -5  10 21837.1 368.823  25
   0  -5  10 21587.5 373.097  27
   0   5  10 23073.3 385.714  18
   0   5  10 22975.1 393.125  20
   0  -5  11 1288.54 88.3762  34
   0   5  11 1326.32 102.036  35
   0  -5 -11 1479.21 99.3797  53
   0   5  11 1537.54 107.495  20
   0   5  11 1412.54 95.4100  18
   0  -5  11 1443.92 113.368  31
   0  -5  12 6451.67 114.074  31
   0   6   0 2961.94 204.229  39
   0  -6   0 2747.89 170.689  13
   0  -6   1 14805.9 341.572  13
   0   6   1 15312.0 387.937  39
   0   6  -1 14980.1 396.411   8
   0  -6  -1 14531.5 381.078   9
   0   6   2 51035.8 927.189  39
   0  -6  -2 50839.8 913.179   9
   0  -6   3 11628.2 223.622  49
   0   6   3 11704.0 233.132  50
   0   6  -3 11380.0 227.600  14
   0   6  -3 10548.0 351.758  41
   0  -6  -3 10930.2 364.084   9
   0  -6   3 10823.4 238.471  52
   0  -6   4 2047.12 132.807  49
   0   6   4 2200.08 121.129  51
   0   6   4 2206.57 128.753  50
   0   6   4 2338.56 103.277  16
   0   6  -4 2185.61 130.677  14
   0   6  -4 2049.89 248.271  41
   0  -6  -4 2567.04 181.265   7
   0  -6   4 2137.92 141.422  52
   0   6  -5 42968.7 894.675  41
   0  -6   5 43002.6 674.333  52
   0   6   5 42189.0 668.735  50
   0   6   5 41750.1 658.777  51
   0   6  -5 43067.4 666.309  14
   0  -6   5 42415.5 669.945  49
   0  -6  -5 41759.0 655.181  47
   0  -6  -6 1211.90 287.253  45
   0  -6   6 1365.91 255.944  40
   0   6  -6 1572.31 291.887  41
   0  -6  -6 1223.34 124.769  47
   0  -6   6 1083.73 163.864  49
   0  -6   6 1179.92 143.570  52
   0   6   6 1482.36 146.381  51
   0   6   6 1181.16 160.873  50
   0   6  -6 1487.44 154.957  14
   0  -6   7 82478.9 1479.93  12
   0   6  -7 84509.1 1232.34  14
   0  -6  -7 80647.2 1484.60  45
   0   6  -7 78953.4 1515.17  41
   0  -6   7 78971.9 1452.27  40
   0   6   7 84034.9 1242.59  35
   0  -6   7 85461.8 1217.02  52
   0   6   7 77665.9 1215.50  26
   0   6   7 84853.9 1221.64  51
   0   6   8 8744.28 235.938  18
   0   6   8 8684.60 239.017  20
   0   6   8 8671.94 234.713  51
   0   6  -8 8701.39 251.088  14
   0  -6   8 8568.04 224.366  27
   0  -6   8 8725.46 256.576  34
   0  -6   9 78117.5 1153.51  34
   0   6   9 81033.4 1147.31  20
   0   6   9 78719.1 1141.65  18
   0  -6   9 75159.5 1132.86  27
   0  -6   9 75720.2 1135.77  25
   0  -6  -9 79844.2 1143.99  48
   0   6  10 2361.54 129.790  60
   0  -6  10 2155.55 118.226  15
   0  -6  10 2155.54 131.332  34
   0   6  10 2363.70 149.666  35
   0   6  10 2367.48 119.698  18
   0   6  10 2318.58 128.226  20
   0  -6  10 2095.35 114.888  27
   0  -6  10 2212.59 111.895  25
   0  -6  11 2518.23 88.1739  34
   0   6  11 2757.65 100.225  35
   0  -6  11 2789.62 104.678  31
   0   6  11 2547.60 83.0745  20
   0   6  11 2583.98 91.6877  55
   0  -7   0 95.4513 142.928  13
   0  -7   0 6.99185 88.1667  52
   0   7   0 13.9036 98.1997  50
   0   7   0 74.7069 177.754  39
   0   7  -1 166618. 2499.85  39
   0   7   1 164057. 2505.47  39
   0  -7   1 162526. 2336.27  52
   0   7   1 165739. 2327.12  14
   0   7  -1 164343. 2330.10  14
   0   7   1 168997. 2329.15  51
   0   7   1 170106. 2332.67  50
   0  -7  -1 164553. 2500.59   9
   0  -7   2 20556.5 514.708  40
   0   7  -2 21474.2 506.418  41
   0   7   2 22220.0 540.096  39
   0   7  -2 22383.5 373.921  14
   0   7   2 21611.4 360.218  16
   0  -7  -2 20516.7 526.278   9
   0   7   2 21675.4 369.968  51
   0   7   2 21263.0 376.812  50
   0  -7   2 22403.8 384.324  52
   0  -7   3 1098.73 224.245  40
   0   7  -3 1313.45 217.439  41
   0   7   3 1156.60 105.671  16
   0   7  -3 1278.36 126.962  14
   0   7   3 1260.27 110.686  51
   0   7   3 1387.24 128.801  50
   0  -7  -3 1244.27 230.346   9
   0  -7   4 80345.7 1172.98  52
   0   7  -4 79714.6 1385.50  41
   0   7   4 77271.8 1137.87  16
   0   7  -4 78482.9 1161.04  14
   0   7   4 79840.5 1159.86  50
   0   7   4 77681.2 1150.32  51
   0  -7  -4 79193.4 1301.53   7
   0  -7  -4 75500.5 1368.86   9
   0  -7  -5 32346.8 517.401  47
   0  -7   5 31157.5 538.774  52
   0   7  -5 30899.6 534.108  14
   0  -7  -5 30325.6 742.907   9
   0   7   5 31558.0 528.527  50
   0   7   5 31535.0 516.777  51
   0  -7  -6 13803.6 498.783   9
   0   7  -6 13475.5 317.757  14
   0  -7  -6 14012.9 287.192  47
   0  -7   6 13024.5 463.114  40
   0   7  -6 14069.4 525.444  41
   0   7  -6 13512.7 298.116  36
   0   7   6 13811.5 315.589  35
   0  -7   6 13405.5 275.879  17
   0   7   6 14380.3 290.251  51
   0   7   6 13879.1 311.564  50
   0   7   6 13759.8 308.659  26
   0  -7   6 14136.9 311.050  52
   0  -7   7 37335.2 599.501  17
   0   7   7 38870.5 648.324  35
   0   7  -7 38019.3 620.631  36
   0  -7   7 39729.8 620.170  52
   0   7   7 38976.8 616.315  51
   0   7  -7 38706.5 641.761  14
   0   7   8 7685.23 238.816  35
   0  -7   8 7457.24 242.390  34
   0  -7   8 6984.32 196.064  27
   0   7   8 7306.81 203.337  51
   0   7  -8 7410.42 231.174  14
   0  -7   9 23496.0 404.456  15
   0   7   9 23489.8 417.309  35
   0  -7   9 22843.5 404.917  34
   0  -7  -9 23658.3 392.772  48
   0  -7   9 22005.8 378.476  27
   0  -7   9 22678.0 384.219  25
   0   7  10 8344.81 178.530  60
   0   7  10 8509.99 191.179  55
   0  -7  10 8301.18 172.627  15
   0  -7 -10 8014.09 165.863  48
   0  -7  10 8194.71 182.332  34
   0  -7  10 7462.83 159.378  25
   0  -7  10 7470.64 156.536  27
   0   7  11 1599.63 66.1701  55
   0  -7  11 1472.96 56.0095  34
   0  -8   0 41407.8 654.759  52
   0   8   0 42329.5 660.274  50
   0   8   0 43452.3 653.978  51
   0   8   0 42816.7 848.856  39
   0   8   1 20677.1 544.242  39
   0  -8   1 20560.3 374.764  52
   0  -8  -1 20925.8 357.481  52
   0   8   1 20056.4 367.521  14
   0  -8  -1 19976.1 497.088  13
   0  -8   1 19348.3 463.411  13
   0   8  -1 20573.3 367.108  14
   0   8   1 21432.7 374.924  50
   0   8   1 20837.9 366.001  51
   0   8  -1 20554.2 536.411  39
   0   8  -2 67366.7 1211.83  41
   0   8  -2 67148.3 1240.48  39
   0  -8   2 69111.8 1232.35  40
   0   8   2 69178.7 1251.74  39
   0   8   2 71084.9 1032.57  16
   0   8  -2 71461.3 1045.53  14
   0   8   2 72842.1 1049.08  50
   0   8   2 70081.8 1038.78  51
   0  -8  -2 64493.4 1227.10   9
   0  -8   2 69705.7 1057.06  52
   0   8   3 80994.9 1195.45  16
   0   8  -3 84027.8 1213.59  14
   0   8  -3 81395.2 1428.14  41
   0  -8   3 80617.4 1409.68  40
   0  -8  -3 79992.5 1431.14   9
   0   8   3 82355.1 1217.05  50
   0   8   3 82665.0 1204.65  51
   0   8   4 80042.1 1174.62  50
   0   8   4 79466.6 1162.89  51
   0  -8  -4 79684.4 1171.23  47
   0   8  -4 78451.0 1423.01  41
   0   8  -4 78197.4 1177.86  14
   0   8   4 77302.9 1150.51  16
   0  -8   4 81281.7 1191.44  52
   0  -8  -4 75176.7 1402.36   9
   0   8   5 55704.4 854.610  54
   0  -8   5 55354.6 866.524  52
   0   8   5 54495.7 852.585  50
   0   8   5 54851.0 836.074  51
   0  -8  -5 56054.5 843.995  47
   0   8  -5 55423.4 1113.95  41
   0  -8   5 52948.8 824.989  17
   0   8  -5 52473.3 848.778  36
   0   8   5 55123.3 849.014  35
   0   8  -5 56205.2 858.626  14
   0  -8  -5 55196.4 1085.64   9
   0  -8  -5 54581.8 833.034  28
   0  -8  -6 55594.1 824.709  47
   0   8   6 55332.0 848.138  35
   0   8  -6 53035.8 839.270  36
   0   8   6 54845.6 823.440  51
   0   8   6 54789.3 844.711  50
   0  -8   6 53897.2 845.969  52
   0   8   6 54113.2 830.924  54
   0   8  -6 53857.4 849.346  14
   0  -8  -7 30023.3 487.904  47
   0  -8   7 29319.2 483.484  17
   0   8  -7 29738.3 510.403  36
   0   8   7 30241.6 524.106  35
   0   8  -7 30425.6 523.684  14
   0   8   7 30239.3 495.800  51
   0  -8   7 30526.1 503.713  52
   0  -8   8 4585.11 199.392  34
   0   8  -8 4042.04 182.127  14
   0   8   8 4413.40 201.859  35
   0   8   8 4353.98 152.808  51
   0  -8   8 4160.26 153.353  27
   0  -8  -9 74.1204 107.629  48
   0  -8   9 38.4355 96.9717  25
   0  -8   9 128.343 90.2220  27
   0   8   9 136.957 134.187  35
   0  -8   9 131.822 111.891  15
   0  -8   9 122.733 126.967  34
   0   8  -9 48.8185 114.746  56
   0   8  -9 72.0463 145.623  50
   0  -8  10 25690.2 377.899  34
   0   8 -10 25774.6 394.711  50
   0   8  10 25586.5 374.097  60
   0   9   0 207.665 250.886  39
   0   9   0 180.767 150.316  50
   0   9   0 142.065 134.792  51
   0  -9   0 142.860 132.758  52
   0  -9   0 121.720 174.820  13
   0   9   1 2836.97 306.594  39
   0   9  -1 2472.07 291.259  39
   0   9  -1 2612.68 170.851  14
   0  -9  -1 2481.90 247.075  13
   0  -9  -1 2716.36 142.835  52
   0  -9   1 2479.33 163.939  52
   0   9  -1 2616.24 158.272  51
   0   9   1 3012.92 154.879  51
   0   9  -1 2627.01 172.819  50
   0   9   1 2809.68 176.661  50
   0   9  -2 31182.8 740.752  39
   0  -9   2 30704.9 726.217  40
   0   9   2 30890.9 746.437  39
   0  -9  -2 31700.3 527.960  28
   0  -9   2 30977.9 525.554  32
   0   9   2 32458.5 523.908  16
   0  -9  -2 29726.7 695.026  13
   0   9  -2 32852.0 538.761  14
   0   9   2 30500.5 554.283  54
   0  -9   2 31649.5 547.491  52
   0   9   2 32556.1 544.693  50
   0   9   2 32505.4 525.265  51
   0   9   3 4511.22 201.369  50
   0   9   3 3862.51 170.872  51
   0  -9  -3 4040.59 189.686  47
   0  -9   3 3440.75 309.522  40
   0   9  -3 3813.31 323.654  39
   0   9   3 3773.34 342.456  39
   0   9   3 4074.52 166.420  16
   0   9  -3 3480.99 200.634  14
   0  -9  -3 4379.45 326.578   9
   0  -9   3 3937.15 175.655  32
   0  -9  -3 4120.37 173.414  28
   0   9   3 3970.57 217.197  54
   0  -9   3 3749.35 206.353  52
   0   9   4 1908.01 154.556  51
   0   9   4 1797.31 178.190  50
   0  -9  -4 2191.88 176.894  47
   0   9  -4 1709.79 282.688  41
   0   9   4 1911.10 194.129  54
   0  -9   4 1693.87 186.395  52
   0   9   4 1632.11 133.374  16
   0   9  -4 1713.14 183.741  14
   0  -9   4 1797.84 146.895  17
   0  -9  -4 1950.76 291.346   9
   0  -9   4 1801.80 156.580  32
   0  -9  -4 1769.90 152.428  28
   0  -9  -5 42497.3 681.454  47
   0  -9   5 41304.2 664.348  17
   0   9  -5 42553.8 694.284  36
   0   9   5 43303.2 687.063  35
   0   9   5 43279.5 689.789  50
   0   9   5 41976.1 665.397  51
   0   9  -5 42008.2 702.075  50
   0   9  -5 42576.1 697.224  14
   0   9   5 43287.8 696.607  54
   0  -9   5 43160.1 701.997  52
   0  -9  -5 42563.5 669.773  28
   0  -9  -6 3302.49 170.170  47
   0   9   6 3379.41 188.835  35
   0   9  -6 3399.47 185.475  36
   0  -9   6 3363.46 151.263  17
   0   9   6 3504.31 179.866  54
   0  -9   6 3438.61 182.145  52
   0   9   6 3058.02 155.622  51
   0   9   6 3127.09 187.670  50
   0   9  -6 2981.80 222.732  50
   0   9  -6 3446.71 195.925  14
   0   9  -7 1850.35 172.951  14
   0   9   7 1970.88 175.359  35
   0   9  -7 1693.60 163.691  36
   0  -9  -7 1880.68 127.077  47
   0   9  -7 1898.80 190.790  50
   0  -9   7 2139.80 146.781  52
   0  -9   8 1824.38 156.606  34
   0   9  -8 1763.60 128.691  36
   0   9   8 1956.31 150.337  35
   0  -9   8 1916.74 135.404  15
   0   9  -8 1813.63 136.043  14
   0   9  -8 1925.36 169.977  50
   0  -9   8 1790.20 108.325  27
   0   9  -9 4002.63 123.708  56
   0   9   9 4129.67 138.511  55
   0  -9   9 3900.36 133.463  34
   0  -9  -9 4124.08 120.485  48
   0  -9   9 4138.88 110.515  25
   0   9  -9 3949.38 150.761  50
   0  -9  10 919.183 52.0624  31
   0  -9  10 924.410 54.1879  34
   0   9  10 937.345 51.3876  60
   0  10   0 10782.0 449.316  39
   0  10   0 10820.3 262.515  51
   0  10   0 10834.9 285.378  50
   0 -10   0 10629.3 261.916  32
   0  10   0 10718.5 283.847  54
   0 -10   0 10581.5 256.499  52
   0 -10  -1 12621.0 296.757  47
   0 -10   1 12718.6 277.888  47
   0 -10   1 10953.3 445.613  40
   0  10  -1 11458.0 469.183  39
   0  10   1 12434.6 475.829  39
   0  10  -1 12855.3 302.330  50
   0  10   1 12117.8 279.282  51
   0  10  -1 12498.1 288.752  51
   0  10   1 12334.0 305.552  50
   0  10   1 12161.0 285.554  16
   0  10  -1 11982.5 300.216  14
   0 -10  -1 11880.3 286.212  32
   0 -10   1 13222.6 289.018  32
   0 -10  -1 12000.8 281.613  28
   0 -10   1 12512.3 288.659  52
   0  10   1 12903.1 315.244  54
   0  10  -1 12549.7 292.026  54
   0 -10  -1 12749.2 266.889  52
   0 -10   2 13728.0 486.678  40
   0 -10  -2 15065.2 320.535  47
   0 -10   2 14103.7 288.720  47
   0  10  -2 14835.5 323.018  14
   0 -10  -2 12794.8 448.234  13
   0  10   2 15046.4 300.353  16
   0 -10  -2 15255.8 311.291  28
   0  10   2 14204.9 342.721  54
   0 -10   2 14465.2 325.697  52
   0  10  -2 14190.2 305.061  54
   0  10   2 14495.2 299.429  51
   0  10   2 15086.3 328.182  50
   0  10  -2 14147.5 310.917  51
   0 -10  -3 81836.3 1231.82  47
   0  10   3 80782.6 1209.27  16
   0 -10   3 80563.9 1202.21  15
   0  10  -3 82532.1 1237.74  14
   0 -10   3 84039.4 1220.77  32
   0 -10  -3 82802.1 1219.78  28
   0  10   3 84708.4 1250.14  54
   0 -10   3 84499.1 1242.18  52
   0  10   3 84360.7 1237.43  50
   0  10   3 82402.8 1213.48  51
   0  10   4 8994.95 223.233  51
   0  10   4 9353.31 258.653  50
   0 -10  -4 9074.81 252.441  47
   0 -10   4 9155.03 233.375  17
   0 -10   4 9049.18 224.375  15
   0  10   4 8702.66 211.183  16
   0  10  -4 9200.00 271.772  14
   0 -10  -4 9111.43 237.751  28
   0  10   4 9595.40 270.083  54
   0  10   5 24535.5 423.133  51
   0  10   5 25723.3 454.888  50
   0 -10  -5 26264.7 446.467  47
   0 -10   5 24529.3 429.494  17
   0  10  -5 25561.9 466.271  36
   0 -10   5 25038.1 437.251  15
   0  10  -5 25769.6 465.139  14
   0 -10  -5 25175.4 430.478  28
   0 -10   5 26325.7 464.698  52
   0  10   5 26044.9 458.943  54
   0  10   5 24853.5 447.731  55
   0  10   6 8045.65 214.710  50
   0  10  -6 8025.37 247.281  50
   0 -10  -6 7910.86 208.136  47
   0 -10   6 7794.14 193.541  17
   0  10  -6 8105.08 240.666  36
   0 -10   6 7927.08 211.315  15
   0  10  -6 8114.38 233.311  14
   0  10   6 8098.41 227.001  55
   0  10   6 7931.79 215.747  54
   0 -10   6 7835.46 220.402  52
   0  10  -7 3654.83 183.528  50
   0 -10  -7 3922.60 130.356  47
   0  10   7 3797.55 166.416  55
   0 -10   7 3652.66 174.524  34
   0  10  -7 3622.18 163.042  36
   0  10  -7 3752.43 165.144  14
   0 -10   7 3934.79 146.999  15
   0 -10   7 3551.76 138.317  52
   0 -10   7 3700.67 124.811  27
   0  10  -8 3037.76 135.731  56
   0  10   8 2992.22 136.494  60
   0  10   8 2892.14 130.248  55
   0 -10   8 3015.33 117.446  15
   0  10  -8 2900.68 143.377  50
   0 -10  -8 3086.21 116.909  48
   0 -10   9 22703.8 313.786  34
   0  10   9 23395.9 313.399  60
   0  10   9 23451.3 311.899  55
   0  11   0 122.397 181.481  54
   0 -11   0-41.2773 156.285  32
   0  11   0 225.538 160.534  16
   0 -11   0 150.229 141.559  52
   0  11   0 60.5952 147.187  51
   0  11   0 59.3593 182.977  50
   0 -11   0 434.095 152.292  47
   0  11   1 1710.83 194.217  50
   0  11  -1 1744.19 158.234  51
   0  11   1 2016.59 153.722  51
   0  11  -1 1888.82 191.864  50
   0 -11  -1 1562.99 165.766  32
   0 -11   1 1624.32 173.821  32
   0  11   1 1672.22 161.152  16
   0 -11   1 1596.97 150.319  47
   0 -11  -1 1728.67 170.905  47
   0  11  -1 2007.34 176.043  54
   0 -11   1 1660.20 161.387  52
   0 -11  -1 1799.01 136.821  52
   0  11   1 1684.45 205.366  54
   0  11   2 8511.19 256.954  50
   0  11  -2 7986.16 265.740  50
   0  11   2 8261.11 218.647  51
   0  11  -2 8832.25 242.292  51
   0 -11  -2 8847.85 237.258  32
   0  11   2 8387.60 219.257  16
   0  11  -2 8456.94 263.090  14
   0  11  -2 9091.33 233.924  54
   0  11   2 8848.13 272.547  54
   0 -11   2 8917.04 243.070  52
   0 -11  -2 8807.17 247.146  47
   0  11   3 130.121 118.530  51
   0 -11   3 86.2416 165.287  52
   0  11  -3 119.999 146.281  51
   0  11   3 39.0882 166.046  50
   0 -11   3 149.841 144.725  17
   0  11  -3 79.5232 172.147  14
   0  11   3 53.4808 120.451  16
   0  11   3 246.042 121.608  24
   0 -11  -3 115.186 155.255  32
   0 -11  -3 77.7387 142.001  28
   0 -11   3 94.4126 149.482  32
   0  11   4 1471.73 162.561  50
   0  11  -4 1742.41 160.613  51
   0 -11  -4 1588.49 156.084  47
   0 -11   4 1515.47 139.903  17
   0  11  -4 1565.19 187.698  36
   0  11  -4 1341.44 178.396  14
   0 -11   4 1561.03 121.116  15
   0 -11  -4 1474.85 141.716  28
   0  11   4 1494.36 187.926  54
   0  11   5 1846.42 148.087  50
   0 -11  -5 1681.00 145.038  47
   0 -11   5 1840.90 131.177  17
   0  11  -5 1746.74 180.523  36
   0 -11   5 1571.01 119.763  15
   0  11  -5 1614.09 165.641  14
   0 -11  -5 1630.22 122.671  28
   0  11   5 1629.06 132.942  55
   0 -11   5 1619.38 156.041  52
   0  11   5 1708.72 160.457  54
   0 -11  -6 4322.39 141.587  47
   0  11   6 4273.96 148.388  55
   0 -11   6 4331.56 166.327  34
   0 -11  -6 4581.36 137.335  32
   0  11  -6 4358.72 163.714  14
   0 -11   6 4246.15 139.973  15
   0  11  -6 4403.81 177.022  36
   0 -11   6 4158.94 151.810  52
   0  11   6 4180.74 152.806  54
   0  11   6 4210.99 150.348  50
   0  11  -7 1990.87 120.760  36
   0 -11   7 1969.20 95.4220  15
   0  11  -7 1790.20 110.590  14
   0 -11   7 1907.18 116.293  34
   0  11  -7 1984.87 125.645  50
   0  11  -7 1868.87 108.251  51
   0  11   7 1923.90 103.273  55
   0  11   7 1921.33 118.476  60
   0 -11   8 39877.5 563.619  34
   0  11  -8 38693.9 563.725  56
   0  11   8 39694.9 562.675  60
   0  11   8 38532.3 554.786  55
   0  12   0 100322. 1441.99  54
   0 -12   0 96176.9 1414.86  52
   0  12   0 97525.1 1442.02  50
   0  12   0 98349.8 1429.41  16
   0 -12   0 98966.8 1421.86  47
   0 -12   0 99368.9 1429.77  32
   0  12  -1-17.4060 153.615  54
   0  12   1 216.254 164.967  54
   0  12   1 80.4428 162.260  50
   0  12  -1 75.2912 124.782  51
   0  12  -1 202.968 161.569  50
   0 -12   1 158.458 129.901  52
   0  12   1-15.8660 132.408  16
   0  12  -1 202.029 147.522  16
   0 -12   1 78.4026 112.657  47
   0 -12  -1 142.666 132.497  47
   0 -12   1 164.424 152.130  32
   0 -12  -1 110.743 153.885  32
   0 -12  -2 1231.92 153.482  32
   0  12   2 1310.33 124.927  16
   0  12   2 1249.72 186.345  54
   0  12  -2 1504.71 142.031  54
   0 -12   2 1280.09 139.269  52
   0  12   2 1345.68 139.500  24
   0  12   2 1371.56 162.392  50
   0  12  -2 1351.59 137.990  51
   0  12  -2 1197.11 175.844  50
   0 -12  -2 1458.63 151.058  47
   0 -12   3 12927.0 275.189  52
   0 -12   3 12746.7 259.796  17
   0  12   3 12759.3 272.038  50
   0 -12  -3 13279.9 266.417  32
   0 -12  -4 1032.45 124.081  32
   0  12  -4 758.845 142.453  14
   0 -12   4 714.383 115.201  17
   0 -12  -4 799.560 124.112  47
   0  12  -4 978.389 161.234  36
   0 -12   4 767.088 126.981  52
   0  12   4 799.698 128.304  50
   0  12   4 812.305 150.383  54
   0 -12  -5 8405.10 183.068  47
   0  12   5 7587.04 176.111  60
   0 -12  -5 8542.94 175.300  32
   0 -12   5 7985.63 185.284  34
   0  12  -5 8373.38 201.134  14
   0  12   5 8057.37 185.982  50
   0 -12   5 8235.01 189.749  52
   0  12   5 8567.06 197.979  54
   0  12  -5 8669.00 213.529  36
   0 -12  -6 14145.8 235.979  48
   0 -12  -6 14621.9 235.871  47
   0 -12   6 14010.8 240.895  52
   0  12  -6 15641.2 260.121  36
   0  12  -6 12273.0 223.235  24
   0  12   6 13383.4 234.851  60
   0 -12   6 14343.3 240.390  34
   0 -12  -6 13964.7 221.576  32
   0 -12   7 2990.80 78.6408  34
   0  12  -7 3307.82 99.2757  56
   0 -13   0 129.133 128.610  32
   0  13   0 29.6127 108.026  16
   0 -13   0 78.5522 91.4924  47
   0  13   0-91.5020 135.062  54
   0  13   0 190.938 128.255  50
   0 -13   0-19.4530 83.7226  52
   0  13  -1 3915.56 159.352  50
   0  13   1 4037.47 160.308  50
   0 -13  -1 4060.07 137.389  47
   0  13  -1 4068.09 150.924  54
   0  13  -1 4256.34 169.634  36
   0  13   1 4061.49 172.710  54
   0 -13   1 3993.91 130.210  52
   0  13  -1 3776.73 145.870  16
   0  13   1 3718.95 129.782  16
   0 -13  -1 4166.15 157.098  32
   0 -13   1 4245.40 158.873  32
   0  13   1 3969.09 149.684  24
   0 -13  -2 3839.45 133.448  47
   0 -13  -2 3954.76 144.014  32
   0  13  -2 3833.10 148.491  16
   0  13  -2 3895.80 167.925  36
   0 -13   2 3682.33 141.058  17
   0  13   2 3778.91 166.819  54
   0 -13   2 3689.36 133.097  52
   0  13   2 3643.44 146.145  50
   0  13  -2 3722.58 156.639  50
   0 -13  -3 120.274 94.3758  47
   0  13  -3 67.1572 108.929  16
   0 -13   3 2.49015 94.7708  17
   0 -13  -3 98.5167 98.6815  32
   0  13   3 10.5131 96.5232  50
   0  13  -3 114.547 113.138  50
   0 -13   3 11.3593 90.2257  52
   0  13   4 11763.6 215.304  50
   0  13  -4 11570.1 229.819  50
   0 -13  -4 11915.8 214.734  47
   0  13   4 11586.6 228.212  54
   0 -13   4 11657.0 217.175  52
   0  13  -4 12125.7 225.737  24
   0 -13  -4 12129.4 208.028  32
   0  13  -4 12412.2 239.190  36
   0 -13   4 11282.7 207.289  17
   0  13  -5 2054.59 103.537  36
   0  13  -5 1797.41 79.7040  24
   0  13   5 1912.07 86.4031  54
   0  13   6 1027.29 47.1286  59
   0  13  -6 1171.70 63.8070  56
   0  13   6 1086.86 50.8973  57
   0  14   0 78.8885 83.9613  24
   0  14  -1 5876.12 140.494  36
   0 -14  -1 5879.84 135.408  32
   0  14   1 5543.44 141.776  54
   0  14  -1 5946.84 141.806  24
   0 -14  -2 15400.5 251.088  32
   0 -14   2 15550.2 252.090  17
   0  14   2 16262.9 262.356  54
   0  14  -2 15342.2 264.563  36
   0 -14  -3 8427.56 141.363  32
   0  14   3 8805.90 157.961  54
   0  14  -3 8568.46 159.801  24
   0  14  -4 4095.78 92.0006  36
  -1   0  13 11.9468 44.3539  18
  -1   0  13 25.9619 35.6684  20
  -1   0  12 7856.31 181.453  20
  -1   0  12 7445.87 180.838  18
  -1   0  12 7680.85 173.563  31
  -1   0  12 7681.08 173.615   3
  -1   0  11-11.5600 145.197  31
  -1   0  11-45.3760 147.323   3
  -1   0  11-46.8836 155.859  20
  -1   0  11 178.465 156.560  18
  -1   0  11 83.0763 121.177  25
  -1   0  10 580.740 176.846  31
  -1   0  10 672.834 187.935   3
  -1   0  10 472.933 182.802  20
  -1   0  10 504.663 154.124  25
   1   0  -9 576.290 309.424  44
  -1   0   9 70.9103 289.641   1
  -1   0   9 73.3819 181.552   3
  -1   0   9 104.125 152.893  30
  -1   0   9 98.2886 161.891  31
  -1   0   9-30.5665 178.070  20
  -1   0   9 90.2979 154.378  27
  -1   0   9 108.359 140.174  25
  -1   0   8 87542.4 1468.33  12
  -1   0   8 88072.0 1575.24   1
  -1   0   8 87499.5 1299.54   3
   1   0  -8 86510.4 1562.12  44
  -1   0   7 81.6442 176.735  12
  -1   0   7-31.8650 231.687   1
  -1   0   7 74.6887 122.440   3
   1   0  -7-6.11540 229.475  44
  -1   0   6 122267. 1830.85  12
  -1   0   6 115705. 1678.59   3
  -1   0   6 123532. 1901.66   1
   1   0  -6 115055. 1811.89  41
  -1   0   5 316.042 126.945  12
   1   0  -5 23.8414 115.126  41
  -1   0   5 296.089 160.196   1
  -1   0   4 31563.1 553.155  12
   1   0  -4 29551.2 499.145   8
   1   0  -4 28331.2 518.417  41
  -1   0   4 30893.2 564.420   1
  -1   0   3 33.1240 77.5765  12
   1   0  -3 65.5793 53.5572   8
  -1   0   3 50.8460 79.5471   1
   1   0  -3 62.4631 25.2720  43
   1   0  -3 206.174 36.8698  42
   1   0  -3 23.6757 63.4138  41
  -1   0   2 9391.66 198.055  12
  -1   0   2 9772.15 184.589  40
  -1   0   1 25.2517 17.5526   7
  -1   0   1 17.6135 14.0651   6
  -1   0   1 27.2836 25.7669   1
  -1   0   1 17.9999 15.6027  40
  -1   0   0 527486. 7252.40   7
   1   0   1 61.4573 35.7783  10
  -1   0  -1 30.5577 34.1608   7
   1   0   2 133622. 1888.35  10
   1   0   3 39.1091 60.6495  12
   1   0   4 71415.1 1136.71   1
   1   0   4 66244.7 1038.78  12
   1   0   5 109.419 186.523   1
   1   0   5 205.219 107.832  12
   1   0   6 218317. 3017.73   3
   1   0   6 211118. 3006.71  49
   1   0   6 213530. 3112.31  12
   1   0   7 15.3742 117.920  49
   1   0   7 26.4956 235.722   1
   1   0   7 57.6531 134.901   3
  -1   0  -7 131.766 259.182  44
  -1   0  -8 4703.99 389.626  44
   1   0   8 5758.14 381.437   1
   1   0   8 5091.19 211.870   3
   1   0   8 5262.20 217.413  20
   1   0   8 5427.89 185.577  49
  -1   0  -8 6361.34 217.629  53
   1   0   9 3.04695 149.236  31
   1   0   9-89.5264 168.163   3
   1   0   9 22.9308 175.219  20
   1   0   9 103.950 124.579  49
  -1   0  -9-87.2989 157.887  53
   1   0  10 4507.50 189.685   3
   1   0  10 4446.50 198.510  20
  -1   0 -10 4295.28 182.134  53
   1   0  10 4433.68 176.271  31
   1   0  11 102.873 99.9089  31
   1   0  11 81.8517 117.693   3
   1   0  11 16.3196 130.054  18
   1   0  11 5.41152 125.158  20
   1   0  12 56777.2 812.430  18
   1   0  12 56747.5 810.437  20
  -1  -1  13 11291.5 178.659  18
  -1   1  13 12166.5 183.396  20
  -1  -1  12 975.336 106.032  31
  -1   1  12 811.886 95.8863  31
  -1   1  12 880.587 96.4336   3
  -1  -1  12 940.452 99.5422   3
  -1  -1  12 905.963 108.075  18
  -1  -1  12 924.526 99.5615  20
  -1   1  12 882.183 114.068  20
  -1   1  11 947.170 125.738  25
  -1  -1  11 1007.15 127.471  25
  -1  -1  11 961.734 153.939   3
  -1  -1  11 1077.26 152.607  31
  -1   1  11 1080.95 147.723  31
  -1  -1  11 794.493 152.335  20
  -1   1  11 942.376 161.160  20
  -1  -1  11 928.182 158.709  18
  -1  -1  10 4385.73 174.851  34
  -1  -1  10 4053.61 185.009  25
  -1   1  10 4271.78 183.324  25
  -1  -1  10 4131.32 217.441   3
  -1  -1  10 4478.71 205.259  31
  -1   1  10 4348.10 195.523  31
  -1  -1  10 4162.20 202.182  20
  -1  -1   9 576.787 166.945  20
   1   1  -9 594.558 316.258  44
   1  -1  -9 130.704 284.479  44
  -1   1   9 527.463 141.872  35
  -1  -1   9 437.336 184.412   3
  -1  -1   9 295.996 298.608   1
  -1   1   9 219.054 292.001   1
  -1   1   9 453.122 155.176  25
  -1  -1   9 427.647 159.117  27
  -1  -1   9 472.291 153.822  25
  -1  -1   9 447.833 139.657  34
  -1  -1   9 545.318 167.967  31
  -1   1   9 467.140 170.274  31
  -1  -1   9 409.644 141.027  30
  -1  -1   8 26912.0 705.335   1
  -1   1   8 24708.5 467.251   3
  -1   1   8 26730.7 707.290   1
  -1  -1   8 26975.6 472.865   3
  -1  -1   8 26351.8 446.536  49
   1   1  -8 27636.9 716.115  44
   1  -1  -8 25441.3 693.661  44
  -1  -1   8 25944.8 627.845  12
  -1   1   7 52413.4 805.354   3
  -1  -1   7 55518.9 1043.42   1
  -1   1   7 50713.4 1027.55   1
  -1  -1   7 53645.6 806.067   3
  -1  -1   7 51282.6 792.810  49
  -1  -1   7 53549.8 971.551  12
  -1   1   7 53113.6 955.006  12
   1   1  -7 51441.9 980.601  41
   1  -1  -7 52421.0 1025.63  44
  -1  -1   6 5864.68 275.726  12
  -1   1   6 5981.53 256.738  12
  -1  -1   6 5784.66 159.220   3
  -1  -1   6 6322.99 302.766   1
  -1   1   6 5693.11 159.362   3
   1  -1  -6 5488.23 291.994  44
   1   1  -6 5236.54 258.720  41
  -1  -1   5 153321. 2253.48  12
  -1   1   5 148616. 2232.02  12
  -1  -1   5 147332. 2265.76   1
   1   1  -5 146925. 2223.26  41
   1  -1  -5 154748. 2259.38  44
  -1  -1   4 6694.60 223.486  12
  -1   1   4 6324.45 207.872  12
  -1  -1   4 6250.60 217.150   1
   1   1  -4 6530.48 189.462   8
   1   1  -4 5905.75 119.319   6
  -1  -1   4 6211.39 198.629  40
   1  -1  -4 6185.32 179.150  41
   1   1  -4 6971.46 201.841  41
   1  -1  -4 6558.42 217.430  44
  -1   1   3 20048.3 367.675  12
  -1  -1   3 19981.0 363.915   1
  -1   1   3 18553.3 365.860   1
   1  -1  -3 19520.2 299.774   8
   1   1  -3 18990.9 345.173   8
   1   1  -3 18176.1 272.221   6
   1  -1  -3 20077.3 325.816  41
   1  -1  -3 17774.2 268.937  42
   1   1  -3 19942.8 326.062  42
  -1  -1   3 20551.5 347.704  40
  -1  -1   2 8210.32 171.161   2
  -1  -1   2 7640.14 167.404   1
  -1   1   2 7915.29 170.372   1
  -1   1   2 7801.81 169.230   2
  -1   1   2 7879.54 182.099  12
  -1   1   2 7620.70 169.596  39
   1   1  -2 7644.91 153.302  43
  -1  -1   2 7926.95 159.228  40
   1   1  -2 7731.87 160.588  42
   1  -1  -2 7524.25 138.398  41
  -1   1   1 149624. 2023.19  39
   1   1  -1 139805. 2035.83  43
   1  -1  -1 137652. 2013.88  44
   1  -1  -1 151331. 2026.81  45
  -1  -1   1 149331. 2023.63   1
  -1   1   1 143327. 2020.52   2
  -1   1   1 151090. 2025.63   1
  -1  -1   1 142115. 2020.15   2
   1   1   0 69703.8 998.716  39
  -1  -1   0 71248.1 1003.57  45
  -1   1   0 71977.0 1008.80   6
  -1  -1   0 70089.8 1014.25   7
   1   1   1 210422. 2969.15  39
   1  -1   1 218588. 2953.95  46
   1   1   1 210956. 2953.27  43
   1  -1   1 215573. 2958.79  40
  -1  -1  -1 208522. 2962.52   7
  -1   1  -1 208999. 2962.31   6
   1   1   2 80889.5 1173.28  43
   1   1   2 84700.1 1180.81  12
  -1   1  -2 81890.9 1204.98   6
  -1  -1  -2 83861.5 1198.57   7
   1  -1   3 722.547 103.745  40
  -1   1  -3 673.957 113.559  41
  -1  -1  -3 591.768 118.689  44
  -1  -1  -3 638.911 70.6978   7
  -1   1  -3 629.266 78.8991   6
   1  -1   3 660.418 56.5337  10
   1   1   3 704.876 71.4335  12
   1  -1   4 108912. 1709.58  40
  -1   1  -4 112924. 1734.77  41
  -1  -1  -4 113361. 1744.75  44
  -1   1  -4 110041. 1667.60   6
   1   1   4 113916. 1653.37  12
  -1  -1  -5 61973.1 1124.53  44
  -1   1  -5 63572.3 1032.98   6
   1  -1   5 65587.2 1047.64  12
   1   1   5 63996.7 1016.86  12
   1   1   6 12344.7 254.421   3
   1  -1   6 12536.2 254.978   3
   1  -1   6 13096.2 431.775   1
  -1  -1  -6 12160.8 428.164  44
   1  -1   6 12710.9 339.473  12
   1  -1   6 12119.0 253.301  49
  -1  -1  -7 43004.4 941.800  44
   1   1   7 44481.5 932.862   1
   1  -1   7 46100.1 711.456   3
   1  -1   7 44931.7 946.091   1
   1   1   7 44672.0 709.339   3
  -1   1  -7 43418.1 702.820  53
   1   1   7 45323.3 688.543  49
   1  -1   7 45237.8 703.396  49
  -1   1  -8 31107.1 528.515  53
   1  -1   8 32182.5 522.014  49
  -1  -1  -8 31268.3 791.218  44
   1   1   8 30017.0 516.525  35
   1  -1   8 29016.1 514.598  27
   1   1   8 30394.6 771.899   1
   1  -1   8 32371.2 535.426   3
   1  -1   8 31973.1 775.396   1
   1   1   8 30980.5 516.741  31
   1  -1   8 30477.1 534.228  20
   1  -1   9 6116.29 214.991  20
   1   1   9 5720.43 195.540  35
   1   1   9 5964.16 199.844  31
   1  -1   9 6070.45 214.600  31
   1  -1   9 6081.29 223.966   3
   1  -1   9 6356.58 197.361  49
  -1   1  -9 5980.73 218.379  53
  -1  -1  -9 6211.15 228.754  53
   1   1  10 1711.47 132.412  35
   1  -1  10 2077.05 166.125   3
   1   1  10 1695.00 144.171  31
   1  -1  10 1801.78 155.157  31
   1  -1  10 1806.30 166.936  20
  -1  -1 -10 1731.18 164.914  53
   1   1  11 8651.33 178.668  31
   1  -1  11 8759.32 190.065  31
   1   1  11 8532.90 199.667   3
   1  -1  11 8777.41 202.980   3
   1  -1  11 8389.73 201.407  20
   1   1  11 8625.61 207.574  18
   1   1  12 2201.21 89.5077  20
   1   1  12 2209.63 88.2346  18
  -1   2  13 232.298 36.3853  18
  -1   2  12 2791.56 106.315  31
  -1  -2  12 2963.84 120.511  31
  -1  -2  12 2597.09 88.0995  25
  -1   2  12 3161.32 128.527  18
  -1  -2  12 2789.14 115.478  18
  -1  -2  11 20877.4 362.948  34
  -1  -2  11 22408.8 390.625  31
  -1   2  11 21752.0 377.154  31
  -1  -2  11 22502.9 386.049   3
  -1   2  11 22297.6 386.118   3
  -1  -2  11 20972.5 367.722  25
  -1  -2  11 20903.9 377.905  20
  -1   2  11 22361.4 399.589  20
  -1  -2  11 21843.4 385.720  18
  -1   2  11 22304.1 398.213  18
  -1  -2  10 20669.6 381.323  34
  -1   2  10 20389.8 377.716  35
  -1  -2  10 20428.9 372.404  30
  -1   2  10 21643.0 396.446  31
  -1  -2  10 22073.4 413.177  31
  -1   2  10 21556.8 407.589   3
  -1  -2  10 22901.1 411.746   3
  -1   2  10 20585.9 384.217  25
  -1  -2  10 21340.0 396.774  27
  -1  -2  10 20612.1 385.550  25
  -1   2  10 21145.2 409.038  18
  -1   2  10 21053.1 413.474  20
  -1  -2  10 19990.9 395.107  20
  -1  -2   9 58260.6 898.850  30
  -1   2   9 59930.1 918.390  31
  -1  -2   9 61444.4 907.615  49
   1  -2  -9 55211.5 1180.01  45
   1   2  -9 57666.0 1210.52  44
   1  -2  -9 57966.0 1172.71  44
  -1  -2   9 59575.7 911.874  34
  -1   2   9 57214.6 905.404  35
  -1   2   9 59442.4 910.201  25
  -1  -2   9 60666.5 913.641  27
  -1  -2   9 59441.6 906.235  25
  -1   2   9 60663.6 932.742  20
  -1  -2   9 55494.5 912.852  20
  -1   2   9 61243.8 931.328  18
  -1  -2   9 62195.8 929.409   3
  -1   2   9 62177.2 927.662   3
  -1   2   8 254.939 157.856   3
  -1   2   8 342.046 270.804   1
  -1  -2   8 348.175 146.403   3
  -1  -2   8 476.710 276.421   1
   1   2  -8 226.018 296.914  44
   1  -2  -8 443.878 269.325  44
   1  -2  -8 174.039 278.799  45
  -1  -2   8 664.719 138.269  49
  -1  -2   8 769.169 236.384  12
  -1   2   7 9681.93 228.706  51
  -1  -2   7 9765.83 232.280   3
  -1   2   7 9347.77 235.309   3
  -1  -2   7 10244.0 402.515   1
  -1   2   7 10151.1 410.884   1
   1  -2  -7 9470.92 391.438  44
   1   2  -7 9132.64 371.658  41
  -1  -2   7 9378.84 225.126  49
  -1  -2   7 9967.40 372.479  12
  -1   2   7 9145.79 334.839  12
  -1  -2   6 2732.99 239.436   1
  -1  -2   6 2455.63 117.793   3
  -1   2   6 2354.55 240.610   1
  -1   2   6 2398.53 122.144   3
  -1   2   6 2487.01 117.531  51
   1  -2  -6 2348.69 240.848  44
   1   2  -6 2479.07 224.849  41
  -1  -2   6 2750.04 226.264  12
  -1   2   6 2432.11 205.587  12
  -1  -2   5 54743.5 942.890  12
  -1   2   5 51842.3 911.268  12
  -1  -2   5 54158.7 935.627   1
  -1   2   5 55743.0 952.866   1
  -1  -2   5 54940.3 915.665  40
   1   2  -5 53771.5 919.899  41
   1  -2  -5 54593.6 937.120  44
   1   2  -5 51008.4 902.101   8
  -1   2   4 108594. 1616.80  12
  -1   2   4 105042. 1626.29   1
  -1  -2   4 108916. 1615.05   1
  -1  -2   4 110337. 1600.78  40
   1  -2  -4 106773. 1622.97  44
   1   2  -4 107755. 1608.31  41
   1   2  -4 105751. 1608.29   8
   1  -2  -4 105221. 1500.31   7
  -1   2   3 278844. 3918.31  39
  -1   2   3 277851. 3929.22  12
  -1  -2   3 284086. 3899.06  40
   1  -2  -3 280831. 3915.50  44
   1   2  -3 271843. 3913.96   8
  -1   2   3 274113. 3911.52   1
  -1  -2   3 274365. 3904.04   1
  -1   2   2 32047.6 507.939  39
  -1  -2   2 30216.5 486.890   1
  -1   2   2 31492.7 492.440   1
  -1  -2   2 31045.9 493.981   2
  -1   2   2 31795.5 495.759   2
  -1  -2   2 30739.3 497.993  40
   1  -2  -2 30471.6 498.535  44
   1   2  -2 30583.5 510.452  42
   1  -2  -2 30500.8 441.440  11
  -1   2   1 4215.69 113.377  39
  -1  -2   1 4032.96 82.5998  13
  -1   2   1 4319.69 93.0052   1
  -1   2   1 4023.37 89.8057   2
  -1  -2   1 4122.20 89.9073   1
  -1  -2   1 3992.88 89.3855   2
   1   2   0 22192.1 371.794  42
   1   2   0 22761.8 359.651  39
  -1  -2   0 22986.2 365.982  11
  -1  -2   0 22635.7 351.125   9
   1   2   1 85023.1 1234.56  39
  -1   2  -1 84257.0 1236.40  41
   1   2   1 81245.9 1212.77  42
  -1  -2  -1 85392.2 1230.51  11
  -1   2  -1 84326.6 1224.53   6
   1  -2   1 83211.6 1224.59  13
   1   2   2 272177. 3779.09  39
   1  -2   2 274320. 3760.18  40
   1  -2   2 265597. 3729.88  46
   1   2   2 263230. 3710.85  42
  -1   2  -2 267848. 3747.59   6
  -1  -2  -2 270602. 3751.71   7
   1  -2   3 29478.6 529.186  40
  -1  -2  -3 29847.0 569.463  44
  -1   2  -3 29979.2 502.546   6
  -1  -2  -3 29563.4 492.545   7
   1  -2   3 29018.7 459.711  10
  -1   2  -4 6111.11 194.445   6
  -1  -2  -4 6096.69 175.356   7
  -1   2  -4 5674.57 249.709  41
   1  -2   4 6152.56 232.825  40
  -1  -2  -4 6462.92 264.395  44
   1   2   4 6811.96 254.467   1
   1  -2   4 6786.45 251.987   1
  -1   2  -5 2428.19 154.678   6
  -1  -2  -5 2468.62 234.063  44
  -1   2  -5 2189.59 221.491  41
   1   2   5 2484.08 231.709   1
   1  -2   5 2707.59 220.345   1
   1   2   6 1336.69 121.173  51
   1  -2   6 889.515 119.662  49
   1  -2   6 1043.28 221.651   1
   1   2   6 1023.94 235.730   1
   1   2   6 1011.86 115.203   3
   1  -2   6 927.638 114.149   3
  -1  -2  -6 1230.80 247.893  44
   1  -2   6 1183.42 178.435  12
  -1   2  -6 864.802 113.243  53
   1  -2   7 59229.7 889.591  49
  -1  -2  -7 56617.2 870.971  48
  -1  -2  -7 55648.7 1133.77  44
  -1   2  -7 58308.4 1144.71  44
  -1   2  -7 56702.4 883.473  53
   1   2   7 59114.8 890.764   3
   1  -2   7 62010.6 1136.65   1
   1   2   7 59473.0 1133.19   1
   1  -2   7 60979.2 890.943   3
   1   2   7 56991.8 888.111  51
  -1   2  -8 8356.59 230.352  53
   1  -2   8 8528.11 235.955  49
  -1   2  -8 7843.21 439.827  44
   1   2   8 8076.58 228.770  35
   1   2   8 8076.29 214.475  31
   1   2   8 7848.08 233.355   3
   1   2   8 7601.00 412.875   1
   1  -2   8 8542.90 416.430   1
   1  -2   8 8519.76 237.013   3
   1  -2   8 7870.89 218.493  27
   1  -2   8 7857.42 234.112  20
   1   2   8 7827.06 252.231  20
   1   2   9 18673.4 359.948  35
   1  -2   9 18739.4 362.884  49
   1   2   9 18582.2 368.277   3
   1  -2   9 18865.0 368.449   3
   1   2   9 18548.0 347.635  31
   1   2   9 18966.5 376.006  20
   1  -2   9 17452.2 363.076  20
   1  -2  10 264.801 143.369  20
   1   2  10 349.886 165.400  20
   1   2  10 442.824 159.115  18
   1   2  10 318.160 130.320  35
   1   2  10 326.701 143.543   3
   1  -2  10 450.574 147.382   3
  -1  -2 -10 439.845 155.632  53
   1  -2  10 344.205 148.855  31
   1   2  10 270.024 118.873  31
   1  -2  10 411.771 122.734  49
   1   2  11 284.267 99.4586   3
   1  -2  11 210.751 106.163   3
   1   2  11 362.716 120.027  18
   1  -2  11 251.892 101.909  20
   1   2  11 402.094 126.434  20
   1  -2  11 269.363 108.786  31
  -1  -2 -11 313.502 101.610  53
   1  -2  12 1514.21 59.1289  31
   1  -2  12 1637.29 75.8338  18
   1   2  12 1724.89 84.6968  20
   1   2  12 1757.94 77.2885  18
  -1   3  12 1571.07 103.633  18
  -1   3  12 1546.45 107.596  20
  -1  -3  12 1403.38 67.8276  25
  -1  -3  12 1488.57 101.525  31
  -1  -3  11 5251.91 162.040  34
  -1   3  11 5726.67 197.426  20
  -1  -3  11 5290.13 171.705  18
  -1   3  11 5743.59 191.918  18
  -1  -3  11 5461.04 169.520   3
  -1   3  11 5318.57 168.856   3
  -1  -3  11 5319.15 161.553  25
  -1  -3  11 5664.04 192.056  31
  -1   3  11 5650.78 168.033  31
  -1   3  10 20875.4 386.761  35
  -1  -3  10 21275.8 382.978  34
  -1   3  10 21495.5 404.721  18
  -1   3  10 20991.7 406.584  20
  -1  -3  10 19361.2 373.447  20
  -1   3  10 21734.2 391.499   3
  -1  -3  10 21796.2 393.125   3
  -1  -3  10 20917.4 381.321  25
  -1  -3  10 21136.7 386.618  27
  -1  -3  10 19481.5 361.751  30
  -1   3  10 20736.2 384.668  31
  -1  -3  10 22062.6 409.525  31
  -1  -3   9 899.530 158.170  49
  -1  -3   9 842.539 152.591  20
  -1   3   9 1174.04 192.733  20
  -1   3   9 1006.42 186.660  18
  -1   3   9 1063.32 173.870  35
  -1   3   9 1032.50 170.864   3
  -1  -3   9 1320.75 160.899   3
  -1  -3   9 991.780 161.483  25
  -1  -3   9 999.280 167.658  27
  -1   3   9 987.583 164.837  25
  -1   3   9 1108.38 169.024  31
  -1  -3   9 1061.59 172.607  34
  -1  -3   9 1050.04 141.701  30
  -1  -3   8 5318.89 179.520  30
  -1   3   8 5658.77 200.310  31
  -1  -3   8 6786.11 216.804  49
   1   3  -8 6052.51 375.683  41
   1  -3  -8 5840.99 377.447  45
  -1   3   8 5344.64 205.567  35
  -1  -3   8 5698.27 209.065  34
  -1   3   8 5753.30 369.898   1
  -1   3   8 5590.32 204.770   3
  -1  -3   8 5482.85 205.120   3
  -1  -3   8 5241.74 350.696   1
  -1  -3   8 5604.12 194.924  27
  -1  -3   8 5674.91 192.455  25
  -1   3   8 5278.87 199.389  25
  -1  -3   8 5619.22 337.460  12
  -1   3   8 5860.46 218.487  18
  -1   3   8 5548.20 219.438  20
  -1   3   7 28381.2 474.638  51
  -1  -3   7 29896.2 674.524   1
  -1   3   7 28141.7 680.259   1
  -1   3   7 26898.5 477.416   3
  -1  -3   7 28373.5 475.128   3
   1  -3  -7 29098.0 678.586  44
   1   3  -7 29037.5 683.248  41
   1  -3  -7 27777.5 693.534  45
  -1  -3   7 28236.9 481.947  49
  -1  -3   7 29112.6 672.488  12
  -1   3   6 42112.3 635.294  51
  -1  -3   6 44365.2 818.245   1
  -1   3   6 39720.7 634.605   3
  -1  -3   6 40056.2 632.912   3
  -1   3   6 40725.4 827.555   1
  -1  -3   6 45207.3 841.322  12
  -1  -3   6 40264.3 643.081  49
   1  -3  -6 42420.3 839.123  45
   1   3  -6 42582.6 823.877  41
  -1  -3   6 43260.9 800.847  40
   1  -3  -6 43606.9 819.270  44
   1  -3  -5 16218.5 430.860  45
   1   3  -5 16231.8 412.873  41
   1  -3  -5 17341.8 419.676  44
  -1  -3   5 16660.1 403.647  40
   1   3  -5 15945.0 408.330   8
  -1  -3   5 16654.7 400.314   1
  -1   3   5 15164.4 415.430   1
   1  -3  -4 44073.7 772.977  45
   1  -3  -4 43786.9 750.073  44
  -1  -3   4 42381.0 733.977  40
   1   3  -4 42087.2 752.075   8
  -1   3   4 41795.0 741.662   1
  -1  -3   4 43203.7 731.443   1
  -1   3   3 163802. 2303.68  39
   1  -3  -3 163420. 2308.02  45
  -1  -3   3 157271. 2281.27  40
   1   3  -3 154755. 2304.11   8
   1  -3  -3 155181. 2192.07  11
  -1   3   3 158199. 2267.30   1
  -1  -3   3 157409. 2256.50   1
  -1  -3   2 315813. 4355.78   1
  -1   3   2 311376. 4362.38   1
   1  -3  -2 315684. 4408.13  45
   1   3  -2 303589. 4419.76  42
  -1   3   2 321296. 4405.70  39
  -1  -3   1 250956. 3442.33  13
  -1  -3   1 243287. 3427.59   2
  -1   3   1 244470. 3428.57   2
  -1   3   0 48496.4 741.239  41
   1   3   0 49083.4 781.561  42
   1   3   0 51065.4 761.764  39
  -1  -3   0 48364.4 753.203   9
   1  -3   0 50753.6 765.130  13
  -1  -3   0 51144.6 762.888  11
   1   3   1 15900.8 311.339  39
   1   3   1 15755.8 304.849  42
  -1   3  -1 15798.0 309.772  41
  -1  -3  -1 16228.7 301.884  11
   1  -3   1 15735.9 301.055  13
  -1   3  -2 6867.79 211.304  41
   1  -3   2 6881.72 198.125  40
   1   3   2 6838.73 215.841  39
  -1   3  -2 7074.97 188.505   6
  -1  -3  -2 7179.94 189.571  11
   1   3   3 86449.1 1305.55   1
   1  -3   3 87024.0 1294.76   1
  -1   3  -3 77239.2 1305.84  41
   1  -3   3 84944.1 1285.58  40
   1   3   3 83689.1 1309.52  39
  -1   3  -3 79643.2 1251.20   6
  -1  -3  -3 85268.8 1271.93  11
  -1  -3  -3 85508.6 1263.36   7
  -1  -3  -4 30039.7 522.260   7
  -1  -3  -4 30987.9 552.824  11
   1   3   4 31057.2 594.434   1
   1  -3   4 28992.9 582.327   1
   1  -3   4 29788.0 578.421  40
  -1   3  -5 97471.4 1593.88  41
   1   3   5 93287.1 1387.96  51
   1  -3   5 96576.8 1392.20  49
   1  -3   5 101826. 1565.15   1
   1   3   5 98378.1 1568.27   1
  -1  -3  -5 101084. 1507.18  11
   1  -3   6 22244.6 395.309  49
   1  -3   6 25020.3 538.919  12
   1  -3   6 22912.7 385.248   3
   1   3   6 22089.8 570.029   1
   1  -3   6 23527.2 569.571   1
   1   3   6 22670.8 384.889   3
  -1   3  -6 20986.8 379.894  53
   1   3   6 20863.0 387.437  51
   1   3   7 7910.23 232.591  51
   1  -3   7 7905.45 235.651  49
  -1  -3  -7 8007.46 414.221  45
  -1   3  -7 8159.91 413.977  44
   1  -3   7 8511.60 333.498  12
  -1   3  -7 8187.46 212.048  53
   1  -3   7 8510.86 224.221   3
   1   3   7 8140.96 222.757   3
   1  -3   7 9270.51 393.338   1
   1   3   7 8539.75 386.574   1
   1   3   8 5130.51 215.014  51
   1  -3   8 5171.13 214.214  49
  -1  -3  -8 5040.20 182.552  48
  -1   3  -8 4444.50 383.547  44
  -1  -3  -8 5166.93 386.248  45
   1   3   8 5069.05 208.748  35
   1  -3   8 4929.62 346.425   1
   1   3   8 5208.66 350.911   1
   1   3   8 4938.54 197.170   3
   1  -3   8 4961.47 199.820   3
   1  -3   8 4996.84 182.209  27
   1  -3   8 4913.27 184.293  34
   1   3   8 5374.19 222.783  20
   1  -3   8 4437.24 179.545  20
   1   3   9 1100.91 182.893  20
   1   3   9 1093.65 175.064  18
   1  -3   9 939.290 150.077  20
   1   3   9 1003.95 169.200  35
   1  -3   9 1152.87 166.200  49
   1  -3   9 858.650 142.371  27
   1  -3   9 896.950 140.781  34
   1  -3   9 950.110 162.069   3
   1   3   9 852.758 155.400   3
   1   3  10 17264.6 331.681  18
   1   3  10 17790.1 343.802  20
   1   3  10 17217.7 322.238  35
   1  -3  10 17732.3 332.252  31
  -1  -3 -10 18062.9 338.096  53
   1  -3  10 17645.7 321.142  49
   1   3  10 16749.5 321.719   3
   1  -3  10 17100.2 324.140   3
   1   3  11 3087.72 129.302  18
   1   3  11 3144.31 140.103  20
  -1  -3 -11 3236.72 125.157  53
   1  -3  11 2802.11 114.916   3
   1   3  11 2974.15 113.208   3
   1  -3  11 3083.04 125.843  31
   1  -3  12 952.099 49.0415  31
   1  -3  12 1017.02 53.0938  18
   1   3  12 1013.32 56.1074  18
   1   3  12 1156.47 68.3110  20
  -1  -4  12 40155.6 543.536  31
  -1   4  12 40350.6 541.916  18
  -1   4  12 41377.2 545.687  20
  -1  -4  11 8917.79 195.607  25
  -1  -4  11 9199.87 193.622   3
  -1   4  11 8874.40 192.061   3
  -1   4  11 9548.75 216.773  18
  -1   4  11 9769.07 224.686  20
  -1   4  11 9140.60 202.468  35
  -1  -4  11 9150.35 200.229  34
  -1  -4  11 9270.30 220.892  31
  -1   4  11 8811.90 193.097  31
   1  -4 -11 9119.05 199.455  53
  -1   4  10 2412.53 148.319  60
  -1   4  10 2509.61 172.465  18
  -1   4  10 2487.64 186.582  20
  -1  -4  10 2438.67 170.182  34
  -1   4  10 2457.20 168.493  35
  -1  -4  10 2392.95 151.146   3
  -1   4  10 2318.67 146.521   3
  -1  -4  10 2248.90 132.152  15
  -1  -4  10 2542.51 164.864  27
  -1  -4  10 2336.08 158.589  25
  -1   4  10 2239.16 154.281  31
  -1   4   9 444.997 185.786  20
  -1   4   9 336.063 171.621  18
  -1   4   9 486.069 173.170  35
  -1  -4   9 504.763 143.869   3
  -1   4   9 378.029 152.645   3
  -1  -4   9 359.254 151.145  25
  -1  -4   9 622.914 160.346  27
  -1   4   9 619.161 149.712  31
  -1  -4   9 477.568 168.057  34
  -1  -4   8 9939.54 247.900  27
  -1   4   8 10706.4 264.401  51
  -1  -4   8 11228.5 272.408  49
   1  -4  -8 10813.4 464.122  45
   1   4  -8 10352.9 464.733  41
  -1   4   8 10424.9 276.512  35
  -1  -4   8 10137.8 423.857  12
  -1   4   8 10495.3 260.980  31
  -1  -4   8 10649.3 274.798  34
  -1   4   8 9372.51 424.577   1
  -1  -4   8 10797.9 422.923   1
  -1   4   8 10711.2 257.977   3
  -1  -4   8 10551.3 248.271   3
  -1   4   8 10460.2 271.406  18
  -1   4   8 10316.3 274.267  20
  -1  -4   7 1094.20 151.473  49
  -1   4   7 1234.66 127.748   3
  -1  -4   7 1287.14 227.269   1
  -1   4   7 1387.44 247.660   1
  -1  -4   7 976.668 127.825   3
  -1  -4   7 869.082 242.583  40
   1   4  -7 1074.84 263.922  41
   1  -4  -7 1222.69 279.755  45
  -1   4   7 1124.70 138.083  51
  -1  -4   7 1189.15 265.462  12
  -1  -4   6 72079.1 1046.26  49
   1  -4  -6 73408.3 1262.92  45
   1   4  -6 71838.7 1258.53  41
  -1  -4   6 74650.4 1226.97  40
  -1   4   6 70477.6 1035.69  51
  -1   4   6 71521.2 1041.84  50
  -1  -4   6 73436.7 1200.60   1
  -1   4   6 67255.3 1030.06   3
  -1   4   6 72161.5 1223.23   1
  -1  -4   6 68305.8 1026.02   3
  -1  -4   5 10128.1 211.877  49
   1   4  -5 9834.12 343.619  41
  -1  -4   5 9391.97 319.929  40
   1  -4  -5 9885.61 350.146  45
   1   4  -5 9730.02 345.735   8
  -1  -4   5 9792.70 294.700   1
  -1   4   5 10260.9 322.259   1
  -1   4   5 9454.82 205.958  50
   1  -4  -4 1424.02 175.403  45
  -1  -4   4 1315.40 155.844  40
  -1  -4   4 1436.19 124.785   1
  -1   4   4 1472.97 137.996   1
   1   4  -4 1308.73 181.228   8
  -1   4   4 1548.49 175.176  39
  -1   4   3 68784.6 1062.47   1
  -1  -4   3 68822.8 1048.11   1
  -1  -4   3 70595.3 1106.51  40
   1  -4  -3 73027.3 1133.50  45
  -1   4   3 71248.9 1124.53  39
  -1  -4   2 14641.6 253.835   1
  -1   4   2 14490.7 261.279   1
   1   4  -2 14616.7 342.526   8
   1   4  -1 63884.7 1017.40   8
  -1  -4   1 66337.7 970.431  13
   1   4   0 5514.21 173.297  39
  -1   4   0 5171.49 146.005  41
   1  -4   0 5521.18 170.353  13
  -1  -4   0 5521.10 168.132  11
  -1  -4   0 5273.52 167.286   9
  -1   4  -1 187271. 2675.67  41
   1  -4   1 184454. 2596.16   1
   1   4   1 181264. 2608.20   1
   1   4   1 190832. 2690.28  39
  -1  -4  -1 188146. 2663.08  11
   1  -4   1 193938. 2670.13  13
  -1  -4  -1 192705. 2679.87   9
  -1   4  -2 8176.96 248.425  41
   1  -4   2 7837.76 185.089  46
   1  -4   2 8477.70 241.205  40
   1  -4   2 8357.98 193.958   1
   1   4   2 8595.80 208.047   1
   1   4   2 8255.60 256.706  39
   1  -4   3 7777.63 248.670  40
  -1   4  -3 7574.65 275.423  41
   1  -4   3 7272.31 210.940   1
   1   4   3 7144.92 222.851   1
  -1  -4  -3 7179.40 225.087   7
  -1  -4  -3 7323.86 215.540  11
   1   4   3 7597.67 268.651  39
   1  -4   4 28433.3 552.279   1
   1   4   4 27369.7 560.880   1
  -1  -4  -4 29471.9 537.910   7
  -1  -4  -4 28394.0 533.941  11
  -1  -4  -4 30143.4 641.007  45
   1  -4   4 28674.4 577.619  40
  -1   4  -4 28703.5 620.550  41
   1   4   5 565.416 104.944  51
   1   4   5 626.288 90.3996  16
   1   4   5 653.666 181.323   1
   1   4   5 609.210 87.8668   3
   1  -4   5 554.205 166.715   1
   1  -4   5 657.055 199.496  40
  -1  -4  -5 647.885 228.963  45
   1  -4   5 948.778 104.586  52
  -1   4  -6 5862.50 362.248  41
  -1  -4  -6 5801.59 354.010  45
   1  -4   6 5787.33 190.510  49
   1   4   6 5576.98 305.649   1
   1  -4   6 5877.09 293.523   1
   1   4   6 5515.75 164.484   3
   1  -4   6 5444.56 166.470   3
   1   4   6 5686.00 184.479  51
   1   4   7 1535.27 159.363  51
   1  -4   7 1059.68 165.873  49
  -1  -4  -7 1243.09 307.242  45
   1   4   7 1237.12 155.376  20
   1   4   7 1048.31 166.465  35
   1   4   7 1264.60 140.789   3
   1  -4   7 1103.82 248.735   1
   1  -4   7 1292.05 131.889   3
   1   4   7 1283.12 252.085   1
   1  -4   7 962.765 233.948  12
   1   4   8 7560.91 237.463  51
  -1  -4  -8 7641.75 214.219  48
   1  -4   8 7591.45 248.660  49
   1   4   8 7662.20 242.915  20
   1   4   8 7640.68 231.976  18
   1   4   8 7403.93 241.331  35
   1  -4   8 7315.23 204.042  27
   1  -4   8 6892.98 199.432  25
   1  -4   8 7369.85 220.016  34
   1  -4   8 7690.66 217.769   3
   1   4   8 7653.12 215.983   3
   1  -4   9 595.739 168.896  49
  -1  -4  -9 676.979 134.280  48
   1   4   9 674.816 139.873   3
   1  -4   9 548.966 140.621   3
   1   4   9 656.359 162.655  35
   1   4   9 735.805 151.266  18
   1   4   9 744.064 176.025  20
  -1   4  -9 629.822 165.597  14
   1  -4   9 638.194 130.116  27
   1  -4   9 668.056 143.030  34
   1   4  10 70404.4 1001.72  20
   1   4  10 68764.7 992.537  18
   1   4  10 67069.9 994.232  35
   1  -4  10 65029.4 976.494  34
   1  -4  10 66667.0 985.572   3
   1   4  10 67512.7 985.137   3
   1   4  11 3427.59 116.605  35
   1  -4  11 3760.37 124.266  31
  -1  -4 -11 3468.06 122.131  53
   1  -4  11 3436.29 113.682  18
   1   4  11 3353.30 118.580  18
   1   4  11 3851.85 129.846  20
   1   4  12 6349.65 108.928  20
  -1   5  12 4365.17 94.1731  20
  -1   5  12 4013.31 89.6273  18
  -1   5  11 31700.0 475.317  18
  -1   5  11 30977.8 478.327  20
  -1   5  11 29194.0 467.387  55
  -1   5  11 30260.5 473.437  35
  -1  -5  11 29963.8 469.537  34
   1  -5 -11 31115.2 470.142  53
  -1  -5  11 29185.6 460.981  25
  -1   5  10 8864.07 217.418  60
  -1  -5  10 8279.40 212.329  25
  -1  -5  10 8465.49 219.047  27
  -1   5  10 8915.28 235.037  35
  -1  -5  10 8623.50 232.005  34
  -1  -5  10 8621.18 205.120  15
  -1   5  10 8869.87 233.105  18
  -1   5  10 8767.55 234.840  20
  -1   5  10 8370.59 206.312  31
  -1  -5   9 10560.7 257.358  25
  -1  -5   9 10332.4 258.884  27
  -1  -5   9 11042.7 275.093  34
  -1   5   9 10019.0 283.672  35
  -1   5   9 9957.48 238.778   3
  -1   5   9 11149.5 260.517  31
  -1   5   9 10546.3 272.260  18
  -1   5   9 11135.9 277.185  20
  -1   5   8 6717.42 211.125  51
  -1   5   8 6599.16 226.599  20
  -1   5   8 6446.87 229.001  18
   1  -5  -8 6702.38 390.625  45
   1   5  -8 6204.10 397.801  41
  -1   5   8 6040.17 241.137  35
  -1  -5   8 6628.62 374.569  12
  -1  -5   8 6463.30 202.644  27
  -1   5   8 6039.79 195.468   3
  -1  -5   8 6717.74 237.652  34
  -1   5   8 6352.15 212.080  31
   1  -5  -7 42289.1 920.938  45
   1   5  -7 40958.7 921.601  41
  -1  -5   7 42267.2 881.853  40
  -1   5   7 40968.4 851.555   1
  -1   5   7 41607.6 660.761   3
  -1   5   7 43140.0 673.628  51
   1   5  -7 42463.1 674.085  14
  -1  -5   7 44697.7 931.405  12
  -1  -5   7 43891.2 694.968  34
  -1  -5   7 43195.1 692.886  49
   1  -5  -6 25716.1 641.711  45
  -1  -5   6 26103.3 611.353  40
   1   5  -6 25194.1 433.722  14
  -1   5   6 25175.9 578.856   1
  -1  -5   6 25504.3 453.892  49
  -1  -5   6 26338.8 440.032  52
  -1   5   6 26549.3 445.088  50
  -1   5   6 25896.4 435.301  51
   1   5  -5 50218.1 941.452   8
   1  -5  -5 49845.5 932.141  45
  -1  -5   5 47685.1 891.203  40
   1   5  -5 49696.8 729.554  14
  -1   5   5 47070.6 850.668   1
  -1  -5   5 48557.3 742.622  52
  -1   5   5 47559.9 737.180  50
  -1   5   5 47468.7 727.424  51
  -1   5   4 226178. 3222.63  39
  -1  -5   4 218970. 3034.33  49
  -1  -5   4 219842. 3182.67  40
   1  -5  -4 222448. 3216.94  45
  -1   5   3 3614.09 217.658  39
  -1  -5   3 3804.34 199.303  40
  -1   5   3 3692.78 134.063   1
   1   5  -3 3819.09 235.176   8
   1   5  -2 20681.3 471.402   8
  -1   5   2 22750.0 462.396  39
  -1   5   1 18439.4 321.472  41
   1   5  -1 18928.8 407.591   8
  -1  -5   1 18465.9 350.117  13
   1   5   0 1919.63 152.699  39
  -1   5   0 2008.65 113.413  41
   1   5   0 1777.17 125.475   8
  -1  -5   0 2102.58 133.250   9
   1  -5   0 2018.76 141.355  13
   1   5   1 4097.33 196.239  39
   1  -5   1 4710.17 180.034  13
  -1  -5  -1 4493.02 171.126  11
  -1   5  -1 4471.39 182.019  41
   1   5   1 4103.63 150.534   8
  -1  -5  -1 4373.64 183.484   9
   1   5   2 270804. 3670.20  39
  -1  -5  -2 260137. 3614.05  11
   1   5   2 246516. 3550.78   1
   1   5   2 245423. 3548.17   8
  -1   5  -2 265376. 3668.39  41
   1  -5   2 259817. 3651.11  40
   1   5   3 22644.2 440.322   1
  -1  -5  -3 24702.1 461.144  11
  -1  -5  -3 24337.9 490.698   7
   1   5   3 24659.3 535.294  39
   1  -5   3 22508.9 405.879  46
  -1  -5  -3 23190.4 541.554  45
   1  -5   3 24001.0 501.305  40
  -1   5  -3 24010.7 534.648  41
  -1  -5  -4 21633.9 355.859  47
   1  -5   4 20548.3 360.611  49
  -1  -5  -4 21454.9 543.578  45
   1  -5   4 21331.4 493.157  40
  -1   5  -4 21356.2 538.405  41
   1  -5   4 21108.9 367.584  52
   1   5   4 19813.3 449.454   1
   1   5   4 20506.6 359.045  51
  -1  -5  -4 22092.0 457.913   7
  -1   5  -5 2553.38 282.271  41
  -1  -5  -5 3149.00 290.106  45
   1  -5   5 2711.67 247.749  40
   1   5   5 2711.80 121.775  16
   1  -5   5 2896.72 144.512  52
   1   5   5 2715.42 141.825  51
   1  -5   5 2733.52 150.488  49
  -1  -5  -5 2807.56 127.652  47
   1   5   5 2764.90 213.142   1
   1   5   6 17256.5 327.745   3
   1   5   6 18141.9 496.070   1
   1   5   6 19325.3 351.494  51
   1  -5   6 19858.7 351.577  52
  -1  -5  -6 18862.6 565.124  45
  -1   5  -6 18428.0 583.424  41
   1   5   7 17968.5 348.761  20
   1   5   7 18250.0 339.753  18
  -1  -5  -7 17487.7 574.678  45
  -1   5  -7 17650.3 372.067  14
   1  -5   7 18825.3 518.843  12
   1   5   7 18573.4 353.398  51
   1   5   7 17120.4 326.613   3
   1   5   7 17227.3 335.519  26
   1  -5   7 16688.2 324.052  27
   1  -5   8 69515.6 1049.99  25
   1  -5   8 68660.2 1048.15  27
   1   5   8 72647.2 1073.42  51
   1  -5   8 71400.1 1086.05  49
   1   5   8 74327.2 1066.34  18
   1   5   8 74807.4 1074.99  20
  -1   5  -8 71919.6 1085.43  14
   1  -5   8 72027.8 1070.05  34
  -1   5  -8 69675.3 1075.22  56
   1   5   8 69736.6 1053.05   3
  -1   5  -9 4956.18 203.080  14
   1   5   9 5179.28 200.580  35
   1  -5   9 5169.76 183.682  34
   1   5   9 5124.32 180.042  18
   1   5   9 4814.73 197.517  20
  -1  -5  -9 5359.84 179.452  48
   1  -5   9 4942.38 206.821  49
   1  -5   9 4769.49 163.256  27
   1  -5   9 4870.31 157.672  25
   1   5   9 4879.10 161.725   3
   1  -5  10 11485.8 231.745  34
   1   5  10 12168.7 252.547  35
   1   5  10 12226.7 248.292  20
   1   5  10 12419.6 236.415  18
   1  -5  10 12078.6 227.910  15
   1   5  11 10872.3 193.594  35
   1   5  11 10758.9 194.303  20
   1   5  11 10399.6 179.768  18
   1  -5  11 10962.5 198.889  31
  -1   6  11 9066.96 180.153  55
  -1  -6  11 8652.82 179.998  34
  -1   6  11 8411.44 170.681  18
  -1   6  11 9249.36 170.642  20
  -1  -6  11 8616.95 164.747  25
  -1   6  10 3602.05 155.656  60
  -1   6  10 3871.66 176.291  35
  -1  -6  10 3688.84 168.105  34
  -1   6  10 3564.42 155.259  20
  -1   6  10 3804.25 156.435  18
  -1  -6  10 3486.80 149.437  27
  -1  -6  10 3600.60 147.605  25
  -1  -6  10 3603.56 142.806  15
  -1   6   9 43622.1 705.624  35
  -1  -6   9 43990.7 700.234  34
  -1  -6   9 44323.6 696.987  15
  -1   6   9 44680.3 694.508  18
  -1   6   9 44339.1 691.701  20
  -1  -6   9 43033.6 683.357  27
  -1  -6   9 43239.7 687.657  25
  -1  -6   8 1887.48 159.543  27
  -1   6   8 1985.91 159.794  31
  -1  -6   8 1908.62 197.447  34
  -1   6   8 1876.38 153.887  51
  -1   6   8 1946.33 173.102  18
  -1   6   8 2075.70 174.573  20
  -1   6   7 6588.61 206.823  18
   1  -6  -7 5929.30 372.768  45
  -1  -6   7 6270.59 350.428  40
  -1   6   7 5898.81 235.074  35
  -1  -6   7 6386.17 385.161  12
   1   6  -7 6038.32 205.642  14
  -1   6   7 6522.87 195.658  51
  -1  -6   7 6523.62 190.857  52
  -1   6   7 6519.98 206.673  31
  -1  -6   7 6422.40 227.235  34
   1  -6  -6 6770.30 364.512  45
   1   6  -6 6456.05 375.000  41
  -1  -6   6 6067.47 330.282  40
   1   6  -6 6824.94 206.597  14
  -1  -6   6 6944.41 200.259  52
  -1   6   6 6269.38 190.159  51
  -1   6   6 6527.42 210.172  50
   1  -6  -6 6957.97 185.277  47
  -1  -6   5 90483.9 1311.57  52
   1   6  -5 88302.0 1297.11  14
  -1   6   5 89947.6 1301.12  50
  -1   6   5 89093.4 1292.03  51
  -1  -6   5 85980.8 1479.21  40
   1   6  -5 89738.5 1525.30  41
   1   6  -4 25264.9 596.528  41
  -1  -6   4 26695.7 586.921  40
  -1   6   4 26528.6 614.041  39
  -1  -6   4 26750.1 450.345  52
   1   6  -4 26720.5 433.531  14
  -1   6   4 26133.8 425.903  51
  -1   6   4 26695.1 438.692  50
   1   6  -4 25363.3 623.378   8
  -1  -6   3 86160.8 1391.82  40
  -1   6   3 85576.7 1414.97  39
  -1  -6   3 85530.8 1255.98  52
   1   6  -3 86054.1 1240.57  14
  -1   6   3 87853.1 1245.89  50
   1   6  -3 84706.0 1434.94   8
   1   6  -2 46643.2 852.649   8
   1  -6  -2 45250.0 834.995   9
   1   6  -1 270.316 143.767   8
   1  -6  -1 265.425 149.981   9
  -1  -6   1 217.666 105.283  13
   1   6  -1 168.452 140.407  39
   1  -6   0 3979.40 196.213  13
   1   6   0 3894.94 204.732  39
  -1   6   0 3869.58 163.590  41
  -1  -6   0 3946.67 192.707   9
   1   6   0 3606.81 186.876   8
   1  -6   1 100567. 1540.37  13
   1   6   1 102674. 1570.11  39
  -1   6  -1 102489. 1549.36  41
   1   6   1 99833.1 1507.50   8
  -1   6  -2-108.118 160.533  41
   1  -6   2 67.9155 161.234  40
   1   6   2 66.8217 164.414  39
  -1   6  -2-12.0116 89.8282  14
   1  -6   2 418.516 95.8211  52
  -1  -6  -2 57.4832 150.867   9
  -1  -6  -2 14.9599 122.333  11
  -1  -6  -3 137369. 1967.12  47
   1  -6   3 140273. 1958.56  49
   1  -6   3 140794. 2123.73  40
  -1   6  -3 140893. 2165.96  41
   1   6   3 141167. 2153.14  39
   1  -6   3 140178. 1974.65  52
   1   6   3 134809. 1952.99  16
  -1   6  -3 139581. 1965.13  14
   1   6   3 137943. 1963.53  51
  -1  -6  -3 135684. 2140.71   9
  -1  -6  -3 143751. 2108.55   7
  -1  -6  -4 10264.0 223.253  47
   1  -6   4 9872.82 226.465  49
  -1   6  -4 9989.35 398.805  41
   1  -6   4 10274.0 355.199  40
   1   6   4 10548.7 390.299  39
  -1   6  -4 9556.37 233.760  14
   1   6   4 9757.91 209.219  16
  -1  -6  -4 10653.4 319.025   7
   1  -6   4 9783.15 236.570  52
   1   6   4 10323.9 224.860  51
  -1  -6  -5 381.662 113.536  47
  -1   6  -5 288.070 260.741  41
   1  -6   5 217.073 224.241  40
   1  -6   5 216.017 133.986  52
   1   6   5 204.659 131.148  51
  -1   6  -5 117.959 148.940  14
   1   6   5 278.140 108.039  16
   1  -6   5 421.191 140.486  49
   1   6   6 1853.98 121.921  16
  -1   6  -6 2448.09 191.537  14
   1  -6   6 2061.27 170.963  49
  -1  -6  -6 2030.75 136.180  47
  -1  -6  -6 1843.42 310.578  45
  -1   6  -6 1657.05 315.980  41
  -1   6  -6 1954.55 154.035  36
   1   6   6 1839.76 180.760  35
   1  -6   6 2097.25 135.823  17
   1   6   6 1679.61 173.279  50
   1   6   6 1867.20 162.149  51
   1   6   6 1842.62 162.138  26
   1  -6   6 2369.91 158.410  52
   1   6   7 20132.1 379.347  51
  -1   6  -7 19805.1 396.628  14
   1  -6   7 18962.3 550.819  12
  -1  -6  -7 18411.5 595.167  45
   1   6   7 20530.3 394.989  35
  -1   6  -7 19371.2 371.358  36
   1  -6   7 20298.4 359.316  52
   1  -6   7 18829.3 346.308  27
   1   6   7 18482.2 366.496  26
  -1   6  -8 21097.1 409.539  56
   1   6   8 22388.7 392.178  20
   1   6   8 21674.7 414.004  35
   1   6   8 21778.3 398.450  51
  -1   6  -8 22381.9 411.944  14
   1   6   8 20425.7 374.589  26
   1  -6   8 20349.8 369.614  27
   1  -6   8 21765.5 402.597  34
  -1  -6  -9 27375.1 431.994  48
   1   6   9 25131.7 417.005  18
   1   6   9 26567.1 429.680  20
  -1   6  -9 25239.3 443.312  14
   1  -6   9 24371.8 408.319  27
   1  -6   9 24119.7 407.292  25
   1  -6   9 26290.8 433.089  34
   1  -6  10 1668.51 105.291  34
   1   6  10 1707.46 127.732  35
   1  -6  10 1643.00 98.6900  15
   1   6  10 1709.85 105.068  20
   1   6  11 204.231 58.0966  55
   1  -6  11 246.640 63.6147  31
   1   6  11 255.362 61.9842  35
  -1  -7  11 7447.70 145.646  34
  -1  -7  11 7328.76 149.944  31
  -1   7  11 7824.11 145.399  55
   1   7 -10 51382.9 795.192  50
   1  -7 -10 54816.7 765.637  48
  -1   7  10 52476.4 761.123  18
  -1  -7  10 52952.9 773.644  15
  -1  -7  10 52396.6 780.887  34
  -1   7  10 52065.8 783.359  55
  -1   7  10 52667.3 776.152  60
  -1  -7  10 50314.4 767.115  25
  -1  -7  10 51532.7 766.287  27
  -1  -7   9 5427.89 205.553  34
  -1  -7   9 5260.95 191.873  15
  -1  -7   9 5199.92 183.050  25
  -1  -7   9 5055.32 175.185  27
  -1   7   9 5181.81 172.826  18
  -1   7   8 27427.2 500.559  35
  -1  -7   8 27376.9 497.692  34
  -1  -7   8 26719.0 463.738  27
  -1   7   8 27261.7 458.703  51
   1   7  -7 33987.8 571.477  14
  -1  -7   7 34929.4 563.990  52
  -1   7   7 34001.5 551.997  51
  -1   7   7 33601.4 573.147  50
  -1   7   7 34346.1 589.955  35
  -1  -7   6 49886.7 999.694  40
   1   7  -6 50662.6 1062.60  41
  -1   7   6 50462.2 809.178  35
   1   7  -6 49667.8 787.731  36
  -1  -7   6 53257.3 804.735  52
   1   7  -6 50244.4 798.085  14
  -1   7   6 50774.1 780.814  51
  -1   7   6 51264.6 797.118  50
   1  -7  -6 52567.6 782.456  47
   1   7  -5 31293.8 748.485  41
  -1  -7   5 31672.2 705.058  40
  -1   7   5 31723.6 744.880  39
  -1  -7   5 31863.4 546.472  52
   1   7  -5 31855.2 530.371  14
  -1   7   5 32612.3 532.508  50
  -1   7   5 31701.4 514.708  51
   1  -7  -5 30267.7 740.370   9
  -1  -7   4 16796.3 475.520  40
   1   7  -4 16363.5 482.976  41
  -1   7   4 15847.9 503.629  39
  -1  -7   4 15935.2 338.161  52
   1   7  -4 16678.8 316.729  14
  -1   7   4 16696.2 305.174  51
  -1   7   4 17080.2 323.858  50
   1  -7  -4 16173.3 495.947   9
  -1  -7   3 3770.02 266.311  40
  -1   7   3 3699.48 273.215  39
   1   7  -3 3729.69 144.809  14
  -1   7   3 3738.87 121.778  16
   1   7  -3 3880.51 155.610  50
  -1   7   3 3743.13 130.411  51
  -1   7   3 4101.19 153.226  50
   1  -7  -3 3471.69 270.731   9
   1   7  -3 3508.77 287.340   8
  -1   7   2 1357.67 103.058  14
   1   7  -2 1352.05 112.269  14
  -1  -7   2 1381.06 122.917  52
   1   7  -2 1359.79 119.314  50
  -1   7   2 1356.16 117.490  50
   1  -7  -2 1222.79 218.072   9
   1   7  -2 1359.26 224.103   8
   1   7  -1 82601.9 1358.32  39
  -1  -7   1 85167.5 1204.02  52
   1  -7  -1 80873.3 1190.80  52
   1   7  -1 82642.2 1195.42  14
   1  -7  -1 81290.6 1343.81  13
  -1   7   1 82796.0 1192.74  14
  -1   7   1 83813.5 1198.28  50
   1   7  -1 83901.6 1200.18  50
   1  -7  -1 83258.4 1372.69   9
   1   7  -1 84598.4 1367.76   8
  -1   7   0 9700.87 353.480  39
   1   7   0 10423.7 344.081  39
   1  -7   0 10253.5 216.701  52
  -1   7   0 9830.77 211.234  53
  -1  -7   0 10472.1 212.849  52
   1   7   0 10501.8 212.674  14
  -1   7   0 10034.0 213.548  14
  -1  -7   0 9846.22 295.978  13
   1  -7   0 10072.6 320.601  13
   1   7   0 9846.81 216.956  50
  -1   7   0 10807.8 218.047  50
   1   7   0 10569.3 214.347  51
   1   7   0 10089.5 310.082   8
  -1   7  -1 80869.3 1320.60  41
   1   7   1 82114.5 1355.88  39
   1  -7   1 83040.1 1195.16  52
  -1  -7  -1 83182.5 1179.46  52
  -1   7  -1 79796.0 1179.01  53
   1  -7   1 76151.8 1309.65  13
   1   7   1 82436.8 1189.49  50
  -1   7  -1 84466.1 1191.55  50
   1   7   1 82746.4 1189.75  51
  -1  -7  -1 76406.3 1336.61   9
  -1   7  -2 37654.7 748.162  41
   1  -7   2 37852.7 735.253  40
   1   7   2 35698.6 754.311  39
  -1   7  -2 36812.1 565.915  53
   1  -7   2 37479.9 592.948  52
  -1   7  -2 37119.4 582.888  14
   1   7   2 35977.9 572.656  16
   1   7   2 37995.6 580.586  51
  -1   7  -2 37044.4 586.661  50
  -1  -7  -2 35300.6 735.770   9
   1  -7   3 4078.18 148.189  49
  -1  -7  -3 3888.53 159.874  47
   1  -7   3 3393.64 259.154  40
  -1   7  -3 4219.56 286.784  41
   1   7   3 3849.25 289.201  39
   1  -7   3 3808.12 170.680  52
  -1   7  -3 4336.78 163.923  14
   1   7   3 3993.40 146.317  16
   1   7   3 3964.55 153.987  51
  -1  -7  -3 3896.42 252.049   7
  -1  -7  -3 3850.46 271.097   9
  -1  -7  -4 10305.0 238.756  47
   1  -7   4 10887.2 240.574  49
   1  -7   4 9238.68 373.521  40
  -1   7  -4 10427.7 424.820  41
   1   7   4 10149.4 415.891  39
   1  -7   4 10270.6 255.056  52
  -1   7  -4 10128.4 253.098  14
   1   7   4 9968.47 224.160  16
  -1  -7  -4 10984.5 363.811   7
  -1  -7  -4 9352.90 396.273   9
   1   7   4 10792.8 242.733  51
   1   7   5 23897.4 419.717  51
  -1  -7  -5 24254.9 418.594  47
   1  -7   5 23954.0 429.290  49
  -1   7  -5 23905.5 667.375  41
   1  -7   5 23752.9 605.810  40
  -1   7  -5 22390.9 425.312  36
   1   7   5 23496.9 430.067  35
   1   7   5 24090.6 432.614  26
   1  -7   5 23769.8 440.643  52
  -1  -7  -5 22864.4 626.145   9
  -1   7  -5 23512.3 443.109  14
   1   7   5 24463.2 404.992  16
  -1   7  -6 1839.29 193.274  14
   1   7   6 1858.02 123.081  16
   1  -7   6 1874.11 187.281  49
  -1  -7  -6 1910.96 147.308  47
   1  -7   6 1804.00 145.523  17
   1   7   6 1795.53 188.457  35
  -1   7  -6 1787.06 174.114  36
  -1  -7  -6 1373.67 290.648   9
   1   7   6 1864.22 186.734  50
   1   7   6 1777.26 162.931  51
   1   7   6 1746.64 173.473  26
   1  -7   6 1805.71 158.699  52
   1   7   6 1773.59 151.767  54
   1  -7   7 13799.5 283.414  52
  -1   7  -7 12758.5 317.533  14
  -1   7  -7 12493.9 290.756  36
   1   7   7 13575.2 309.833  35
   1   7   7 13830.1 290.637  51
   1   7   7 12829.2 292.311  26
   1  -7   7 12483.0 259.936  27
   1   7   8 39214.0 633.527  35
  -1   7  -8 38993.4 641.221  14
   1  -7   8 38594.2 629.390  34
   1   7   8 39139.4 616.560  51
  -1   7  -8 38863.3 636.870  56
  -1   7  -9 878.761 132.817  56
   1  -7   9 874.229 132.813  34
   1   7   9 795.399 150.278  35
  -1   7  -9 616.808 132.132  14
   1  -7   9 813.057 95.5785  25
  -1  -7  -9 868.200 119.510  48
   1  -7  10 723.082 83.6835  34
   1  -7  10 654.237 74.8778  15
  -1   7 -10 659.764 116.755  50
   1   7  10 734.917 81.1596  60
   1  -7  11 8180.47 133.762  31
  -1  -8  11 777.744 41.1721  31
  -1  -8  11 809.117 43.2644  34
  -1   8  11 744.628 43.9800  55
  -1   8  10 1698.85 104.262  60
  -1  -8  10 1613.13 91.2978  15
  -1  -8  10 1605.20 109.366  34
  -1  -8  10 1734.98 89.1482  25
  -1  -8  10 1541.93 84.4823  27
   1   8 -10 1530.27 117.148  50
  -1   8   9 66.1494 150.555  55
  -1   8   9 213.602 143.735  60
  -1   8   9 267.686 149.199  35
  -1  -8   9 198.795 143.157  34
  -1  -8   9 362.862 126.641  15
   1   8  -9 86.7679 149.809  50
  -1  -8   9 148.672 110.367  27
  -1  -8   9 292.640 123.051  25
   1   8  -8 29659.6 515.909  50
  -1   8   8 30327.0 512.645  35
   1   8  -7 2793.55 174.172  36
  -1   8   7 2888.03 202.257  35
  -1   8   7 2968.92 178.221  50
   1   8  -7 2894.14 181.776  14
   1  -8  -7 2921.58 145.961  47
  -1  -8   7 3129.16 167.105  52
  -1  -8   6 10735.6 235.118  17
  -1   8   6 11036.3 291.701  35
   1   8  -6 10759.4 270.017  36
  -1   8   6 10804.0 241.693  51
  -1   8   6 10905.0 272.896  50
   1   8  -6 10906.1 302.469  50
   1   8  -6 11074.9 271.299  14
  -1   8   6 10959.9 263.025  54
  -1  -8   6 11198.6 285.586  52
   1  -8  -6 11676.2 253.475  47
  -1   8   5 3753.68 191.751  54
  -1  -8   5 3842.14 201.241  52
   1  -8  -5 3678.24 180.940  47
  -1  -8   5 3258.06 301.875  40
   1   8  -5 3266.23 325.158  41
  -1   8   5 3571.98 197.194  35
   1   8  -5 3577.69 211.362  50
  -1   8   5 3842.90 156.827  51
  -1   8   5 3340.08 191.223  50
   1   8  -5 3502.47 193.288  14
  -1  -8   5 3153.36 146.319  17
   1  -8  -5 3040.65 323.951   9
  -1   8   4 766.845 276.106  39
   1  -8  -4 991.572 264.648   9
   1   8  -4 944.525 152.802  14
   1   8  -4 638.371 249.124  41
  -1  -8   4 990.617 252.986  40
  -1   8   4 919.258 151.591  50
  -1   8   4 822.341 121.434  51
   1   8  -4 931.482 173.815  50
  -1  -8   4 1050.03 161.914  52
  -1   8   3 410.864 248.423  39
  -1   8   3 345.048 99.9558  16
   1   8  -3 179.395 131.268  14
   1   8  -3 383.164 219.673  41
  -1  -8   3 372.606 227.526  40
   1  -8  -3 361.686 244.532   9
   1   8  -3 228.209 145.314  50
  -1   8   3 560.362 112.042  51
  -1   8   3 588.477 142.399  50
  -1   8   2 210485. 2954.31  51
  -1   8   2 217058. 2968.85  50
   1   8  -2 214179. 2967.05  50
   1   8  -2 208304. 3162.32  39
  -1  -8   2 202682. 2954.60  47
   1  -8  -2 197331. 3148.23  13
   1   8  -2 214258. 2964.62  14
   1   8  -2 213030. 3206.72   8
   1  -8  -2 197504. 3171.76   9
  -1  -8   2 216014. 2975.57  52
   1   8  -1 6267.47 323.557  39
   1   8  -1 6253.69 311.847   8
  -1   8   1 6157.24 183.834  14
   1   8  -1 6904.97 188.280  14
   1  -8  -1 6115.94 296.485  13
   1  -8  -1 6316.37 169.368  52
  -1  -8   1 6268.47 190.417  52
  -1   8   1 6311.40 185.509  50
   1   8  -1 6105.69 193.303  50
  -1   8   1 6146.33 172.897  51
   1   8   0 184588. 2846.68  39
   1   8   0 189514. 2650.57  51
  -1   8   0 188132. 2639.99  51
  -1   8   0 191195. 2651.20  50
   1   8   0 192279. 2651.40  50
   1   8   0 188327. 2646.74  14
  -1   8   0 190025. 2646.85  14
   1  -8   0 174795. 2802.32  13
  -1  -8   0 176224. 2769.89  13
  -1  -8   0 186516. 2644.81  52
   1  -8   0 188520. 2646.98  52
  -1   8   0 183761. 2859.36  39
  -1   8  -1 14027.5 454.085  39
   1   8   1 13999.6 446.393  39
  -1  -8  -1 13748.6 426.414   9
   1  -8   1 13893.4 395.202  13
  -1  -8  -1 12597.6 392.780  13
   1  -8   1 14799.4 296.971  52
  -1  -8  -1 14848.3 277.807  52
  -1   8  -1 15019.7 295.893  50
   1   8   1 14897.8 294.208  51
  -1   8  -2 47489.3 911.365  41
   1  -8   2 45595.3 905.665  40
   1   8   2 45700.3 925.060  39
   1   8   2 47511.7 727.466  51
  -1   8  -2 47760.0 733.807  50
   1   8   2 46796.6 717.798  16
  -1   8  -2 45487.9 734.019  14
   1  -8   2 48132.1 739.289  52
  -1  -8  -2 44457.2 903.848   9
  -1  -8  -3 6450.13 212.675  47
  -1   8  -3 6946.43 357.555  41
   1  -8   3 6486.90 339.386  40
   1   8   3 6883.68 363.785  39
   1   8   3 6886.64 192.394  16
  -1   8  -3 6814.88 216.033  14
  -1  -8  -3 6816.24 319.555   7
  -1  -8  -3 6134.13 341.418   9
  -1   8  -3 7168.69 223.789  50
  -1  -8  -4 70393.2 1307.27   9
   1   8   4 74148.2 1104.47  54
   1  -8   4 74764.4 1107.43  52
  -1   8  -4 71925.5 1105.07  50
   1   8   4 73405.7 1084.37  51
  -1  -8  -4 75536.4 1091.25  47
  -1   8  -4 72726.5 1359.95  41
   1  -8   4 68206.3 1282.29  40
   1   8   4 72741.0 1084.37  35
   1   8   4 71499.1 1334.68  39
  -1  -8  -4 72065.0 1087.23  28
   1   8   4 72506.5 1072.11  16
  -1   8  -4 73283.2 1099.74  14
   1   8   4 73785.1 1100.52  26
   1  -8   4 69811.5 1073.82  17
   1  -8   5 433.025 160.195  52
   1   8   5 173.121 163.391  50
   1   8   5 229.483 149.002  51
  -1  -8  -5-166.976 248.879   9
   1  -8   5 99.6836 244.838  40
  -1   8  -5 142.367 289.555  41
  -1  -8  -5 756.704 153.734  47
  -1   8  -5 496.995 163.771  36
   1   8   5 197.421 149.521  35
   1   8   5 198.154 174.675  26
   1  -8   5 239.085 125.109  17
  -1   8  -5 307.779 175.071  14
   1   8   5 226.914 114.554  16
   1   8   5 129.824 153.550  54
  -1  -8  -5 138.827 143.212  28
   1   8   6 221284. 3082.78  51
   1   8   6 217932. 3094.98  50
   1  -8   6 214859. 3073.65  17
  -1   8  -6 219517. 3094.22  36
   1   8   6 221596. 3097.24  35
  -1  -8  -6 216924. 3081.15  28
  -1   8  -6 222816. 3105.04  14
   1   8   6 216696. 3083.54  54
   1  -8   6 221633. 3098.48  52
  -1  -8  -6 220624. 3081.25  47
  -1  -8  -7 5291.29 166.361  47
  -1  -8  -7 4949.53 177.965  28
  -1   8  -7 5422.24 227.573  14
  -1   8  -7 5269.97 204.627  36
   1   8   7 5169.15 215.292  35
   1   8   7 5211.58 183.387  51
   1  -8   7 5128.96 181.044  52
  -1   8  -8 49997.4 781.539  56
   1  -8   8 50040.6 772.218  34
   1   8   8 51282.6 776.486  35
  -1   8  -8 50441.3 780.099  14
   1   8   8 50085.2 757.790  51
  -1  -8  -8 51172.9 769.298  48
  -1   8  -9 1065.14 118.547  56
   1  -8   9 881.620 104.681  15
  -1   8  -9 851.183 107.139  14
  -1  -8  -9 887.027 102.532  48
   1  -8   9 908.982 79.3088  25
   1  -8   9 962.885 112.741  34
   1   8   9 931.908 122.513  35
   1  -8  10 2298.38 77.0654  34
   1   8  10 2475.23 75.0347  60
  -1  -9  10 26477.4 405.689  31
  -1   9  10 29920.4 414.526  55
  -1   9  10 28547.5 411.591  60
  -1  -9  10 26050.5 399.079  25
  -1  -9  10 28566.5 414.018  34
   1  -9  -9 790.166 94.6484  48
  -1   9   9 658.631 122.631  55
  -1  -9   9 696.155 116.781  34
  -1  -9   9 714.540 85.8480  27
  -1  -9   9 768.847 101.095  25
   1   9  -9 476.295 121.709  50
  -1   9   8 37434.2 599.536  55
  -1  -9   8 37346.9 592.142  15
  -1  -9   8 36959.4 570.964  27
   1   9  -8 36659.6 604.620  50
  -1  -9   7 18428.4 370.347  34
   1   9  -7 18786.0 351.522  36
  -1   9   7 18428.8 368.007  35
  -1  -9   7 18227.7 360.486  15
   1   9  -7 18112.1 354.808  14
  -1  -9   7 18417.3 348.102  52
   1   9  -7 18084.0 379.530  50
   1  -9  -7 18730.5 332.276  47
   1  -9  -6 4550.65 182.057  47
  -1   9   6 4428.38 211.662  35
   1   9  -6 4578.12 206.342  36
  -1  -9   6 4151.23 158.279  17
  -1  -9   6 4035.81 195.839  52
  -1   9   6 4544.62 192.946  54
   1   9  -6 4281.02 223.782  50
  -1   9   6 4188.40 197.673  50
  -1  -9   6 4393.01 203.032  15
   1   9  -6 4474.58 203.098  14
   1  -9  -5 13167.9 294.910  47
   1   9  -5 12467.3 306.153  14
  -1  -9   5 12553.4 289.459  15
  -1   9   5 13453.2 301.710  35
  -1   9   5 13432.6 310.247  54
  -1  -9   5 13202.7 317.102  52
  -1   9   5 13058.2 302.840  50
   1   9  -5 12961.7 316.165  50
  -1  -9   5 12729.6 266.336  17
  -1  -9   4 10341.6 243.573  32
  -1  -9   4 10309.8 247.947  15
   1   9  -4 10702.6 273.950  14
  -1  -9   4 9352.90 411.591  40
   1   9  -4 10128.3 432.309  41
   1   9  -4 10095.7 423.525  39
  -1   9   4 10329.8 253.452  35
  -1   9   4 9858.54 442.058  39
  -1  -9   4 10312.2 279.611  52
  -1   9   4 10152.0 284.405  54
   1  -9  -4 9857.19 436.684   9
   1   9  -4 9927.33 283.477  50
  -1   9   4 10265.4 269.342  50
   1  -9  -3 2015.51 146.458  28
  -1  -9   3 1991.22 150.200  32
  -1   9   3 2021.58 132.738  16
  -1  -9   3 1842.62 141.264  15
   1   9  -3 2058.52 178.235  14
   1  -9  -3 1907.84 276.698  13
   1   9  -3 1877.40 265.458  41
  -1  -9   3 2059.91 285.464  40
  -1   9   3 1942.50 307.390  39
   1   9  -3 1665.12 276.794  39
  -1   9   3 2014.51 197.329  54
  -1  -9   3 2159.42 189.321  52
   1  -9  -3 1598.30 283.598   9
   1   9  -3 1948.19 181.943  50
  -1   9   3 1802.13 176.129  50
  -1   9   3 2194.96 137.443  51
  -1  -9   2 14328.1 293.537  47
   1   9  -2 14793.0 483.142  39
  -1   9   2 14704.4 331.205  54
  -1  -9   2 15222.9 326.222  52
   1  -9  -2 13974.4 462.851  13
  -1  -9   2 14603.3 279.280  15
  -1   9   2 15440.1 292.084  16
   1   9  -2 14806.9 315.662  14
   1   9  -2 14967.2 324.921  50
  -1   9   2 15210.3 314.384  50
  -1   9   2 14783.0 294.556  51
  -1  -9   2 14703.8 300.286  32
   1   9  -1 34915.4 799.827  39
   1   9  -1 36521.5 595.448  14
   1  -9  -1 34320.2 756.743  13
  -1   9   1 36738.4 598.391  14
   1  -9  -1 36429.6 583.096  52
  -1  -9   1 35932.2 598.825  52
  -1   9   1 37332.2 605.178  50
   1   9  -1 37453.5 602.907  50
   1   9  -1 37919.3 599.546  51
  -1   9   1 36079.7 585.423  51
  -1  -9   1 36360.8 593.565  47
   1   9   0 2727.46 294.650  39
  -1   9   0 2856.69 310.164  39
   1  -9   0 2818.68 239.856  13
   1   9   0 3007.32 165.835  14
  -1   9   0 2823.47 171.405  14
  -1  -9   0 2906.33 158.536  52
   1  -9   0 2966.60 153.485  52
   1   9   0 3265.14 171.856  51
  -1   9   0 3320.21 177.807  50
  -1   9   0 3192.37 153.399  51
   1   9   0 3386.62 182.728  50
  -1  -9   0 3141.34 168.354  47
  -1  -9  -1 14667.4 313.468  47
  -1   9  -1 14759.6 495.209  39
   1  -9   1 13280.6 454.789  40
   1   9   1 14599.2 483.915  39
  -1  -9  -1 14452.6 286.719  52
   1  -9   1 14785.1 307.702  52
  -1   9  -1 15011.0 312.954  50
   1   9   1 14855.8 306.871  51
  -1   9  -1 14451.0 289.669  51
   1   9   1 14085.3 299.849  16
  -1  -9  -2 2954.52 175.483  28
  -1   9  -2 3038.86 191.179  14
   1   9   2 3027.40 168.140  16
  -1  -9  -2 3000.47 255.402  13
   1  -9   2 3457.17 298.124  40
  -1   9  -2 3041.11 318.912  39
   1   9   2 3128.96 308.114  39
   1  -9   2 3017.51 179.355  52
   1   9   2 3128.33 194.524  54
  -1  -9  -2 3137.39 277.722   9
  -1  -9  -2 3365.90 287.046   7
  -1   9  -2 3063.55 189.587  50
   1   9   2 3188.89 164.360  51
  -1   9  -3 11511.4 288.635  50
   1   9   3 11448.6 267.255  51
  -1  -9  -3 11472.5 277.075  47
   1  -9   3 10779.9 427.234  40
   1   9   3 10578.3 456.104  39
   1   9   3 11267.7 291.990  54
   1  -9   3 11406.4 284.437  52
   1   9   3 11342.9 253.908  16
  -1   9  -3 11127.1 288.863  14
  -1  -9  -3 10087.5 411.816   9
  -1  -9  -3 11651.4 412.128   7
  -1  -9  -3 11113.8 273.623  28
  -1  -9  -4 591.715 157.390  28
  -1   9  -4 586.490 188.577  14
   1  -9   4 570.452 146.407  17
   1   9   4 543.139 130.858  16
  -1  -9  -4 554.213 166.522  47
   1  -9   4 536.820 257.817  40
  -1   9  -4 591.121 180.381  36
   1  -9   4 947.987 185.600  52
  -1   9  -4 554.516 190.312  50
   1   9   4 619.344 143.754  51
  -1  -9  -4 515.662 255.105   9
   1   9   4 845.458 182.713  54
  -1   9  -5 62993.9 986.352  50
   1   9   5 63965.6 960.529  51
   1   9   5 64378.7 973.864  50
   1  -9   5 62462.4 954.314  17
  -1   9  -5 63209.7 980.824  36
   1   9   5 63393.5 965.894  35
  -1  -9  -5 65507.4 967.983  47
   1   9   5 62236.6 942.204  16
  -1   9  -5 63453.0 987.660  14
   1  -9   5 64547.2 982.794  52
   1   9   5 66415.9 981.050  54
  -1  -9  -5 63689.9 963.086  28
   1   9   6 45370.6 717.697  50
   1   9   6 44969.1 699.820  51
   1  -9   6 44675.8 695.726  17
   1   9   6 45730.8 713.482  35
  -1   9  -6 44495.4 719.878  36
  -1  -9  -6 45831.4 700.670  28
  -1   9  -6 45366.7 731.632  14
   1  -9   6 44330.8 717.293  52
   1   9   6 44927.2 704.568  54
  -1  -9  -6 46002.0 700.944  47
  -1  -9  -7 8109.41 187.885  47
   1  -9   7 7892.60 231.938  34
  -1   9  -7 7937.58 233.687  14
   1   9   7 8105.00 220.205  35
  -1   9  -7 7861.01 222.994  36
   1  -9   7 7652.91 196.937  52
   1   9   7 8139.27 194.992  51
  -1   9  -8 1783.89 148.630  56
   1  -9   8 1815.08 135.836  34
   1   9   8 1862.20 135.634  35
   1  -9   8 1749.92 122.514  15
  -1   9  -8 1947.43 135.423  14
  -1  -9  -8 1746.12 125.507  48
   1  -9   8 1752.52 101.759  25
   1   9   9 3707.87 117.106  55
   1   9   9 3601.68 115.857  60
   1  -9   9 3520.10 110.553  34
  -1 -10   9 4193.43 101.381  25
  -1  10   9 4351.75 114.187  60
  -1  10   8 4103.76 155.309  60
  -1  10   8 4014.55 150.118  55
  -1 -10   8 4024.08 132.503  15
  -1 -10   8 3899.03 148.922  34
  -1 -10   8 3797.94 121.582  27
   1  10  -8 3983.04 159.572  50
   1 -10  -7 8333.72 187.189  47
   1  10  -7 7697.83 233.155  50
   1  10  -7 8228.27 211.123  36
   1  10  -7 7741.25 207.214  14
  -1 -10   7 8565.01 206.754  15
  -1 -10   7 8170.24 223.909  34
  -1  10   7 8120.86 221.667  55
  -1 -10   7 7933.42 197.377  52
  -1  10   6 503.907 145.888  54
   1 -10  -6 417.430 135.297  47
   1  10  -6 311.344 165.145  36
   1  10  -6 330.840 153.122  14
  -1 -10   6 320.856 111.285  17
  -1 -10   6 282.974 140.936  15
  -1 -10   6 355.687 166.362  34
  -1 -10   6 346.767 150.524  52
   1  10  -6 303.424 174.702  50
  -1  10   6 405.956 142.762  50
  -1  10   6 408.075 162.742  55
  -1  10   5 51005.3 796.010  50
   1  10  -5 50141.1 815.788  50
   1 -10  -5 52720.4 794.831  47
  -1 -10   5 49357.5 775.090  17
   1  10  -5 52202.2 810.097  36
  -1 -10   5 52480.6 812.665  52
  -1  10   5 53059.2 814.570  54
  -1  10   5 51329.2 799.649  55
   1  10  -5 50418.7 803.673  14
  -1 -10   5 51228.3 789.477  15
   1 -10  -4 26503.1 469.316  47
   1  10  -4 26452.5 474.842  14
  -1 -10   4 26089.4 449.911  17
  -1 -10   4 26045.7 448.196  15
  -1  10   4 27596.7 495.196  54
   1 -10  -4 26244.1 444.726  28
  -1 -10   4 26192.8 455.222  32
  -1  10   4 26846.1 465.076  55
   1  10  -4 25555.2 483.739  50
  -1  10   4 26446.0 472.791  50
  -1  10   3 55465.8 844.226  16
  -1 -10   3 55310.3 841.603  15
   1  10  -3 56288.4 875.536  14
   1  10  -3 55647.4 879.582  50
  -1  10   3 56848.2 873.843  50
  -1 -10   3 55801.9 858.363  32
   1 -10  -3 56015.3 850.949  28
  -1 -10   3 57598.4 880.866  52
  -1  10   3 56687.0 892.094  54
  -1 -10   2 27323.8 486.441  52
   1  10  -2 26860.7 472.685  54
  -1  10   2 27247.9 511.511  54
   1  10  -2 27266.7 494.003  50
   1  10  -2 27222.4 488.579  51
  -1  10   2 27658.4 493.949  50
  -1  10   2 28551.8 467.648  16
   1  10  -2 28586.7 492.487  14
   1 -10  -2 24749.1 645.058  13
  -1 -10   2 27458.1 477.456  32
   1 -10  -2 27406.7 475.919  32
  -1 -10   2 25972.9 456.996  47
  -1  10   1 9973.46 285.820  54
  -1 -10   1 9762.51 252.582  52
   1  10  -1 9857.29 265.031  54
   1 -10  -1 9688.66 230.417  52
   1  10  -1 9560.23 421.737  39
  -1  10   1 9422.23 270.154  50
  -1  10   1 9443.53 232.606  51
   1  10  -1 9456.44 272.535  50
   1  10  -1 10095.3 260.605  51
   1  10  -1 10059.7 260.993  14
   1 -10  -1 9163.47 245.448  32
  -1 -10   1 10053.7 250.588  47
  -1 -10   0 170.078 157.081  47
   1 -10   0 88.4143 248.527  40
   1  10   0 499.418 266.127  39
  -1  10   0 178.637 275.996  39
   1  10   0 317.331 158.534  16
  -1  10   0 312.418 168.783  14
   1  10   0 164.704 170.074  54
  -1  10   0 187.964 174.858  54
  -1 -10   0 219.988 161.319  32
  -1 -10   0 298.091 161.727  28
   1 -10   0 328.492 152.418  32
  -1  10   0 341.007 176.490  50
   1 -10   0 239.249 135.408  52
  -1 -10   0 351.756 134.891  52
  -1  10   0 446.270 135.165  51
   1  10   0 308.421 154.009  51
  -1 -10  -1 108349. 1577.68  47
  -1  10  -1 108328. 1579.21  50
  -1  10  -1 106490. 1564.80  51
   1  10   1 108089. 1571.71  51
   1  10   1 108599. 1567.42  16
   1 -10   1 104149. 1792.07  40
   1 -10   1 106906. 1564.61  32
  -1 -10  -1 107239. 1572.70  28
   1 -10   1 108850. 1573.34  52
  -1 -10  -1 107910. 1554.80  52
   1  10   1 110028. 1592.56  54
  -1  10  -1 107977. 1575.68  54
   1 -10   2 2807.61 184.076  52
   1  10   2 2575.66 214.741  54
  -1  10  -2 2730.97 171.207  54
   1  10   2 2727.81 171.802  16
  -1  10  -2 2604.18 170.665  51
  -1  10  -2 2707.56 206.425  50
   1  10   2 2857.75 171.027  51
  -1 -10  -2 2848.84 176.078  28
   1 -10   2 2603.03 179.329  32
  -1 -10  -2 2712.72 190.813  47
   1  10   3 103170. 1511.39  54
   1 -10   3 101592. 1501.91  52
  -1  10  -3 101292. 1499.36  50
   1  10   3 102794. 1481.14  51
  -1  10  -3 101886. 1498.63  14
   1  10   3 101751. 1474.85  16
   1 -10   3 99657.0 1478.07  17
  -1 -10  -3 101711. 1485.20  28
  -1 -10  -3 102504. 1493.47  47
  -1 -10  -4 9063.43 252.572  47
   1 -10   4 8863.41 236.263  17
  -1  10  -4 8817.28 269.387  36
   1  10   4 8826.11 259.987  50
   1  10   4 8538.58 229.423  51
  -1  10  -4 8993.24 265.272  50
  -1  10  -4 8596.05 269.182  14
   1  10   4 8802.13 216.155  16
  -1 -10  -4 9015.37 236.405  28
   1  10   4 9590.05 272.851  54
  -1 -10  -5 5332.26 190.183  47
   1  10   5 5192.58 204.029  54
   1 -10   5 5306.35 207.614  52
  -1  10  -5 4969.77 219.660  36
   1  10   5 4802.44 178.485  35
   1 -10   5 4932.58 175.983  17
  -1  10  -5 4890.70 222.249  14
   1  10   5 4886.30 172.572  51
  -1  10  -5 5147.33 232.520  50
   1  10   5 5153.47 205.801  50
  -1 -10  -5 5052.82 181.935  28
  -1 -10  -6-15.6565 116.532  28
  -1 -10  -6 105.795 122.877  47
  -1  10  -6 36.5075 159.276  36
   1  10   6 87.5727 129.065  35
   1  10   6 139.935 131.349  54
  -1  10  -6 94.4222 169.919  50
   1 -10   6 6.93805 133.948  52
   1  10   6 35.4463 132.971  50
   1  10   6 1.05490 107.634  51
  -1  10  -6 107.308 150.875  14
   1 -10   6 52.0166 117.507  17
  -1  10  -7 10175.8 231.191  36
   1  10   7 10286.8 214.881  35
   1  10   7 10226.4 224.296  55
  -1  10  -7 10130.5 233.650  14
   1 -10   7 10021.5 216.601  15
   1 -10   7 9826.84 205.153  52
  -1 -10  -7 10382.6 199.162  47
   1  10   8 3640.04 120.459  55
  -1  10  -8 3572.54 139.204  56
   1 -10   8 3888.02 113.830  15
  -1 -10  -8 3814.09 115.571  48
   1 -10   8 3855.36 125.778  34
   1 -10   8 3623.90 94.2947  25
   1 -10   9 15866.2 239.366  34
   1  10   9 15458.4 237.240  55
  -1 -11   8 2659.89 98.4679  34
   1  11  -8 3002.73 98.2008  56
  -1  11   8 3177.42 98.5540  57
  -1  11   8 2971.63 92.0896  55
  -1  11   8 2750.33 102.755  60
  -1 -11   8 3142.86 94.0191  25
   1 -11  -7 9733.01 181.227  47
  -1  11   7 9824.11 205.734  60
  -1  11   7 9560.49 197.304  55
  -1 -11   7 9050.00 200.941  34
  -1 -11   7 9381.10 190.398  15
   1  11  -7 9368.27 203.730  36
  -1 -11   7 9377.64 182.796  27
  -1 -11   7 9025.54 184.919  52
   1  11  -7 9165.72 213.981  50
   1 -11  -6 55138.9 794.055  47
  -1  11   6 53401.6 795.253  55
  -1  11   6 53939.2 803.466  60
   1 -11  -6 52386.9 776.137  32
  -1 -11   6 52414.1 801.457  34
   1  11  -6 53660.3 805.464  14
  -1 -11   6 52332.7 790.108  15
   1  11  -6 55013.7 811.149  36
  -1  11   6 54398.5 797.415  54
  -1 -11   6 53271.0 803.746  52
  -1  11   6 52024.8 794.248  50
   1  11  -6 52355.9 813.142  50
  -1  11   5 21039.5 381.712  50
   1  11  -5 20642.7 401.895  50
   1 -11  -5 21980.1 380.404  47
  -1 -11   5 21178.6 362.998  17
   1  11  -5 22253.5 404.242  36
   1 -11  -5 21113.1 365.662  32
  -1  11   5 22148.0 400.233  54
  -1 -11   5 21248.6 394.252  52
  -1 -11   5 20671.1 364.046  15
   1  11  -5 21441.4 393.772  14
  -1  11   5 21277.0 383.178  60
  -1  11   5 21282.7 373.866  55
   1 -11  -4 30269.2 499.673  47
  -1 -11   4 29424.1 484.818  17
  -1 -11   4 28555.2 472.047  15
   1  11  -4 29649.5 511.026  14
  -1  11   4 30077.6 502.024  50
   1  11  -4 29498.1 518.881  50
   1  11  -4 28419.7 506.603  51
   1 -11  -4 29949.2 488.707  32
  -1  11   4 29038.1 489.644  60
  -1  11   4 30696.4 526.026  54
   1  11  -3 788.740 172.543  14
  -1  11   3 797.701 139.021  24
  -1 -11   3 700.715 160.662  32
   1 -11  -3 781.075 155.584  32
   1  11  -3 706.795 170.393  51
   1  11  -3 546.828 185.101  50
  -1 -11   3 886.012 174.767  52
  -1  11   3 809.700 155.484  50
   1 -11  -2 6029.37 217.035  47
  -1  11   2 5969.10 190.004  16
  -1 -11   2 5910.30 215.833  32
   1 -11  -2 5980.63 211.852  32
  -1 -11   2 6152.51 220.585  52
  -1  11   2 6607.78 253.000  54
   1  11  -2 6457.71 206.888  54
   1  11  -2 5914.41 240.891  50
   1  11  -2 5931.83 221.782  51
  -1  11   2 6120.90 224.130  50
  -1 -11   1 1467.32 150.714  47
   1 -11  -1 1494.93 166.973  47
  -1  11   1 1510.52 149.611  16
   1 -11  -1 1389.46 167.628  32
  -1 -11   1 1439.42 163.969  52
  -1  11   1 1598.80 200.587  54
   1 -11  -1 1381.79 134.650  52
   1  11  -1 1192.17 176.003  54
   1  11  -1 1581.56 165.043  51
  -1  11   1 1303.63 185.551  50
   1 -11   0 47035.6 740.274  47
  -1 -11   0 48468.7 742.986  47
   1  11   0 47494.6 748.660  16
  -1 -11   0 45584.5 741.921  32
   1 -11   0 45838.9 740.039  32
  -1  11   0 47618.3 761.835  54
  -1 -11   0 47176.6 732.611  52
   1  11   0 48273.2 757.372  54
   1 -11   0 46937.4 732.112  52
   1  11   0 46643.5 741.092  51
  -1  11   0 47210.0 756.312  50
   1 -11   1 7541.08 205.722  47
  -1 -11  -1 7531.08 232.476  47
   1  11   1 7453.63 225.994  16
  -1 -11  -1 7540.32 229.377  32
   1 -11   1 7199.85 225.786  32
   1 -11   1 7451.46 224.090  52
  -1  11  -1 7450.54 238.950  54
  -1 -11  -1 7259.25 191.296  52
   1  11   1 7425.68 256.385  54
  -1  11  -1 6919.02 208.874  51
   1  11   1 7471.73 223.707  51
  -1  11  -1 7356.33 252.106  50
  -1 -11  -2 49887.1 764.536  47
   1  11   2 47886.2 749.767  16
  -1 -11  -2 48740.2 757.130  28
   1 -11   2 49209.2 757.831  32
   1 -11   2 47877.7 765.021  52
  -1  11  -2 47838.5 751.847  54
   1  11   2 49847.4 781.317  54
  -1  11  -2 46488.0 748.934  51
   1  11   2 48478.1 750.540  51
  -1  11  -2 48615.9 771.061  50
  -1  11  -3 11382.0 266.331  51
  -1  11  -3 11969.3 300.563  50
   1  11   3 12044.3 259.701  51
   1  11   3 12151.9 288.759  50
   1 -11   3 12405.2 269.022  17
  -1 -11  -3 11088.5 280.732  47
  -1  11  -3 12415.6 299.871  14
   1  11   3 11899.8 255.302  16
   1 -11   3 12539.7 281.862  52
  -1 -11  -3 12128.4 275.186  28
  -1  11  -4 69683.8 1086.56  51
   1  11   4 71798.0 1076.41  51
   1  11   4 76153.0 1101.31  50
  -1  11  -4 73129.7 1110.57  50
   1 -11   4 75473.9 1086.28  17
  -1  11  -4 76052.6 1112.79  36
  -1 -11  -4 75844.9 1094.96  47
  -1  11  -4 74236.5 1108.22  14
   1  11   4 72809.8 1070.86  16
   1 -11   4 70726.4 1069.75  15
   1  11   4 76875.4 1109.60  54
  -1 -11  -4 76841.3 1086.98  28
  -1  11  -5 2048.26 169.845  50
   1  11   5 1954.94 142.200  50
  -1 -11  -5 2016.75 141.809  47
   1 -11   5 2022.94 133.560  17
  -1  11  -5 2410.78 180.924  36
  -1  11  -5 1910.56 159.856  14
   1 -11   5 2045.41 119.436  15
  -1 -11  -5 1944.72 130.852  28
   1 -11   5 1937.13 150.232  52
   1  11   5 2205.51 155.355  54
  -1  11  -6 6419.33 192.670  50
  -1 -11  -6 6615.34 160.867  47
   1 -11   6 6394.12 155.880  17
  -1  11  -6 6852.60 192.739  36
  -1 -11  -6 6417.87 146.705  28
   1 -11   6 6256.86 181.138  34
   1  11   6 6341.61 158.850  55
   1 -11   6 6479.19 167.575  52
   1 -11   6 6133.90 154.636  15
  -1  11  -6 6091.21 186.280  14
   1  11   7 3266.69 100.026  55
   1  11   7 3346.34 119.188  60
  -1  11  -7 3552.53 143.590  56
  -1 -11  -7 3056.27 90.3049  32
   1 -11   7 3097.21 99.8757  15
  -1  11  -7 3286.68 120.248  14
  -1  11  -7 3460.96 129.936  50
  -1 -11  -7 3381.51 108.047  48
   1 -11   8 23965.5 353.651  34
   1  11   8 24623.4 352.727  60
  -1  12   7 20511.5 313.744  57
  -1  12   7 19948.4 302.606  59
  -1  12   6 13408.2 238.793  60
   1  12  -6 14676.2 262.387  36
   1 -12  -6 14396.1 241.468  47
   1  12  -6 13968.7 263.383  50
  -1 -12   6 14322.7 246.651  52
   1  12  -6 13816.7 251.538  51
   1  12  -6 13594.3 239.459  24
   1 -12  -5 2801.42 124.746  47
  -1 -12   5 2688.71 132.140  52
  -1  12   5 2763.74 146.072  54
   1  12  -5 2920.98 158.743  36
   1 -12  -5 2680.51 110.778  32
   1  12  -5 2581.60 133.744  51
  -1  12   5 2637.86 122.511  50
   1  12  -5 2458.56 142.965  50
  -1  12   5 2452.97 114.926  60
   1 -12  -4 227.431 121.274  47
   1  12  -4 200.707 160.150  36
  -1 -12   4 318.729 110.014  17
   1  12  -4 351.261 128.125  51
  -1 -12   4 123.937 130.639  52
   1  12  -4 134.419 145.152  50
  -1  12   4 273.466 122.190  50
  -1  12   4 371.897 152.138  54
   1 -12  -4 212.613 113.472  32
  -1 -12   3 10560.9 233.159  17
   1  12  -3 10074.0 243.124  51
  -1  12   3 10158.0 245.320  50
   1  12  -3 10457.7 259.094  50
  -1 -12   3 10329.0 246.355  52
  -1 -12   3 10651.3 240.658  32
   1 -12  -3 10757.0 233.468  32
   1 -12  -2 2602.45 157.391  32
  -1 -12   2 2370.12 166.784  32
   1  12  -2 2526.66 169.200  16
  -1  12   2 2770.75 201.967  54
  -1 -12   2 2735.14 155.239  52
   1  12  -2 2445.84 150.029  54
   1 -12  -2 2471.25 159.592  47
  -1  12   2 2473.31 157.452  24
  -1  12   2 2444.46 170.638  50
   1  12  -2 2565.74 159.321  51
   1  12  -2 2532.65 178.724  50
   1  12  -1 3566.55 184.191  54
  -1 -12   1 3439.99 155.442  52
  -1  12   1 3680.94 207.234  54
   1  12  -1 3671.72 180.341  16
  -1  12   1 3402.00 154.303  16
   1  12  -1 3403.78 165.053  51
  -1  12   1 3667.64 188.430  50
   1 -12  -1 3603.95 174.864  32
   1 -12  -1 3562.90 166.980  47
  -1 -12   1 3496.07 145.627  47
  -1  12   0 11456.5 274.306  54
   1 -12   0 10974.0 234.006  52
   1  12   0 10892.7 275.560  54
  -1  12   0 10299.1 249.915  16
   1  12   0 10708.0 258.010  16
   1  12   0 10755.6 247.112  51
  -1  12   0 10798.3 272.875  50
  -1 -12   0 10748.0 233.822  52
   1 -12   0 11043.5 259.481  32
  -1 -12   0 10740.9 265.384  32
   1 -12   0 10886.3 241.617  47
  -1 -12   0 10776.0 248.309  47
  -1 -12  -1 796.997 135.645  47
   1 -12   1 685.031 112.217  47
  -1  12  -1 618.058 163.729  50
   1 -12   1 650.405 126.313  52
   1  12   1 577.243 126.207  51
   1  12   1 770.647 138.192  16
  -1  12  -1 683.706 154.147  54
   1  12   1 977.512 165.643  54
  -1 -12  -1 766.328 159.973  32
   1 -12   1 706.565 152.598  32
   1 -12   2 1748.64 157.768  32
  -1 -12  -2 1731.09 163.130  32
   1 -12   2 1661.41 147.417  17
   1  12   2 1823.96 132.099  16
  -1  12  -2 1914.48 180.119  36
  -1 -12  -2 1783.26 151.459  47
   1  12   2 1637.25 125.467  51
  -1  12  -2 1569.69 170.407  50
   1  12   2 1759.17 185.369  54
   1 -12   2 1776.89 148.600  52
   1 -12   3 25888.7 422.734  17
   1  12   3 24533.4 428.577  50
  -1  12  -3 24426.8 439.191  50
  -1  12  -3 24887.7 439.771  14
  -1 -12  -3 25900.1 425.871  32
   1 -12   3 24542.7 426.417  52
   1  12   4 16524.2 314.306  54
  -1  12  -4 15786.9 311.266  50
   1  12   4 15710.8 301.483  50
  -1 -12  -4 16558.5 297.340  47
   1 -12   4 16554.0 293.372  17
  -1  12  -4 16477.2 324.806  36
  -1  12  -4 16098.6 314.910  14
  -1 -12  -4 16847.5 298.938  32
  -1  12  -4 16062.4 307.737  24
   1  12   5 9671.44 208.288  54
   1 -12   5 10193.6 206.452  52
  -1  12  -5 9814.23 220.618  50
   1  12   5 9828.47 205.558  50
  -1 -12  -5 10031.2 194.170  48
  -1 -12  -5 10508.9 200.252  47
   1 -12   5 10272.2 197.778  17
  -1  12  -5 10597.7 231.203  36
  -1  12  -5 10298.5 221.651  14
  -1 -12  -5 10441.3 199.640  32
  -1  12  -5 9931.62 200.269  24
   1  12   5 9813.43 192.782  60
   1 -12   6 2333.92 97.4301  34
  -1 -12  -6 2468.78 77.0337  32
   1  12   6 2296.24 85.2879  60
  -1  12  -6 2537.74 115.950  36
  -1  12  -7 10032.2 162.212  56
   1 -12   7 8324.59 147.876  34
  -1  13   6 11448.5 181.766  57
  -1  13   6 11349.9 182.626  59
   1  13  -5 692.756 83.8989  24
   1  13  -5 828.503 94.1935  36
  -1  13   5 607.469 79.3705  54
  -1  13   5 730.044 80.6438  57
   1 -13  -4 45363.2 664.816  32
   1  13  -4 48681.0 694.572  36
   1 -13  -4 46779.2 677.359  47
  -1  13   4 48080.4 689.813  54
  -1  13   4 44193.9 673.323  50
   1  13  -4 44087.3 688.457  50
  -1 -13   4 46285.8 680.991  52
   1 -13  -3 66287.8 949.233  47
  -1 -13   3 64316.2 942.223  17
   1  13  -3 66398.7 965.390  36
   1 -13  -3 68862.9 943.019  32
  -1 -13   3 66512.0 951.266  52
  -1  13   3 62777.6 948.288  50
   1  13  -3 63688.5 960.196  50
  -1  13   3 64224.8 940.048  57
  -1  13   2 2372.43 159.430  54
   1 -13  -2 2300.81 126.616  32
  -1 -13   2 2215.31 132.922  32
   1  13  -2 2355.70 136.452  16
  -1 -13   2 2415.02 123.962  17
  -1 -13   2 2190.31 117.981  52
  -1  13   2 2375.42 129.063  50
   1 -13  -2 2276.31 120.569  47
   1 -13  -1 73046.8 1070.86  47
  -1  13   1 73131.9 1083.69  50
  -1 -13   1 73535.3 1068.91  52
   1  13  -1 74469.4 1077.41  54
  -1  13   1 74809.1 1091.15  54
   1  13  -1 72863.1 1080.51  16
  -1  13   1 76156.2 1082.61  24
   1 -13  -1 76166.4 1076.52  32
  -1 -13   0 404.048 130.017  32
   1 -13   0 426.083 121.454  32
  -1  13   0 417.714 101.278  16
   1  13   0 372.527 109.291  16
  -1 -13   0 490.641 95.7688  47
  -1  13   0 293.572 123.591  36
   1 -13   0 360.543 86.7227  52
  -1 -13   0 417.668 83.2163  52
  -1  13   0 407.753 127.384  50
  -1  13   0 462.613 143.285  24
   1  13   0 329.929 130.440  54
  -1  13   0 364.325 133.767  54
  -1 -13  -1 11273.4 225.571  47
  -1 -13  -1 12058.5 241.361  32
   1  13   1 10982.6 223.062  16
  -1  13  -1 10985.8 230.354  16
  -1  13  -1 12069.1 250.639  36
  -1  13  -1 11250.8 243.706  50
   1  13   1 11302.6 224.929  24
   1 -13   1 11110.5 219.273  52
   1  13   1 11871.0 250.990  54
   1  13   2 24445.4 411.420  54
   1 -13   2 23473.4 391.283  52
  -1 -13  -2 24453.5 394.050  47
   1 -13   2 24446.6 396.687  17
  -1  13  -2 25455.0 415.881  36
  -1  13  -2 23753.7 399.327  16
  -1  13  -2 25356.0 416.681  24
   1  13   2 23896.1 400.915  50
  -1  13  -2 24358.6 408.576  50
  -1 -13  -2 24386.2 397.356  32
   1 -13   3 6313.84 154.283  52
  -1 -13  -3 6360.54 153.628  47
   1 -13   3 6521.65 154.107  17
   1  13   3 6290.19 159.846  50
  -1  13  -3 6123.33 170.776  50
  -1  13  -3 6228.08 163.219  16
  -1  13  -3 6628.54 174.518  24
  -1 -13  -3 6486.28 156.329  32
   1  13   4 8246.60 179.196  54
   1 -13   4 8654.69 171.354  52
  -1 -13  -4 8814.56 168.837  47
  -1 -13  -4 8885.22 166.680  32
  -1  13  -4 8175.28 178.897  16
   1 -13   4 8925.59 164.817  17
  -1  13  -4 8122.91 181.033  50
   1  13   4 8138.86 168.830  50
  -1  13  -4 8337.94 177.568  24
  -1  13  -4 9390.40 192.596  36
  -1 -13  -5 21315.8 319.098  32
   1  13   5 21067.7 327.800  54
  -1  14   4 5165.30 105.046  59
   1  14  -4 5300.91 103.836  24
   1 -14  -3 19202.2 288.479  17
   1  14  -3 18677.1 299.264  24
   1 -14  -2 273.766 71.6349  17
  -1 -14   2 275.387 62.3298  17
   1  14  -2 256.231 85.3464  36
   1  14  -1 5202.42 138.309  36
   1 -14  -1 5708.32 130.281  17
   1  14  -1 5422.85 132.907  24
  -1 -14   1 5784.31 126.572  17
  -1 -14   0 206.970 80.5618  32
  -1 -14   0 251.535 77.4695  17
   1 -14   0 260.989 77.8782  17
   1  14   0 264.704 77.2634  54
  -1  14   0 337.494 83.5249  24
   1  14   0 249.033 74.4072  24
   1  14   0 131.078 78.6792  50
   1  14   1 1479.08 89.5366  54
  -1 -14  -1 1268.34 84.6215  32
  -1  14  -1 1269.37 90.1521  36
   1 -14   2 1583.63 75.4242  17
   1  14   2 1522.96 87.0965  54
  -1 -14  -2 1652.86 78.6510  32
  -1  14  -2 1623.32 92.3818  24
  -1  14  -2 1537.72 85.4425  36
   1 -14   3 3896.42 87.2933  17
   1  14   3 4290.48 99.5246  54
  -1  14  -3 4073.30 97.3757  24
  -1  14  -3 3946.53 104.194  36
  -1 -14  -3 4155.94 85.6270  32
  -2   0  13 28.3625 53.3197  31
  -2   0  13 81.9260 52.0009  20
  -2   0  13 29.5096 54.8928  18
  -2   0  12 4143.08 149.424  31
  -2   0  12 3952.69 151.746  18
  -2   0  12 3869.76 151.354  20
  -2   0  11 19.9372 118.249  34
  -2   0  11 63.3316 161.831  31
  -2   0  11-15.2829 156.609   3
  -2   0  11-19.3996 143.268  25
  -2   0  11-108.985 164.225  18
  -2   0  11 115.767 168.405  20
  -2   0  10 37876.8 627.625  31
  -2   0  10 36677.2 602.789  34
  -2   0  10 36862.7 626.447  18
  -2   0  10 36297.8 630.565  20
  -2   0  10 36728.9 609.874  25
   2   0  -9 163.055 291.222  44
  -2   0   9 104.790 297.887   1
  -2   0   9 21.4127 182.111   3
  -2   0   9 186.982 153.080  30
  -2   0   9 719.556 156.554  34
  -2   0   9 126.504 175.809  31
  -2   0   9 63.5015 154.082  25
  -2   0   9-8.94022 158.581  27
  -2   0   9 606.176 182.626  20
  -2   0   9-154.179 235.243  12
  -2   0   8 49955.5 1059.80   1
  -2   0   8 51235.4 804.694   3
   2   0  -8 50441.7 1043.73  44
  -2   0   8 50532.1 992.276  12
  -2   0   7 467.166 125.504   3
  -2   0   7 149.982 230.720   1
   2   0  -7 287.838 171.643  41
   2   0  -7 57.2768 225.093  44
  -2   0   7-26.6356 194.526  12
  -2   0   6 17022.5 307.157   3
  -2   0   6 16973.2 451.861  12
   2   0  -6 16889.0 403.697  41
  -2   0   5 312.116 152.330   1
  -2   0   5-33.7644 142.059  12
   2   0  -5 207.806 91.1830   8
   2   0  -5 91.4131 109.658  41
  -2   0   4 267190. 3781.25   1
  -2   0   4 272355. 3772.10   2
  -2   0   4 277233. 3790.60  12
   2   0  -4 269127. 3716.74   8
   2   0  -4 265233. 3687.69  42
  -2   0   3-7.58492 72.5833   2
  -2   0   3 46.7300 80.1386   1
  -2   0   2 540574. 7472.34   1
  -2   0   1 23.4013 44.0786  12
   2   0  -1 23.5436 28.1187  13
  -2   0   1 185.100 36.4599  11
  -2   0   1 89.8294 42.7423   7
  -2   0   1 45.6093 33.3514   6
   2   0  -1 139.563 21.0143   9
  -2   0   0 6928.36 155.752   7
  -2   0  -1 21.9461 64.7382  44
   2   0   1 108.834 60.7335  10
  -2   0  -1 39.7626 59.2942   7
  -2   0  -2 240940. 3339.14  44
   2   0   2 229723. 3297.04  10
   2   0   3-2.63602 54.9936  12
  -2   0  -3 92.0614 126.076  44
   2   0   4 528349. 7254.11  12
  -2   0  -4 510187. 7379.25  44
   2   0   5 1.24640 93.7068   3
   2   0   5 115.947 197.465   1
  -2   0  -5 152.149 202.629  44
   2   0   5 91.7974 90.6959  51
  -2   0  -5-35.6401 162.451   6
   2   0   6 383100. 5244.49  49
   2   0   6 384980. 5252.20   3
   2   0   6 401225. 5512.80   1
  -2   0  -6 361346. 5498.43  44
  -2   0  -6 385071. 5416.58   6
   2   0   6 362342. 5246.78  51
  -2   0  -7 210.689 282.584  44
   2   0   7 322.174 256.573   1
   2   0   7 94.6027 149.067   3
  -2   0  -7 68.8345 148.703  53
   2   0   7-5.95556 133.909  49
  -2   0  -8 27693.8 756.912  44
   2   0   8 28127.4 479.544  35
   2   0   8 29640.7 488.889  49
   2   0   8 28877.7 511.460   3
   2   0   8 29984.8 747.860   1
   2   0   8 28833.6 484.643  31
  -2   0  -8 28701.7 508.777  53
   2   0   9 119.130 171.913  20
   2   0   9-24.7080 127.261  35
   2   0   9 56.5514 160.618   3
  -2   0  -9 128.551 169.906  53
   2   0   9-5.23321 134.410  31
   2   0   9 17.0367 129.461  49
   2   0  10 7084.25 209.416   3
  -2   0 -10 7566.07 213.863  53
   2   0  10 7075.30 181.691  31
   2   0  10 7595.59 220.466  20
   2   0  11 65.1324 93.0595   3
   2   0  11 46.8439 109.532  18
   2   0  11 87.8910 103.807  20
   2   0  12 49075.4 671.372  18
   2   0  12 45834.8 667.346  20
  -2   1  13 23040.1 334.208  18
  -2   1  13 22508.1 333.747  20
  -2   1  13 21886.2 324.953  31
  -2  -1  13 22273.9 330.547  31
  -2  -1  12 29584.8 461.417  25
  -2   1  12 29920.8 471.742  31
  -2  -1  12 30734.8 476.805  31
  -2  -1  12 29005.7 471.611  20
  -2   1  12 31111.6 483.460  20
  -2  -1  12 30234.3 473.174  18
  -2   1  11 3479.27 169.851  25
  -2  -1  11 3666.69 173.270  25
  -2  -1  11 3709.95 186.581   3
  -2  -1  11 3619.88 158.044  34
  -2   1  11 3825.18 181.911  31
  -2  -1  11 4009.34 192.998  31
  -2  -1  11 3619.31 184.190  18
  -2  -1  11 3562.13 186.509  20
  -2   1  11 3917.77 202.157  20
  -2  -1  10 84819.1 1264.74  27
  -2   1  10 85527.7 1259.43  25
  -2  -1  10 83582.4 1258.10  25
  -2   1  10 82810.1 1242.85  34
  -2  -1  10 84316.9 1253.96  34
  -2  -1  10 90574.3 1277.82   3
  -2  -1  10 87529.1 1273.23  31
  -2  -1  10 85710.2 1250.90  30
  -2   1  10 87085.1 1269.52  31
  -2  -1  10 82348.1 1264.10  20
  -2   1  10 81768.1 1273.99  20
  -2  -1  10 84660.8 1268.10  18
  -2  -1   9 29413.4 543.909  20
   2   1  -9 31601.3 804.013  44
   2  -1  -9 30058.8 776.401  44
  -2  -1   9 31577.5 537.514  34
  -2   1   9 31780.6 531.820  34
  -2  -1   9 31592.6 731.987  12
  -2  -1   9 31641.4 546.289  27
  -2   1   9 31014.0 543.839  25
  -2  -1   9 30881.2 541.825  25
  -2  -1   9 32591.0 558.250  31
  -2   1   9 31851.0 537.154  30
  -2   1   9 32160.4 554.415  31
  -2  -1   9 31275.6 534.295  30
  -2  -1   9 33203.5 818.466   1
  -2   1   9 32523.1 810.969   1
  -2  -1   9 32794.5 562.469   3
  -2  -1   8 140952. 2222.42  12
  -2   1   8 135263. 2199.20  12
  -2  -1   8 144229. 2290.66   1
  -2   1   8 134731. 1998.64   3
  -2   1   8 140980. 2291.35   1
  -2  -1   8 142006. 2001.49   3
   2  -1  -8 137183. 2244.70  44
   2   1  -8 139233. 2270.10  44
  -2   1   7 23343.6 614.732   1
  -2  -1   7 23201.8 413.193   3
  -2   1   7 22864.8 412.483   3
  -2  -1   7 25249.7 628.125   1
   2   1  -7 23626.4 552.625  41
   2  -1  -7 23519.1 592.019  44
  -2   1   7 23570.2 571.680  12
  -2  -1   7 23634.6 581.590  12
  -2  -1   7 22951.5 389.612  49
   2  -1  -6 789.328 136.601  41
   2  -1  -6 832.187 194.021  44
   2   1  -6 846.412 167.357  41
  -2   1   6 816.833 176.362  12
  -2  -1   6 936.820 198.245  12
  -2  -1   6 746.428 99.2516   3
  -2   1   6 741.744 100.545   3
  -2  -1   6 944.217 210.163   1
   2   1  -6 963.016 139.653   8
   2  -1  -5 38171.7 659.790  41
   2   1  -5 39822.7 695.496  41
  -2  -1   5 40965.4 755.447  12
  -2   1   5 40564.3 738.375  12
  -2  -1   5 41217.8 742.512   1
   2   1  -5 40125.1 682.801   8
   2  -1  -4 30227.7 505.206  41
   2   1  -4 31292.4 511.350  42
  -2  -1   4 31292.2 537.594  40
   2   1  -4 30487.3 489.891  43
  -2  -1   4 32387.7 590.852  12
  -2   1   4 32207.0 583.454  12
  -2  -1   4 31343.9 567.158   2
  -2   1   4 29848.7 561.455   2
  -2   1   4 29487.1 562.897   1
  -2  -1   4 30919.7 568.158   1
   2   1  -4 30813.4 537.318   8
   2  -1  -4 31352.2 488.443   8
   2   1  -3 34976.8 553.311  43
   2   1  -3 34656.9 562.345  42
  -2  -1   3 34839.3 553.598  40
  -2  -1   3 35146.6 585.515   1
  -2   1   3 34657.2 583.875   1
  -2  -1   3 36042.9 577.487   2
  -2   1   3 35977.8 577.823   2
  -2   1   3 34945.7 606.943  12
  -2  -1   3 36248.6 610.319  12
  -2  -1   3 33163.2 520.952   7
   2   1  -3 35124.2 514.820  10
   2   1  -2 18000.9 284.149  46
  -2  -1   2 18781.7 298.558  40
  -2   1   2 17691.7 302.164  39
  -2  -1   2 18455.5 327.086   1
  -2   1   2 18618.7 326.923   1
  -2   1   2 18649.5 320.558   2
  -2  -1   2 18682.0 321.272   2
  -2  -1   2 17922.9 309.639   7
  -2  -1   2 18638.2 267.633   6
   2   1  -2 18890.3 306.399  10
  -2  -1   1 135761. 1984.93  12
  -2  -1   1 137850. 1981.35  11
   2  -1  -1 148544. 1969.06   9
  -2  -1   1 137878. 1990.17   7
   2   1  -1 139314. 1988.54  10
  -2   1   1 144927. 1980.15   6
   2   1  -1 138707. 1941.67  39
  -2   1   0 10082.7 172.821  44
  -2  -1   0 10574.5 187.039  45
   2  -1   0 10545.7 178.971  40
   2  -1   0 10506.0 201.162  13
  -2  -1   0 10403.9 168.511  12
  -2  -1   0 10248.6 213.118   7
  -2   1   0 10609.5 208.439   6
   2   1   0 10088.7 186.701  39
   2   1   1 1552.64 94.1278  10
  -2   1  -1 1647.36 93.3847   6
  -2  -1  -1 1818.47 97.8582   7
   2  -1   1 1795.32 87.0222  46
   2  -1   1 1856.07 85.6095  40
  -2   1  -1 1744.29 87.9353  44
  -2   1  -2 193516. 2774.47   6
  -2  -1  -2 194676. 2766.61   7
   2  -1   2 202044. 2754.46  10
   2   1   2 190545. 2733.56  43
   2  -1   2 193738. 2770.28  40
   2   1   3 2231.57 80.4578  12
   2  -1   3 2281.34 109.004  10
  -2   1  -3 2257.43 145.991   6
  -2  -1  -3 2065.99 122.304   7
   2  -1   3 2054.38 143.255  40
   2   1   3 2541.21 86.9024  43
  -2   1  -3 2366.56 156.694  44
  -2   1  -4 43809.8 761.556   6
  -2   1  -4 42885.8 797.829  44
   2   1   5 51932.2 810.830  51
  -2   1  -5 54807.5 1008.12  44
  -2   1  -5 54234.4 819.168  53
   2  -1   5 52255.2 814.558  49
   2  -1   5 61471.8 1039.04   1
   2  -1   5 57010.1 820.270   3
   2   1   5 56226.1 819.470   3
  -2   1  -5 55832.1 947.602   6
   2  -1   5 56595.6 894.064  12
  -2   1  -6 91083.9 1577.96  44
  -2   1  -6 92311.9 1341.18  53
   2  -1   6 98264.3 1578.14   1
   2  -1   6 95290.2 1339.74   3
   2   1   6 94476.7 1339.12   3
  -2  -1  -6 87619.9 1324.25  48
   2   1   6 91597.7 1326.01  49
   2  -1   6 91245.8 1335.78  49
   2   1   6 89884.8 1334.09  51
  -2   1  -7 4791.47 370.067  44
   2  -1   7 4359.46 184.955  49
   2   1   7 4220.12 158.102  49
   2  -1   7 4027.21 328.639   1
   2   1   7 4030.31 332.248   1
   2   1   7 4054.72 186.607   3
   2  -1   7 4199.81 189.225   3
   2   1   7 4082.13 193.407  51
   2  -1   8 9075.58 242.256  49
   2   1   8 8724.43 223.574  49
  -2  -1  -8 8315.06 440.340  45
  -2   1  -8 7757.10 435.986  44
   2   1   8 8676.37 234.163  35
  -2   1  -8 8686.08 254.811  53
  -2  -1  -8 8891.13 254.209  53
   2  -1   8 8661.96 254.452   3
   2   1   8 9210.24 422.711   1
   2  -1   8 8131.44 419.929   1
   2  -1   8 8162.90 250.976  20
   2  -1   9 16415.5 342.487  20
   2   1   9 16203.5 320.894  35
   2  -1   9 16836.0 340.979   3
   2  -1   9 16876.3 327.124  49
   2  -1   9 17020.8 327.863  31
  -2  -1  -9 17038.2 356.307  53
  -2   1  -9 16315.0 347.460  53
  -2   1 -10 20943.7 380.703  53
  -2  -1 -10 21772.5 388.777  53
   2  -1  10 20989.9 382.774  20
   2  -1  10 21685.5 367.244  31
   2  -1  10 21923.8 385.871   3
  -2  -1 -11 22209.0 353.295  53
   2   1  11 22219.9 353.719   3
   2  -1  11 22355.0 356.107   3
   2  -1  11 20704.6 335.338  31
   2  -1  11 21325.1 357.458  18
   2   1  11 22305.7 357.550  18
   2  -1  11 21607.0 351.615  20
   2   1  12 22444.3 325.832  18
   2   1  12 21839.9 327.660  20
  -2  -2  13 191.581 49.7904  31
  -2   2  13 239.533 53.2824  18
  -2  -2  12 27496.1 424.444  25
  -2  -2  12 26515.1 417.042  34
  -2  -2  12 28213.9 439.860  31
  -2   2  12 27803.4 431.960  31
  -2   2  12 28489.1 443.782  18
  -2  -2  12 26767.8 429.903  18
  -2  -2  11 17568.4 337.015  25
  -2   2  11 18329.6 343.889   3
  -2  -2  11 18781.7 345.642   3
  -2  -2  11 17811.3 331.886  34
  -2   2  11 18130.1 342.507  31
  -2  -2  11 18488.3 357.160  31
  -2   2  11 18556.5 363.517  20
  -2  -2  11 17017.7 336.044  20
  -2  -2  11 17705.8 340.777  18
  -2   2  11 17613.9 355.970  18
  -2   2  10 11992.5 287.400  25
  -2  -2  10 12017.1 286.619  25
  -2  -2  10 11991.7 292.465  27
  -2  -2  10 12127.8 287.823  34
  -2   2  10 11373.5 265.996  35
  -2   2  10 12591.9 293.721   3
  -2  -2  10 12656.4 298.575   3
  -2  -2  10 12701.2 303.824  31
  -2   2  10 12029.6 290.284  31
  -2  -2  10 11699.0 271.886  30
  -2  -2  10 10814.8 280.843  20
  -2   2  10 11820.2 306.675  18
  -2   2  10 11875.5 310.571  20
  -2   2   9 2180.32 196.109  18
  -2  -2   9 1909.09 175.782  20
  -2   2   9 2194.34 204.585  20
   2  -2  -9 2339.08 320.065  45
   2  -2  -9 2141.38 292.495  44
   2   2  -9 2460.41 352.665  44
  -2   2   9 2243.22 164.701  35
  -2  -2   9 2260.43 178.113  34
  -2   2   9 2283.23 326.785   1
  -2   2   9 2136.89 197.370   3
  -2  -2   9 2398.43 192.396   3
  -2  -2   9 2503.54 333.462   1
  -2  -2   9 1782.07 272.927  12
  -2  -2   9 2249.45 168.693  30
  -2   2   9 2193.16 190.797  31
  -2  -2   9 2327.85 180.910  25
  -2  -2   9 2456.56 187.174  27
  -2   2   9 2102.48 185.795  25
  -2  -2   8 17317.8 551.129   1
  -2   2   8 16252.0 553.768   1
  -2  -2   8 17539.1 340.797   3
  -2   2   8 17241.9 348.651   3
   2   2  -8 16663.4 508.046  41
   2  -2  -8 14972.1 527.791  45
   2  -2  -8 15574.8 508.950  44
  -2  -2   8 16002.8 323.905  49
  -2  -2   8 17109.5 516.329  12
  -2  -2   7 33308.9 536.872   3
  -2   2   7 32231.1 756.527   1
  -2  -2   7 33621.2 744.805   1
  -2   2   7 32875.2 539.562   3
   2   2  -7 34331.6 714.796  41
   2  -2  -7 33634.4 724.820  44
  -2   2   7 32630.8 707.920  12
  -2  -2   7 33618.4 745.758  12
  -2  -2   7 31993.1 530.111  49
  -2  -2   6 33016.3 666.591  40
   2  -2  -6 33781.0 684.134  44
   2   2  -6 34034.5 676.261  41
  -2   2   6 34414.3 692.060  12
  -2  -2   6 34817.7 724.882  12
  -2  -2   6 33058.1 708.263   1
  -2   2   6 33296.6 720.481   1
  -2   2   6 33756.6 531.895   3
  -2  -2   6 33254.7 529.511   3
   2   2  -6 34328.1 655.204   8
   2   2  -5 60771.5 1006.95  41
  -2  -2   5 61628.9 997.181  40
   2  -2  -5 61372.8 1014.29  44
  -2   2   5 58941.3 1034.92  12
  -2  -2   5 63751.6 1059.16  12
  -2   2   5 57227.8 1036.92   1
  -2  -2   5 60156.5 1022.82   1
   2   2  -5 61022.3 998.701   8
   2   2  -4 304644. 4304.58  42
  -2  -2   4 307409. 4308.74  40
   2  -2  -4 312560. 4323.12  44
  -2   2   4 308377. 4340.18   1
  -2  -2   4 306248. 4331.19   1
  -2   2   4 316465. 4367.71  12
  -2  -2   4 294280. 4247.67   7
   2   2  -4 311396. 4327.66   8
   2   2  -3 9871.20 237.436  42
   2  -2  -3 10251.5 240.043  45
   2  -2  -3 9786.45 219.900  44
  -2  -2   3 10089.7 223.304  40
   2   2  -3 9828.25 227.593  43
  -2  -2   3 10166.8 231.727   1
  -2   2   3 10616.5 235.413   2
  -2   2   3 9826.50 237.007   1
  -2  -2   3 10363.8 233.840   2
  -2   2   3 9775.98 235.672  39
  -2   2   3 9777.35 264.536  12
  -2  -2   3 9524.22 210.842   7
  -2   2   2 21052.7 361.855   2
  -2  -2   2 22148.5 362.864   1
  -2   2   2 21804.9 366.815   1
  -2  -2   2 21141.8 361.122   2
  -2   2   2 20734.8 361.292  39
   2   2  -2 21513.7 385.184  43
   2  -2  -2 21736.6 363.325  45
   2  -2  -2 20408.8 339.015  44
   2   2  -2 20726.1 386.012  42
  -2   2   1 38120.0 568.607   2
  -2  -2   1 37813.3 569.673   2
   2   2  -1 36783.5 558.133  39
   2  -2  -1 38636.4 585.976   9
  -2   2   0 203742. 2850.06   6
  -2  -2   0 198514. 2860.49   7
   2  -2   0 202094. 2819.73  40
   2   2   0 202775. 2829.81  39
  -2   2  -1 990751. 13369.4   6
  -2  -2  -1 977011. 13384.0  11
  -2  -2  -1 955719. 13378.1   7
  -2  -2  -1 956179. 13376.3  45
   2  -2   1 951823. 13350.1  40
   2  -2   1 999999. 13352.9  46
   2   2   1 973162. 13365.3  43
   2   2   1 950678. 13365.6  39
   2  -2   2 512453. 7094.65  46
   2   2   2 522658. 7088.49  43
  -2  -2  -2 514083. 7136.92  45
  -2   2  -2 494632. 7153.72  41
   2  -2   2 510116. 7104.54  40
  -2  -2  -2 519480. 7112.62   7
  -2   2  -2 496499. 7117.07   6
   2  -2   3 70184.5 1091.51  40
   2  -2   3 72489.0 1044.97  10
  -2   2  -3 66811.0 1081.40   6
  -2  -2  -3 65918.9 1065.40   7
   2  -2   4 95129.0 1491.99  40
   2  -2   4 91737.8 1378.83  10
  -2   2  -4 94712.4 1465.70   6
  -2  -2  -4 96681.5 1434.95   7
   2  -2   5 1647.31 116.336  49
   2   2   5 1584.88 112.267  51
  -2   2  -5 1775.69 119.590  53
   2  -2   5 2198.86 243.237   1
   2  -2   5 1663.46 110.197   3
   2   2   5 1673.85 230.014   1
   2   2   5 1757.08 111.337   3
  -2   2  -5 2007.33 188.143   6
  -2  -2  -5 1904.98 249.022  44
  -2   2  -5 1838.38 230.120  44
   2   2   6 68594.6 1194.11   1
   2   2   6 67339.0 965.211   3
   2  -2   6 66188.5 964.929   3
   2  -2   6 67435.8 1193.77   1
   2   2   6 64203.8 948.213  49
   2  -2   6 62797.0 969.552  49
  -2  -2  -6 62659.1 956.037  48
  -2  -2  -6 62227.2 1189.00  45
  -2   2  -6 65560.9 1202.91  44
  -2   2  -6 62461.1 966.960  53
   2   2   7 179966. 2794.63   1
   2  -2   7 183793. 2529.18   3
   2   2   7 178261. 2526.53   3
   2  -2   7 188890. 2807.46   1
  -2   2  -7 177087. 2533.88  53
  -2  -2  -7 174219. 2515.87  48
   2   2   7 178467. 2509.56  49
   2  -2   7 177350. 2533.12  49
  -2  -2  -7 169133. 2797.58  45
  -2   2  -7 176078. 2815.35  44
  -2   2  -8 16706.7 588.562  44
  -2  -2  -8 16566.8 581.390  45
   2   2   8 18019.2 356.020  35
   2  -2   8 17933.8 362.114  49
   2   2   8 17410.2 358.615   3
   2  -2   8 18316.9 360.276   3
  -2   2  -8 17233.8 365.860  53
   2   2   8 18320.9 372.212  20
   2  -2   8 17221.9 350.904  20
   2   2   9 36037.3 591.724  35
   2  -2   9 36992.3 597.428  49
   2  -2   9 37352.4 602.197   3
   2   2   9 37622.2 599.304   3
  -2  -2  -9 37737.7 616.163  53
  -2   2  -9 35378.4 603.126  53
   2  -2   9 35359.8 597.013  20
   2   2   9 37847.1 611.255  20
   2   2  10 1684.93 164.514  20
   2   2  10 1567.65 147.575  18
   2  -2  10 1462.44 139.505  20
   2   2  10 1597.31 131.239  35
   2   2  10 1648.88 137.260   3
   2  -2  10 1780.57 136.150   3
  -2  -2 -10 1553.08 149.429  53
   2  -2  10 1689.39 123.120  49
   2  -2  10 1822.19 137.062  31
   2   2  11 2639.06 104.760   3
   2  -2  11 2805.54 108.099   3
   2   2  11 2735.05 115.625  18
   2   2  11 2657.26 125.719  20
   2  -2  11 2604.76 97.8663  31
  -2  -2 -11 2746.47 112.577  53
   2  -2  12 2243.12 58.0153  18
   2   2  12 2239.79 61.6363  20
  -2   3  13 11961.8 183.858  20
  -2   3  13 11685.1 182.064  18
  -2  -3  13 11588.0 181.842  31
  -2   3  12 1408.86 96.5020  31
  -2  -3  12 1545.47 114.607  31
  -2  -3  12 1337.86 95.3415  25
  -2   3  12 1360.55 121.470  20
  -2   3  12 1641.67 119.002  18
  -2  -3  12 1364.56 88.6485  34
  -2   3  11 404.791 158.378  18
  -2  -3  11 358.250 127.533  18
  -2   3  11 396.809 166.748  20
  -2  -3  11 258.804 134.497  34
  -2  -3  11 301.664 159.109  31
  -2   3  11 255.695 142.988  31
  -2  -3  11 312.553 130.286  25
  -2  -3  11 373.330 125.386   3
  -2   3  11 166.366 127.646   3
  -2   3  10 3776.47 213.622  20
  -2   3  10 3939.45 210.956  18
  -2  -3  10 3184.11 168.245  20
  -2   3  10 3948.50 163.217  60
  -2   3  10 4065.10 200.595  31
  -2  -3  10 3473.40 169.102  30
  -2   3  10 3618.11 182.453  35
  -2  -3  10 4152.77 196.528  34
  -2  -3  10 3490.33 180.700  25
  -2  -3  10 3954.51 192.241  27
  -2   3  10 3645.53 189.579   3
  -2  -3  10 3741.06 190.713   3
  -2  -3   9 1616.45 173.028   3
  -2   3   9 1299.85 174.031   3
  -2   3   9 1480.72 187.763  18
  -2  -3   9 1277.45 149.347  20
  -2   3   9 1312.90 190.717  20
   2  -3  -9 1253.06 299.367  45
  -2   3   9 1320.73 176.817  35
  -2  -3   9 1353.44 141.549  15
  -2  -3   9 1341.23 279.773  12
  -2  -3   9 1556.89 184.534  34
  -2   3   9 1500.68 177.317  31
  -2  -3   9 1358.50 148.535  30
  -2   3   9 1198.27 161.415  60
  -2  -3   9 1490.16 171.921  25
  -2   3   9 1335.62 178.658  25
  -2  -3   9 1537.11 173.935  27
  -2   3   8 37474.1 642.553  20
  -2   3   8 38894.6 638.631  18
   2  -3  -8 37639.5 848.082  45
   2   3  -8 36455.8 848.138  41
  -2  -3   8 39257.4 632.596  34
  -2  -3   8 39827.2 858.059  12
  -2   3   8 38933.1 632.188  31
  -2   3   8 37595.9 858.433   1
  -2  -3   8 40000.1 857.447   1
  -2   3   8 38060.6 629.439   3
  -2  -3   8 39296.8 626.819   3
  -2  -3   8 37675.6 623.687  25
  -2   3   8 37388.7 625.982  25
  -2  -3   8 37331.4 616.474  27
  -2  -3   7 120246. 1747.94  49
   2  -3  -7 122328. 1947.65  44
   2  -3  -7 121159. 1978.95  45
   2   3  -7 124483. 1971.22  41
  -2   3   7 123101. 1990.13   1
  -2  -3   7 126291. 1978.30   1
  -2   3   7 118016. 1748.26   3
  -2  -3   7 123579. 1745.02   3
  -2   3   7 121046. 1741.90  51
  -2  -3   7 128569. 2007.63  12
  -2  -3   6 186764. 2662.01  49
   2   3  -6 196317. 2846.79  41
  -2  -3   6 197767. 2826.47  40
   2  -3  -6 190949. 2857.75  45
   2  -3  -6 193454. 2834.68  44
  -2  -3   6 205916. 2908.20  12
   2   3  -6 191211. 2832.09   8
  -2  -3   6 193973. 2846.91   1
  -2   3   6 191427. 2860.77   1
  -2   3   6 180675. 2658.21   3
  -2  -3   6 189703. 2653.69   3
  -2  -3   5 25863.0 523.285  40
   2  -3  -5 26348.7 558.131  45
   2  -3  -5 25480.5 528.919  44
  -2  -3   5 26426.0 538.263   1
  -2   3   5 26436.9 550.538   1
   2   3  -5 26277.4 546.528   8
   2  -3  -4 70419.8 1094.06  45
   2  -3  -4 67087.5 1060.44  44
  -2  -3   4 68227.0 1064.29  40
  -2   3   4 66875.1 1073.27   1
  -2  -3   4 65970.6 1058.26   1
   2   3  -4 67364.6 1095.06   8
  -2   3   4 66779.2 1086.30  39
  -2   3   3 22266.2 409.760   2
  -2  -3   3 22019.4 397.872   1
  -2  -3   3 22014.3 407.312   2
  -2   3   3 20969.3 409.172   1
   2  -3  -3 22224.6 426.059  45
   2   3  -3 21789.9 437.070  42
  -2  -3   3 23247.0 416.622  40
  -2   3   3 22065.7 427.307  39
   2   3  -2 26176.0 486.473  42
  -2  -3   2 26210.7 431.211   2
  -2   3   2 26146.0 430.843   2
   2  -3  -2 24666.3 469.754   9
   2   3  -1 3236.52 113.864  39
  -2   3   1 3131.58 92.7181   2
  -2  -3   1 3198.39 93.4365   2
  -2  -3   1 3338.16 131.108  11
   2  -3  -1 3244.90 130.997   9
   2   3   0 780586. 10745.4  42
  -2   3   0 778625. 10724.9  41
   2   3   0 780675. 10719.7  39
  -2  -3   0 765221. 10699.2   9
  -2  -3   0 785144. 10743.1  11
  -2  -3  -1 5553.43 184.979  45
   2   3   1 5536.89 169.026  42
  -2   3  -1 5589.98 184.828  41
   2  -3   1 5833.21 167.539  40
   2   3   1 5596.45 177.219  39
  -2  -3  -1 5501.95 183.119  11
  -2   3  -1 5897.05 183.658   6
   2  -3   2 270540. 3838.10  40
   2  -3   2 271169. 3813.96  46
   2   3   2 274188. 3807.48  42
  -2  -3  -2 258040. 3878.44  45
  -2   3  -2 272996. 3892.07  41
   2   3   2 274300. 3863.28  39
  -2  -3  -2 275143. 3861.69  11
  -2  -3  -2 276247. 3855.22   7
  -2   3  -2 267817. 3844.84   6
   2  -3   3 54014.8 870.834  40
  -2   3  -3 52025.4 929.413  41
   2   3   3 50429.4 776.644  42
  -2  -3  -3 53998.1 912.602  45
  -2  -3  -3 52737.5 878.447  11
  -2   3  -3 50458.8 857.908   6
  -2  -3  -3 53374.2 856.301   7
   2  -3   4 95941.4 1518.50  40
  -2  -3  -4 94528.3 1561.28  45
   2  -3   4 102614. 1548.99   1
  -2  -3  -4 97312.9 1514.61  11
  -2  -3  -4 98490.0 1472.34   7
  -2   3  -4 89827.8 1478.06   6
   2   3   5 11381.4 231.565  50
  -2   3  -5 10409.6 230.029  53
  -2  -3  -5 11359.4 338.834  11
  -2   3  -5 9846.81 310.214   6
  -2  -3  -5 11094.3 399.168  45
   2  -3   5 10283.2 369.132  40
   2   3   5 11582.1 374.754   1
   2  -3   5 12088.8 379.941   1
   2   3   5 10060.6 221.313   3
   2  -3   5 10442.3 221.320   3
   2  -3   6 40956.5 653.344  49
   2   3   6 41019.7 641.136   3
   2   3   6 41896.0 854.337   1
   2  -3   6 42664.6 854.145   1
   2  -3   6 41265.3 643.043   3
  -2  -3  -6 40534.3 872.760  45
  -2   3  -6 40188.2 869.853  44
  -2   3  -6 40061.5 647.773  53
   2   3   7 35027.3 578.296  35
  -2  -3  -7 34789.5 566.120  48
   2  -3   7 34417.1 583.146  49
   2   3   7 34681.7 568.524   3
   2   3   7 35352.1 786.592   1
   2  -3   7 35328.6 792.318   1
   2  -3   7 34962.0 570.414   3
  -2   3  -7 33479.3 574.510  53
  -2  -3  -7 33439.4 813.013  45
  -2   3  -7 32423.3 815.424  44
  -2  -3  -8 44411.1 690.749  48
   2  -3   8 44718.2 709.571  49
   2   3   8 44489.6 699.769  35
   2   3   8 45416.5 713.283  20
  -2   3  -8 42898.7 701.314  53
   2   3   8 43808.2 712.502  51
   2   3   8 44102.8 694.217   3
   2  -3   8 44722.5 696.983   3
   2   3   9 74608.5 1110.58  35
   2  -3   9 76026.1 1110.47   3
   2   3   9 75848.5 1108.43   3
   2   3   9 77093.6 1117.22  20
   2  -3   9 76705.5 1117.24  49
   2  -3  10 31330.0 507.626  49
   2   3  10 31897.8 508.450   3
   2  -3  10 32240.2 508.614   3
   2   3  10 31181.0 507.260  35
  -2   3 -10 32603.1 517.192  14
   2  -3  10 32623.0 510.453  31
  -2  -3 -10 32344.7 524.273  53
   2   3  10 32444.7 521.964  20
   2   3  10 32312.7 511.209  18
   2  -3  11 6705.95 144.204   3
   2   3  11 6643.70 143.257   3
  -2  -3 -11 7327.37 156.672  53
   2  -3  11 7009.96 144.283  31
   2   3  11 7481.29 150.253  18
   2   3  11 7183.43 162.078  20
  -2   4  12 42505.0 607.700  20
  -2   4  12 42750.5 606.011  18
  -2   4  11 15210.4 288.640  31
  -2   4  11 14699.6 285.584  35
  -2  -4  11 15007.1 294.066  34
  -2  -4  11 15537.1 289.572  25
  -2  -4  11 15205.7 294.077  27
  -2   4  11 15775.6 309.988  20
  -2   4  11 15790.4 306.523  18
  -2   4  10 2780.02 190.838  20
  -2   4  10 2753.03 193.181  18
  -2  -4  10 2307.03 154.576  18
  -2  -4  10 2731.52 157.349   3
  -2   4  10 2582.40 159.386   3
  -2   4  10 2623.52 180.623  35
  -2  -4  10 2728.25 182.589  34
  -2  -4  10 2728.84 142.832  15
  -2  -4  10 2461.48 148.413  30
  -2   4  10 2845.66 178.333  31
  -2  -4  10 2548.74 176.278  27
  -2  -4  10 2707.16 169.934  25
  -2   4  10 2695.57 160.206  60
  -2  -4   9 42109.9 665.780  30
  -2   4   9 43085.1 690.328  31
  -2  -4   9 43746.0 681.552  15
  -2  -4   9 42693.9 677.781   3
  -2   4   9 41137.7 680.079   3
  -2   4   9 40115.1 690.777  35
  -2  -4   9 43519.3 697.480  34
  -2  -4   9 42408.5 684.475  25
  -2  -4   9 42545.1 682.831  27
  -2   4   9 43174.9 701.646  20
  -2   4   9 42881.2 703.396  18
  -2   4   8 48864.0 764.614  18
  -2   4   8 48789.0 764.910  20
   2  -4  -8 45824.2 981.369  45
   2   4  -8 46581.0 996.257  41
  -2  -4   8 49125.2 763.873  34
  -2   4   8 45461.4 761.068  35
  -2  -4   8 49578.9 1016.79  12
  -2  -4   8 48798.9 741.053   3
  -2   4   8 46630.3 746.938   3
  -2   4   8 45727.8 971.442   1
  -2  -4   8 44608.0 951.381   1
  -2  -4   8 45910.8 731.959  30
  -2   4   8 48701.9 755.335  31
  -2  -4   8 46372.7 742.697  27
  -2   4   8 48922.5 757.802  25
  -2   4   7 3693.14 284.547   1
  -2  -4   7 3655.37 148.598   3
  -2   4   7 3119.91 157.738   3
  -2  -4   7 3195.73 274.167   1
  -2  -4   7 2994.44 276.301  40
   2  -4  -7 3387.63 303.773  45
   2   4  -7 3265.07 306.842  41
  -2  -4   7 3675.86 319.128  12
  -2   4   7 3564.62 148.825  51
  -2  -4   6 169000. 2343.81  49
  -2   4   6 164226. 2336.70  50
  -2   4   6 162179. 2326.88  51
  -2   4   6 158896. 2330.38   3
  -2   4   6 166032. 2529.61   1
  -2  -4   6 172671. 2507.46   1
  -2  -4   6 167020. 2325.42   3
  -2  -4   6 172222. 2605.37  12
   2   4  -6 170186. 2544.33   8
   2  -4  -6 173169. 2555.84  45
   2   4  -6 164370. 2544.66  41
  -2  -4   6 170613. 2517.84  40
  -2  -4   5 26053.6 558.353  40
  -2   4   5 27214.4 556.430   1
  -2  -4   5 27121.3 540.306   1
  -2  -4   5 26819.7 437.056  49
   2   4  -5 26340.8 596.174   8
  -2  -4   5 26180.2 497.520   7
  -2   4   4 30903.4 592.055  39
   2  -4  -4 30148.8 590.916  45
  -2  -4   4 29996.1 565.289  40
   2   4  -4 29276.0 602.867   8
  -2   4   4 29041.1 551.154   1
  -2  -4   4 28944.1 531.850   1
   2   4  -3 74804.2 1207.72  42
   2  -4  -3 73854.7 1173.38  45
  -2  -4   3 76440.5 1163.20  40
  -2   4   3 75196.1 1180.80  39
  -2  -4   3 73588.3 1114.43   1
  -2   4   3 74260.2 1128.65   1
  -2   4   2 68196.1 1043.41  39
  -2  -4   2 64699.4 982.307   2
  -2   4   2 65755.2 984.782   2
   2   4  -2 65906.9 1076.21  42
   2  -4  -2 68591.5 1054.44   9
  -2  -4   1 13213.7 300.357  11
  -2  -4   1 12988.4 226.915   2
   2   4  -1 13556.7 279.095  39
   2  -4  -1 13963.2 306.300   9
   2   4   0 107120. 1557.63  39
   2   4   0 105388. 1586.37  42
  -2   4   0 105240. 1548.03  41
  -2  -4   0 104289. 1537.06   9
   2  -4   0 103550. 1565.29  13
  -2  -4   0 105544. 1569.94  11
   2   4   1 72395.6 1133.66  39
   2   4   1 73099.8 1132.32  42
  -2   4  -1 70858.5 1146.23  41
   2  -4   1 74310.7 1120.81  40
  -2  -4  -1 73905.0 1139.61  11
  -2  -4  -1 72775.3 1153.95   7
   2  -4   1 73320.0 1130.83  13
   2   4   2 76363.3 1210.16  39
  -2  -4  -2 74616.8 1190.35  11
  -2  -4  -2 76937.0 1197.47   7
  -2   4  -2 75401.4 1191.80   6
  -2  -4  -2 74151.0 1222.12  45
   2  -4   2 76109.5 1147.60  46
  -2   4  -2 77437.0 1234.56  41
   2  -4   2 77884.7 1185.91  40
   2   4   2 74311.6 1154.32  42
  -2   4  -3 65089.3 1081.64   6
  -2  -4  -3 66020.4 1090.30  11
  -2  -4  -3 68710.7 1086.47   7
  -2  -4  -3 67562.8 1138.14  45
  -2   4  -3 66777.1 1149.12  41
   2  -4   3 67986.9 1090.83  40
  -2  -4  -4 14383.8 424.141  45
   2  -4   4 13175.4 380.695  40
  -2   4  -4 13310.8 432.531  41
   2  -4   4 13392.5 368.928   1
   2   4   4 13605.0 377.864   1
   2  -4   4 13148.9 255.271  49
   2   4   4 13137.8 243.328  16
   2   4   4 13155.7 253.651  50
   2   4   4 13091.9 252.318  51
  -2  -4  -4 12359.8 353.847  11
  -2  -4  -4 13529.8 338.652   7
  -2   4  -4 13101.2 352.211   6
   2   4   5 1392.15 125.045  51
   2   4   5 1679.39 131.484  50
  -2  -4  -5 1247.68 249.945  45
   2   4   5 1603.63 220.091   1
   2  -4   5 1631.34 206.889   1
   2  -4   5 1439.61 108.965   3
   2   4   5 1430.41 107.423   3
   2  -4   5 1513.53 131.802  49
  -2  -4  -5 1397.95 101.652  47
   2   4   5 1562.88 113.147  16
  -2  -4  -5 1750.08 192.853  11
   2  -4   5 1593.35 116.464  52
  -2   4  -5 1189.93 125.178  53
  -2   4  -6 6441.03 198.981  53
   2   4   6 7038.85 205.920  51
   2  -4   6 6519.37 343.140  40
  -2   4  -6 6832.05 365.154  44
   2   4   6 6654.61 326.062   1
   2   4   6 6656.29 191.497   3
   2  -4   6 6590.53 333.661   1
   2  -4   6 6914.26 186.707   3
   2   4   7 2885.17 160.213   3
   2  -4   7 2941.85 156.562   3
   2   4   7 2531.75 281.656   1
  -2   4  -7 2608.85 180.182  53
   2   4   7 2562.90 183.229  51
  -2  -4  -7 2600.07 174.087  48
   2  -4   7 2613.09 192.860  49
  -2  -4  -7 2435.22 333.084  45
  -2   4  -7 2193.94 318.594  44
  -2   4  -7 2395.77 186.150  56
   2   4   7 2847.35 188.338  20
   2  -4   7 3108.97 144.381  23
   2   4   7 2481.69 154.583  26
   2   4   8 65814.2 997.913  51
   2  -4   8 65245.4 998.636  49
  -2  -4  -8 66100.4 983.694  48
   2   4   8 67071.3 996.899  20
   2   4   8 65859.7 982.219  18
   2   4   8 66504.0 994.736  35
   2  -4   8 64290.9 973.261  34
   2   4   8 64523.0 977.992   3
   2  -4   8 64329.3 977.950   3
  -2   4  -8 63991.3 998.667  56
   2  -4   9 11229.5 265.271  49
  -2  -4  -9 11533.0 245.242  48
   2   4   9 10840.6 243.882   3
   2  -4   9 11170.1 243.017   3
   2   4   9 10761.0 267.075  35
   2  -4   9 10679.8 229.989  34
  -2   4  -9 10981.6 275.505  14
   2   4   9 11573.2 265.328  20
   2   4   9 11430.9 252.790  18
   2   4  10 39553.4 596.427  18
   2   4  10 40237.2 609.364  20
   2   4  10 37518.8 592.508   3
   2  -4  10 39325.1 594.930   3
   2   4  10 38517.1 603.101  35
   2  -4  10 40219.5 604.594  31
  -2   4 -10 39574.6 607.617  14
  -2   4 -10 40162.3 608.305  58
  -2  -4 -10 40415.4 614.356  53
   2  -4  11 9642.58 166.834  31
   2   4  11 8935.59 161.166  18
   2   4  11 9822.65 177.387  20
   2  -4  11 9207.09 169.913  18
  -2  -5  12 5110.26 112.308  34
  -2  -5  12 4768.31 106.989  25
  -2   5  12 5624.63 116.598  18
  -2   5  12 5335.32 119.514  20
  -2   5  11 1654.62 121.387  55
  -2  -5  11 1643.68 137.620  31
  -2  -5  11 1521.61 129.106  34
  -2  -5  11 1528.96 121.233  25
  -2  -5  11 1686.95 125.483  27
  -2   5  11 1562.34 132.679  20
  -2   5  11 1722.11 135.107  18
  -2   5  10 2012.34 161.055  60
  -2   5  10 2025.97 173.026  55
  -2   5  10 1998.90 155.867  31
  -2  -5  10 1849.51 131.118  30
  -2  -5  10 1924.17 139.347  15
  -2  -5  10 2005.72 179.194  34
  -2   5  10 2093.69 177.891  35
  -2  -5  10 1754.65 160.593  25
  -2  -5  10 2116.40 163.921  27
  -2   5  10 1865.25 180.428  20
  -2   5  10 2159.80 174.222  18
  -2   5   9 16310.6 338.336  31
  -2  -5   9 15646.6 311.386  30
  -2  -5   9 16405.1 336.142  15
  -2   5   9 15219.8 311.328   3
  -2   5   9 16050.7 352.172  35
  -2  -5   9 17364.3 353.532  34
  -2  -5   9 15865.1 333.251  27
  -2  -5   9 15952.0 341.010  25
  -2   5   9 16828.3 354.078  18
  -2   5   9 16731.7 354.165  20
   2   5  -8 7710.24 413.411  41
   2  -5  -8 7170.34 394.957  45
  -2   5   8 7688.03 252.715  35
  -2   5   8 8106.32 240.732  31
  -2  -5   8 7462.96 211.037  30
  -2  -5   8 7845.07 258.048  34
  -2   5   8 7070.44 206.222   3
  -2   5   8 7824.56 252.379  18
  -2   5   8 7756.59 246.703  20
  -2   5   7 1976.06 134.863   3
  -2   5   7 2211.82 247.368   1
  -2  -5   7 2675.12 276.030  40
   2  -5  -7 2250.71 292.666  45
   2   5  -7 2147.73 301.413  41
  -2   5   7 2388.09 140.844  51
   2   5  -6 74585.9 1344.47   8
   2   5  -6 74772.0 1331.68  41
   2  -5  -6 77432.2 1328.30  45
  -2  -5   6 76603.7 1295.39  40
  -2   5   6 75204.3 1115.02  50
  -2  -5   6 76995.0 1115.02  52
   2   5  -5 38601.6 788.888   8
   2  -5  -5 39964.2 764.775  45
  -2  -5   5 38004.5 736.519  40
  -2   5   5 38278.7 774.899  39
  -2   5   5 37064.8 591.526  50
  -2   5   5 36104.0 699.076   1
  -2  -5   5 38641.8 599.889  52
   2   5  -5 38184.1 579.977  14
  -2  -5   4 136571. 2018.92  40
  -2   5   4 140384. 2052.85  39
  -2   5   3 271693. 3799.95  39
   2   5  -3 257344. 3816.14   8
   2  -5  -3 259695. 3803.84   9
  -2  -5   3 263102. 3777.31  40
   2   5  -2 790.791 150.352   8
   2  -5  -2 870.740 157.730   9
  -2   5   2 1000.62 157.646  39
   2   5  -1 267230. 3731.76  42
  -2   5   1 270521. 3684.44  39
   2   5  -1 264350. 3658.33  39
   2  -5  -1 263617. 3689.01   9
   2  -5  -1 255622. 3679.60  13
   2   5   0 35490.9 636.348  39
   2   5   0 37372.0 678.618  42
  -2   5   0 36250.4 617.591  41
  -2  -5   0 36654.5 620.958   9
  -2  -5   0 35087.9 640.241  11
   2  -5   0 35180.7 641.257  13
   2   5   1 8404.74 260.501  39
   2  -5   1 8065.24 252.982  13
  -2  -5  -1 7959.36 255.165  11
   2  -5   1 8521.85 249.373  40
  -2   5  -1 8645.66 266.956  41
   2   5   2 324683. 4684.79   1
  -2  -5  -2 341694. 4758.99   7
  -2  -5  -2 336624. 4738.61  11
   2   5   2 336283. 4771.76  39
   2  -5   2 322233. 4682.12  46
   2  -5   2 338292. 4740.43  40
  -2   5  -2 350467. 4798.97  41
   2  -5   3 301328. 4174.48  52
  -2  -5  -3 296054. 4168.20  47
   2  -5   3 297912. 4163.11  49
  -2  -5  -3 298218. 4362.68  45
   2  -5   3 290609. 4227.66  46
  -2   5  -3 312861. 4388.01  41
   2  -5   3 300112. 4307.09  40
   2   5   3 300935. 4340.09  39
   2   5   3 286450. 4263.43   1
   2   5   3 304008. 4167.09  50
   2   5   3 303071. 4167.36  51
  -2  -5  -3 304331. 4296.10  11
  -2  -5  -3 315231. 4316.90   7
   2  -5   4 4819.48 162.747  52
  -2   5  -4 4652.94 153.030  53
  -2  -5  -4 4786.71 304.570  45
   2  -5   4 4643.82 265.721  40
  -2   5  -4 5360.92 324.793  41
   2   5   4 4929.32 155.939  51
   2   5   4 4914.37 158.878  50
   2   5   4 4682.51 229.517   1
   2  -5   4 4835.50 157.961  49
  -2  -5  -4 4796.08 150.131  47
   2   5   4 4702.40 147.041  16
  -2  -5  -4 4936.80 229.981   7
  -2  -5  -4 4660.09 237.780  11
   2   5   5 180159. 2488.86  51
   2   5   5 178140. 2490.03  50
   2  -5   5 177767. 2695.75  40
  -2  -5  -5 171566. 2739.47  45
   2  -5   5 178034. 2493.15  49
  -2  -5  -5 175381. 2478.34  47
   2   5   5 174385. 2476.53  16
   2  -5   5 179420. 2492.57  52
  -2   5  -5 169692. 2482.88  53
   2   5   5 172472. 2651.21   1
   2  -5   6 13305.9 296.578  49
   2   5   6 12957.4 294.220  35
   2   5   6 12784.8 294.068  50
   2   5   6 12854.7 282.438  51
  -2   5  -6 12168.2 280.318  53
   2  -5   6 12735.4 272.853  52
   2   5   6 12715.0 257.745   3
   2   5   6 12358.1 410.253   1
   2  -5   6 12298.5 451.129  40
  -2  -5  -6 13180.6 492.445  45
   2   5   7 23051.5 414.126  26
   2  -5   7 23356.8 397.482  23
   2   5   7 23107.4 429.227  51
   2   5   7 24084.1 429.283  20
  -2  -5  -7 22547.3 650.807  45
  -2   5  -7 23503.6 652.574  44
   2   5   7 23438.9 437.768  35
  -2   5  -7 22325.3 440.909  56
   2   5   7 22847.2 400.803   3
   2   5   8 19055.6 358.330  26
   2   5   8 20767.5 387.545  51
  -2  -5  -8 20983.6 385.106  48
   2  -5   8 20219.1 401.306  49
   2   5   8 20642.2 367.552  18
   2   5   8 21232.6 385.087  20
  -2   5  -8 20350.0 412.391  14
   2  -5   8 20645.0 371.996  34
  -2   5  -8 20170.7 398.653  56
   2   5   8 19370.8 356.553   3
   2   5   9 1887.11 157.811  35
   2  -5   9 1810.63 129.022  34
   2   5   9 1591.70 129.739  18
   2   5   9 1729.10 151.427  20
  -2   5  -9 1535.08 168.184  14
   2  -5   9 1709.18 163.106  49
  -2  -5  -9 1929.38 136.105  48
  -2   5  -9 1854.32 157.987  56
   2   5  10 6040.23 165.368  35
   2   5  10 5924.74 139.141  18
   2   5  10 6232.68 162.849  20
  -2   5 -10 6299.50 169.859  58
  -2  -5 -10 6186.39 169.798  53
   2  -5  11 13288.6 212.564  31
   2   5  11 12547.6 209.055  20
  -2  -6  12 9975.33 158.324  31
  -2  -6  12 9054.08 152.097  34
  -2   6  11 49692.6 703.080  20
  -2   6  11 49404.2 705.976  18
  -2   6  11 46970.1 706.153  55
  -2  -6  11 48377.8 712.806  31
  -2  -6  11 47318.2 703.755  25
  -2  -6  11 47514.4 704.793  27
   2   6 -11 45322.2 714.078  50
  -2  -6  11 48577.9 711.204  34
  -2   6  10 9528.40 232.852  60
  -2   6  10 9368.71 242.424  55
  -2   6  10 9251.84 245.012  35
  -2  -6  10 9291.31 242.992  34
  -2  -6  10 9477.43 218.658  15
  -2  -6  10 9386.54 225.567  25
  -2  -6  10 9323.52 223.938  27
  -2   6  10 9916.70 235.370  18
  -2   6  10 9770.66 230.868  20
  -2  -6   9 94742.0 1398.66  34
  -2   6   9 93005.3 1401.33  35
  -2  -6   9 89971.9 1360.53  30
  -2  -6   9 98328.2 1392.56  15
  -2  -6   9 93239.6 1383.76  25
  -2  -6   9 92324.1 1378.66  27
  -2   6   9 101039. 1395.84  18
  -2   6   9 97727.8 1389.13  20
  -2  -6   8 5377.60 218.128  15
  -2  -6   8 5191.95 183.295  30
  -2  -6   8 5381.23 237.112  34
  -2   6   8 5379.18 213.615  31
  -2   6   8 5660.54 210.880  20
  -2   6   8 5380.91 222.465  18
  -2   6   7 33164.9 543.733  18
  -2  -6   7 31170.9 725.677  40
   2   6  -7 30767.8 776.746  41
  -2   6   7 29897.6 555.767  35
  -2  -6   7 34098.3 812.259  12
  -2  -6   7 32112.5 521.836  52
   2  -6  -7 31217.6 771.707   9
  -2  -6   7 30164.5 510.876  30
  -2   6   7 32087.2 542.487  31
  -2  -6   6 777.821 231.502  40
   2  -6  -6 856.767 266.770   9
   2   6  -6 982.316 130.217  14
  -2  -6   6 1169.40 139.218  52
  -2   6   6 924.454 143.070  50
   2   6  -5 127792. 2070.17  41
  -2  -6   5 129025. 2024.92  40
  -2   6   5 131442. 2069.72  39
   2  -6  -5 126991. 2076.54   9
   2   6  -5 122499. 2086.86   8
   2   6  -5 129823. 1839.23  14
  -2  -6   5 130391. 1859.37  52
  -2   6   5 129700. 1847.75  50
  -2  -6   4 36274.8 717.765  40
  -2   6   4 36521.4 746.088  39
   2  -6  -4 35435.8 747.387   9
   2   6  -4 36482.1 766.494   8
   2   6  -4 35631.7 557.098  14
  -2  -6   4 34871.7 579.591  52
  -2   6   4 37158.4 565.524  50
  -2  -6   3 164611. 2470.95  40
  -2   6   3 168025. 2494.71  39
   2  -6  -3 161062. 2499.99   9
   2   6  -3 159393. 2515.94   8
   2   6  -3 166487. 2314.28  14
  -2  -6   3 162070. 2332.92  52
   2   6  -3 167246. 2320.67  50
   2   6  -2 16006.2 425.392   8
  -2   6   2 17165.1 420.294  39
   2   6  -2 16805.0 390.228  39
   2  -6  -1 39662.6 737.916  13
  -2  -6   1 38714.9 654.096  13
   2   6  -1 39940.5 740.031   8
   2   6  -1 41761.2 727.669  39
  -2   6   1 40309.3 749.910  39
   2  -6   0 769.343 153.040  13
   2   6   0 697.449 141.608   8
  -2  -6   0 771.855 129.419   9
   2   6   0 923.644 166.426  39
  -2   6   0 775.183 125.039  41
  -2  -6  -1 44725.1 774.906  11
   2  -6   1 42602.8 771.387  13
  -2  -6  -1 41455.3 765.101   9
   2   6   1 42242.0 788.538  39
   2  -6   1 41999.1 770.837  40
  -2   6  -1 45296.7 789.629  41
   2  -6   2 86895.0 1332.60  46
   2  -6   2 86568.8 1403.88  40
  -2   6  -2 91032.7 1449.19  41
   2   6   2 90288.2 1431.82  39
  -2  -6  -2 88585.4 1267.65  47
   2   6   2 85795.9 1255.60  16
  -2  -6  -2 87795.5 1385.89  11
   2   6   2 89057.4 1263.00  51
   2   6   2 86339.3 1262.10  50
  -2  -6  -2 90965.6 1423.91   7
  -2  -6  -2 80932.1 1396.40   9
   2   6   3 90148.4 1260.11  51
   2   6   3 88376.8 1259.08  50
   2  -6   3 84037.1 1407.19  40
  -2   6  -3 91434.5 1494.84  41
   2   6   3 85531.4 1448.44  39
   2   6   3 82839.7 1249.71  16
  -2  -6  -3 85749.1 1379.58  11
  -2   6  -3 86440.0 1261.98  14
  -2  -6  -3 90756.2 1426.72   7
   2  -6   3 85647.0 1268.24  52
  -2   6  -3 84848.6 1252.01  53
  -2  -6  -3 88294.0 1262.20  47
   2  -6   3 87074.3 1251.86  49
   2   6   4 66281.1 958.991  51
   2   6   4 64440.6 959.142  50
   2  -6   4 65220.2 956.850  49
  -2  -6  -4 61912.1 957.027  47
   2   6   4 62666.6 947.175  16
  -2   6  -4 64687.3 966.916  14
  -2   6  -4 66391.0 1233.15  41
   2  -6   4 66646.9 1140.14  40
  -2  -6  -4 65043.9 1104.20   7
  -2   6  -4 63010.9 949.644  53
   2  -6   4 63778.1 970.506  52
  -2  -6  -5 25439.9 438.190  47
   2  -6   5 25313.6 453.125  49
   2  -6   5 25625.2 624.632  40
  -2   6  -5 23806.1 435.299  53
   2   6   5 25469.6 429.382  16
  -2   6  -5 25305.5 463.094  14
   2   6   5 25810.2 449.204  50
   2   6   5 26120.8 443.910  51
  -2  -6  -6 5018.99 194.870  61
  -2   6  -6 5266.58 234.743  14
   2  -6   6 4983.64 215.162  49
  -2  -6  -6 5137.59 170.433  47
   2  -6   6 4245.32 325.902  40
   2   6   6 5027.61 209.532  35
  -2   6  -6 4738.49 202.480  36
   2  -6   6 5263.34 196.232  52
   2   6   6 4927.97 203.041  51
   2   6   6 4785.42 212.521  50
   2   6   6 4979.47 201.561  26
   2  -6   6 4778.19 169.882  23
   2  -6   6 4777.74 178.369  17
   2  -6   7 5190.99 219.456  49
  -2   6  -7 5129.19 233.034  14
  -2   6  -7 5052.45 205.646  36
   2   6   7 5274.50 212.073  35
   2  -6   7 5082.47 169.775  23
   2   6   7 5312.28 198.780  26
   2   6   7 4988.50 203.890  51
   2   6   8 597.623 155.398  51
  -2  -6  -8 625.491 151.515  48
   2   6   8 600.859 141.034  20
   2   6   8 745.227 171.439  35
  -2   6  -8 704.959 186.640  14
   2  -6   8 613.719 140.899  34
   2   6   8 644.734 131.776  26
  -2   6  -8 703.179 174.403  56
   2  -6   9 1585.01 122.324  34
   2   6   9 1311.71 123.701  20
  -2   6  -9 1326.38 150.536  14
  -2  -6  -9 1426.19 126.162  48
  -2   6  -9 1483.68 147.644  56
   2   6  10 2597.59 115.740  35
   2   6  10 2526.85 94.6196  20
  -2   6 -10 2701.53 117.817  58
  -2  -6 -10 2842.33 114.057  53
   2  -6  11 40349.4 568.046  31
  -2  -7  11 2364.48 104.078  34
  -2  -7  11 2524.65 95.9970  31
  -2  -7  11 2427.34 89.9724  25
  -2  -7  11 2506.58 89.3711  27
  -2   7  11 2404.80 100.577  55
   2   7 -10 21211.1 379.870  50
   2  -7 -10 21695.1 347.512  48
  -2   7  10 21502.7 375.932  55
  -2   7  10 21239.3 369.238  60
  -2  -7  10 21371.6 360.980  15
  -2  -7  10 21862.7 377.271  34
  -2  -7  10 20869.3 358.312  27
  -2  -7  10 21217.9 362.411  25
  -2   7  10 21119.4 356.174  18
  -2   7   9 18022.9 374.095  55
  -2   7   9 18461.3 369.398  60
  -2  -7   9 18496.7 366.842  34
  -2  -7   9 17994.1 356.199  15
  -2  -7   9 17650.5 343.492  27
  -2   7   8 7556.44 267.425  35
  -2  -7   8 8029.42 241.088  15
  -2  -7   8 7206.90 199.368  30
  -2   7   8 7941.89 234.816  18
  -2   7   7 2900.07 218.383  35
  -2  -7   7 2943.50 170.839  52
  -2  -7   7 2871.36 155.257  30
  -2  -7   7 2993.23 213.337  34
  -2   7   7 3301.79 187.578  18
  -2  -7   6 6634.11 352.097  40
   2   7  -6 7244.16 401.602  41
  -2   7   6 6848.16 244.935  35
   2  -7  -6 7521.14 400.491   9
   2   7  -6 7231.99 215.989  14
  -2  -7   6 7216.47 230.041  52
  -2   7   6 7275.31 220.444  50
   2   7  -5 14983.0 491.051  41
  -2  -7   5 14175.0 448.492  40
  -2   7   5 14085.3 482.534  39
   2  -7  -5 14124.0 488.355   9
   2   7  -5 14407.8 510.188   8
   2   7  -5 14979.8 295.658  14
  -2  -7   5 15031.9 324.074  52
  -2   7   5 14732.5 304.797  50
  -2  -7   4 45436.2 894.244  40
  -2   7   4 46275.3 928.492  39
   2   7  -4 46823.9 956.689   8
   2   7  -4 46313.0 713.028  14
  -2  -7   4 45694.8 735.694  52
  -2   7   4 46806.6 717.790  50
   2   7  -4 46723.8 720.400  50
  -2   7   3 72201.5 1268.67  39
   2   7  -3 73617.4 1300.40   8
   2   7  -3 74294.4 1074.79  14
  -2  -7   3 71980.4 1249.63  40
   2   7  -3 74379.0 1080.31  50
  -2   7   3 72185.2 1078.07  50
  -2   7   2 236.170 202.438  39
   2   7  -2 211.730 183.694  39
   2   7  -2 205.285 201.345   8
   2  -7  -2 460.945 195.398  13
  -2  -7   2 245.508 87.7675  15
   2   7  -2 141.163 103.733  14
  -2   7   2 857.275 98.4822  14
   2   7  -2 336.472 111.391  50
  -2  -7   2 287.431 114.293  52
  -2   7   2 1060.67 107.496  50
  -2  -7   2 369.704 94.4781  47
  -2   7   1 171130. 2372.13  50
   2   7  -1 172561. 2373.05  50
  -2   7   1 171335. 2566.26  39
   2   7  -1 168785. 2527.42  39
  -2   7   1 171107. 2368.37  14
   2   7  -1 171136. 2370.01  14
   2  -7  -1 168045. 2540.65  13
   2  -7  -1 168266. 2366.21  52
  -2  -7   1 167979. 2377.98  52
   2   7  -1 168105. 2548.09   8
   2   7   0 2250.23 125.269  50
  -2   7   0 2370.38 124.140  50
   2   7   0 2566.83 126.245  51
  -2   7   0 2522.17 239.572  39
   2   7   0 2414.03 214.449  39
  -2  -7   0 2272.93 131.224  47
  -2  -7   0 2031.83 164.501  13
   2  -7   0 2278.08 208.026  13
   2   7   0 2342.48 123.101  14
  -2   7   0 2392.86 119.008  14
  -2   7   0 2409.47 122.847  53
   2  -7   0 2354.39 118.973  52
  -2  -7   0 2403.57 116.560  52
   2   7   0 2404.76 186.886   8
  -2   7  -1 81880.1 1178.63  50
   2   7   1 83148.7 1182.65  51
   2   7   1 80889.1 1177.57  50
  -2   7  -1 84285.0 1340.07  41
   2  -7   1 77130.2 1321.29  40
   2   7   1 79433.6 1349.72  39
  -2  -7  -1 79197.3 1185.70  47
  -2   7  -1 80571.2 1178.37  14
   2   7   1 78846.3 1174.21  16
   2  -7   1 78361.5 1320.87  13
  -2   7  -1 81457.7 1173.78  53
   2  -7   1 81966.9 1183.53  52
  -2  -7  -1 82866.4 1169.77  52
  -2  -7  -1 75735.4 1312.74   9
   2   7   2 94574.1 1376.58  51
   2   7   2 95949.9 1377.84  50
  -2   7  -2 95931.1 1379.06  50
   2  -7   2 94784.9 1541.19  40
  -2   7  -2 101608. 1597.87  41
   2   7   2 96058.9 1572.13  39
  -2  -7  -2 94534.0 1384.30  47
   2  -7   2 95298.7 1360.20  49
   2   7   2 94181.5 1369.05  16
   2  -7   2 94706.0 1386.28  52
  -2   7  -2 95228.3 1372.41  53
  -2  -7  -2 88762.1 1529.62   9
  -2  -7  -2 95799.4 1557.49   7
   2   7   3 6577.49 191.322  50
   2   7   3 6092.71 190.958  51
   2  -7   3 6175.84 302.754  40
  -2   7  -3 6753.29 356.512  41
   2   7   3 6050.40 336.859  39
   2   7   3 6110.11 182.646  16
  -2   7  -3 6235.68 206.339  14
  -2  -7  -3 7133.91 314.044   7
  -2  -7  -3 6192.30 319.563   9
  -2   7  -3 6820.32 184.403  53
   2  -7   3 5862.56 204.772  52
  -2  -7  -3 6286.31 194.924  47
   2  -7   3 6465.46 176.050  49
   2   7   4 20784.9 389.218  50
   2   7   4 21341.4 381.362  51
  -2  -7  -4 20684.3 386.706  47
   2  -7   4 20900.4 381.393  49
   2  -7   4 20090.4 540.426  40
   2   7   4 20507.2 371.630  16
  -2   7  -4 20915.1 403.011  14
  -2  -7  -4 21132.4 565.811   9
   2  -7   4 21270.2 402.041  52
  -2   7  -4 20366.2 374.390  53
  -2  -7  -5 69297.6 1305.07   9
  -2  -7  -5 73369.7 1095.13  61
   2   7   5 73482.4 1077.32  16
  -2   7  -5 74542.7 1110.29  14
   2   7   5 73034.0 1093.59  51
   2   7   5 74707.5 1096.64  50
  -2  -7  -5 74215.6 1088.66  47
   2  -7   5 71747.5 1096.02  49
   2  -7   5 73137.4 1307.77  40
  -2   7  -5 70716.0 1097.71  36
   2   7   5 72642.9 1097.43  35
   2   7   5 73621.3 1099.52  26
   2  -7   5 72537.2 1080.10  17
   2   7   5 71655.8 1093.68  54
   2  -7   5 74756.4 1106.49  52
   2  -7   6 1611.39 165.004  52
   2   7   6 1492.61 149.991  54
   2  -7   6 1509.82 183.098  49
  -2  -7  -6 1596.87 144.999  47
   2  -7   6 1460.52 151.649  17
  -2   7  -6 1462.54 176.398  36
   2   7   6 2046.43 185.921  35
   2  -7   6 1315.28 131.768  23
   2   7   6 1702.65 176.210  26
   2   7   6 1556.73 129.079  16
  -2   7  -6 1258.50 203.933  14
   2   7   6 1330.34 182.938  50
   2   7   6 1518.86 166.009  51
  -2  -7  -6 1654.05 163.382  61
   2   7   7 62623.9 928.268  51
   2  -7   7 61669.4 943.538  49
  -2   7  -7 63191.8 958.038  14
   2   7   7 62499.7 942.733  35
  -2   7  -7 59668.5 935.770  36
   2  -7   7 61503.6 919.518  52
   2   7   7 61514.5 927.500  26
   2  -7   7 59419.1 906.116  23
  -2   7  -8 14344.7 315.279  56
   2  -7   8 14436.9 291.735  34
  -2   7  -8 14839.7 319.738  14
   2   7   8 14152.7 305.015  35
  -2  -7  -8 14421.5 295.236  48
   2   7   8 14599.8 287.749  51
   2   7   9 11124.9 234.171  35
   2  -7   9 10854.4 215.699  34
  -2   7  -9 10810.6 235.596  14
  -2   7  -9 10786.6 234.791  56
  -2  -7  -9 11208.1 219.688  48
  -2   7 -10 337.644 70.0295  58
   2  -7  10 313.820 49.6454  34
  -2  -8  11 4734.56 100.865  34
  -2   8  11 4597.22 97.0055  55
   2  -8 -10 9057.16 172.879  48
  -2  -8  10 9081.59 182.277  27
  -2  -8  10 9038.43 188.315  25
  -2  -8  10 9193.72 199.750  34
  -2  -8  10 9428.84 189.222  31
  -2  -8  10 8880.39 184.999  15
  -2   8  10 9322.52 196.011  60
  -2   8   9 24332.8 442.980  60
  -2  -8   9 26710.6 438.170  15
  -2   8   9 25777.5 414.713  18
   2   8  -9 25177.1 448.173  50
  -2  -8   9 26232.0 426.239  27
  -2  -8   9 25862.3 435.824  25
  -2   8   8 118613. 1669.01  18
  -2   8   8 118003. 1699.53  35
  -2  -8   8 116452. 1694.87  34
  -2   8   8 117319. 1700.07  55
   2   8  -8 111788. 1693.57  50
   2   8  -7 10444.3 287.159  50
  -2   8   7 10741.1 298.938  35
  -2  -8   7 10813.1 261.530  52
   2   8  -7 10035.5 254.207  14
  -2  -8   7 11149.3 279.041  15
  -2  -8   7 10078.5 235.276  30
  -2  -8   7 10861.9 289.273  34
   2  -8  -7 10865.0 239.212  47
  -2   8   6 39997.5 652.655  50
   2   8  -6 39109.7 670.311  50
  -2   8   6 41139.3 671.508  35
  -2   8   6 39754.3 655.666  54
  -2  -8   6 41312.3 670.605  52
   2   8  -6 39859.1 648.470  14
  -2  -8   6 40268.5 662.830  15
   2  -8  -6 42011.2 645.275  47
   2   8  -5 17739.0 566.902  41
  -2  -8   5 18415.5 535.580  40
  -2   8   5 18725.6 383.378  35
  -2   8   5 18463.8 577.708  39
  -2   8   5 18777.7 377.207  54
  -2  -8   5 20007.1 385.181  52
  -2  -8   5 18704.3 371.902  15
   2   8  -5 19342.8 363.114  14
  -2  -8   5 18481.6 344.584  32
   2   8  -5 18672.7 383.084  50
  -2   8   5 19332.1 367.439  50
   2   8  -4 4518.14 331.302  41
  -2  -8   4 4836.95 321.667  40
   2   8  -4 4155.20 300.216  39
  -2   8   4 5122.15 344.675  39
  -2   8   4 5181.01 189.694  50
   2   8  -4 5111.39 198.962  50
  -2  -8   4 4937.60 206.508  52
   2   8  -4 4885.73 365.355   8
   2   8  -4 5244.19 191.458  14
  -2  -8   4 5175.84 184.185  15
  -2   8   3 12596.9 450.774  39
   2   8  -3 12501.6 283.572  50
  -2   8   3 12998.7 277.822  50
   2  -8  -3 11545.2 435.096  13
   2   8  -3 13505.8 274.860  14
  -2  -8   3 13116.5 261.083  15
   2   8  -3 12384.5 416.923  39
  -2  -8   3 12114.0 429.877  40
   2   8  -3 12674.1 462.949   8
  -2  -8   2 79446.6 1225.45  47
   2   8  -2 85557.5 1415.37  39
  -2   8   2 86713.8 1460.47  39
   2   8  -2 86027.1 1236.47  50
  -2   8   2 87294.6 1238.55  50
  -2  -8   2 87399.8 1246.40  52
   2   8  -2 85928.5 1231.75  14
  -2   8   2 84918.8 1226.99  14
  -2  -8   2 81642.6 1213.91  15
   2  -8  -2 79271.5 1423.67  13
   2   8  -2 82928.5 1458.08   8
   2  -8  -2 80289.7 1442.34   9
   2   8  -1 28269.8 640.480   8
  -2   8   1 28910.0 674.021  39
   2   8  -1 27947.0 640.232  39
  -2   8   1 28755.0 479.730  50
   2   8  -1 30399.6 483.680  51
   2   8  -1 29203.2 481.323  50
   2  -8  -1 28357.4 469.335  52
  -2  -8   1 28784.6 482.613  52
  -2   8   1 28565.4 472.154  14
   2   8  -1 28338.8 475.556  14
   2  -8  -1 29462.8 649.548  13
  -2  -8   1 27700.4 478.471  47
  -2   8   0 22096.3 586.963  39
   2   8   0 22656.8 561.044  39
  -2   8   0 23613.5 406.140  50
   2   8   0 24451.9 407.425  50
   2   8   0 22844.9 411.865  51
   2  -8   0 22596.5 404.037  52
  -2  -8   0 23168.1 401.095  52
  -2   8   0 22700.1 404.543  53
   2  -8   0 21817.6 549.828  13
  -2   8   0 23314.6 405.386  14
  -2  -8   0 22706.4 413.851  47
  -2  -8  -1 55305.0 859.231  47
   2  -8   1 55709.3 1019.17  40
   2   8   1 54529.1 1043.24  39
   2   8   1 56162.2 855.791  51
   2   8   1 56258.4 852.966  50
  -2   8  -1 56136.3 852.727  50
  -2   8  -1 56822.9 845.938  53
   2  -8   1 56457.6 856.075  52
  -2  -8  -1 57001.0 840.013  52
  -2  -8  -1 57264.5 1061.12   7
   2   8   1 55185.7 847.913  16
  -2   8  -1 57513.3 853.685  14
   2  -8   2 22295.0 551.907  40
   2   8   2 21535.0 579.666  39
  -2   8  -2 22727.4 401.978  50
   2   8   2 22296.8 397.058  51
   2   8   2 22073.8 394.305  50
   2  -8   2 22002.6 403.099  52
  -2   8  -2 20784.7 385.403  53
  -2  -8  -2 22262.4 570.197   7
   2   8   2 21357.8 387.077  16
   2   8   3 61102.8 905.336  16
  -2   8  -3 59519.1 927.129  14
  -2   8  -3 56906.3 903.269  53
   2   8   3 61032.3 920.487  50
   2   8   3 62137.2 917.244  51
  -2   8  -3 60358.9 929.550  50
  -2  -8  -3 63316.5 924.270  47
   2  -8   3 56817.3 1093.23  40
   2   8   3 60363.5 1140.53  39
  -2   8  -3 58262.9 922.214  36
  -2  -8  -3 65343.6 1124.29   7
  -2  -8  -3 55576.1 1096.61   9
   2   8   3 60185.3 925.329  26
  -2  -8  -4 25371.0 448.721  61
  -2  -8  -4 24159.0 444.152  28
   2   8   4 25755.6 460.501  54
   2  -8   4 24839.3 465.123  52
   2   8   4 24741.3 446.997  50
   2   8   4 25807.7 442.897  51
  -2   8  -4 23896.2 463.121  50
  -2  -8  -4 25523.6 446.762  47
   2  -8   4 25415.3 433.224  49
   2  -8   4 23265.2 614.647  40
   2  -8   4 24319.8 427.013  17
  -2   8  -4 24297.1 455.269  36
   2   8   4 24972.7 437.615  35
  -2  -8  -4 23182.0 612.955   9
   2   8   4 24315.0 429.325  16
  -2   8  -4 24378.6 464.111  14
   2   8   5 3866.51 195.460  54
   2  -8   5 3745.93 199.019  52
   2   8   5 3993.16 179.867  51
   2   8   5 3675.45 197.765  50
  -2  -8  -5 3990.48 187.806  47
   2  -8   5 3870.11 172.877  17
  -2   8  -5 3619.97 199.365  36
   2   8   5 3908.90 191.841  35
   2   8   5 3963.83 159.615  16
  -2   8  -5 3830.01 214.767  14
  -2  -8  -5 4023.17 184.321  61
   2   8   5 3707.01 202.798  26
   2   8   6 10279.3 247.477  54
   2  -8   6 10316.4 257.180  52
   2   8   6 10201.0 254.739  51
   2  -8   6 10845.0 246.779  17
  -2   8  -6 10231.3 276.337  36
   2   8   6 10481.3 266.921  35
  -2  -8  -6 9840.88 257.005  28
  -2   8  -6 9933.64 295.137  14
   2  -8   6 9626.49 229.049  23
   2   8   6 9892.72 269.187  26
  -2  -8  -6 10462.2 246.633  47
  -2  -8  -7 1092.00 162.335  48
  -2  -8  -7 911.915 141.201  28
  -2   8  -7 771.317 181.504  14
  -2   8  -7 922.835 157.111  36
   2   8   7 841.152 158.614  35
   2   8   7 802.236 137.940  51
   2  -8   7 1051.90 124.758  52
   2  -8   7 771.186 115.221  23
  -2   8  -8 7461.37 216.698  56
  -2  -8  -8 6789.75 168.078  28
   2  -8   8 6829.04 190.442  34
  -2   8  -8 6992.77 209.588  14
   2   8   8 6616.94 197.290  35
  -2   8  -8 6718.95 214.354  50
   2   8   8 6944.20 177.029  51
  -2  -8  -8 6906.02 188.232  48
  -2   8  -9 26734.5 416.153  56
   2  -8   9 26260.1 410.155  15
  -2   8  -9 26456.6 430.876  50
   2  -8   9 26154.0 405.292  34
   2   8   9 27101.4 414.915  35
  -2  -8  -9 26045.8 407.904  48
   2  -8  10 11394.8 180.467  31
  -2  -9  10 16531.5 255.455  25
  -2   9  10 16624.1 263.013  60
  -2   9  10 16699.8 264.196  55
  -2   9   9 1340.36 111.851  57
  -2   9   9 1359.17 136.294  55
  -2  -9   9 1287.05 127.284  34
  -2  -9   9 1378.44 119.963  25
  -2  -9   9 1190.61 107.951  27
   2   9  -9 1264.68 127.173  50
  -2  -9   8 2494.68 174.120  34
  -2  -9   8 2794.02 161.306  15
  -2   9   8 2232.23 179.506  55
  -2   9   8 2368.86 185.634  60
   2   9  -8 2301.48 166.329  50
   2  -9  -7 39814.1 606.554  47
  -2   9   7 39697.3 645.018  55
  -2  -9   7 37789.6 595.004  30
  -2  -9   7 39505.8 641.692  34
  -2  -9   7 38984.2 632.872  15
   2   9  -7 37063.0 615.506  14
   2   9  -7 38971.2 618.043  36
  -2  -9   7 39010.1 622.766  52
   2   9  -7 38843.9 640.310  50
   2  -9  -6 1414.39 154.656  47
  -2   9   6 1469.26 194.999  55
  -2  -9   6 1510.05 189.884  34
   2   9  -6 1368.53 169.616  36
  -2  -9   6 1431.89 174.254  15
   2   9  -6 1600.85 161.757  14
   2   9  -6 1428.75 199.461  50
  -2   9   6 1488.63 158.142  50
  -2   9   6 1458.17 169.153  54
  -2  -9   6 1464.91 182.795  52
  -2  -9   5 28871.7 483.797  17
  -2  -9   5 31455.3 536.781  52
  -2   9   5 30279.1 532.977  54
   2   9  -5 30548.1 514.893  14
  -2  -9   5 29026.9 514.063  15
   2   9  -5 29766.4 526.584  50
  -2   9   5 30310.5 512.880  50
  -2   9   5 30323.0 533.936  55
   2   9  -4 8334.10 248.848  50
  -2   9   4 8373.44 242.895  50
  -2   9   4 8415.00 248.304  55
  -2  -9   4 8468.16 397.172  40
   2   9  -4 8036.07 393.538  41
   2   9  -4 7746.29 370.057  39
  -2   9   4 8554.27 418.048  39
  -2  -9   4 8351.21 223.970  32
   2  -9  -4 7961.21 396.302  13
   2   9  -4 8852.30 238.943  14
  -2  -9   4 8527.07 230.569  15
  -2  -9   4 9339.65 404.825   7
   2  -9  -4 8714.14 416.972   9
  -2   9   4 8460.51 271.346  54
  -2  -9   4 8844.83 265.744  52
  -2   9   3 3926.63 219.141  54
  -2  -9   3 3962.21 206.534  52
   2   9  -3 3734.41 290.660  41
  -2  -9   3 3233.12 304.596  40
   2   9  -3 3486.53 303.081  39
  -2   9   3 3868.17 329.775  39
  -2  -9   3 3939.05 176.906  32
   2   9  -3 4123.48 193.078  14
  -2  -9   3 4240.65 162.504  15
   2  -9  -3 3429.76 305.630  13
  -2   9   3 4166.73 192.503  50
   2   9  -3 4172.06 205.311  50
   2  -9  -3 3850.98 326.968   9
  -2   9   2 611.856 176.368  54
  -2  -9   2 414.383 128.294  47
  -2  -9   2 254.014 249.021  40
  -2   9   2 603.560 271.378  39
   2   9  -2 178.024 241.749  39
  -2  -9   2 346.924 134.494  32
   2  -9  -2 435.760 126.989  32
  -2  -9   2 422.621 106.751  15
   2   9  -2 284.274 155.382  14
   2  -9  -2 290.506 235.129  13
   2   9  -2 525.269 244.497   8
  -2  -9   2 367.806 159.214  52
   2   9  -2 400.652 150.761  50
  -2   9   2 472.785 153.224  50
  -2  -9   1 2324.25 159.078  52
   2  -9  -1 2530.49 139.662  52
  -2   9   1 2341.81 188.407  54
  -2   9   1 2488.70 303.886  39
   2   9  -1 2924.36 277.876  39
   2  -9  -1 2188.94 258.501  13
   2   9  -1 2527.54 165.306  14
  -2   9   1 2469.97 163.555  14
   2   9  -1 2680.08 169.923  51
  -2   9   1 2371.87 170.481  50
   2   9  -1 2521.06 174.286  50
  -2  -9   1 2430.97 154.006  47
  -2   9   0 37537.9 611.151  50
   2   9   0 37912.1 617.473  50
   2   9   0 39115.1 616.365  51
  -2  -9   0 38487.7 616.882  47
   2  -9   0 35843.5 775.657  40
   2   9   0 36160.9 804.926  39
  -2  -9   0 37280.7 610.783  28
   2  -9   0 35860.6 597.744  32
   2   9   0 37834.2 609.304  16
  -2   9   0 38485.2 612.942  14
   2  -9   0 35042.0 773.687  13
   2  -9   0 37005.6 607.549  52
  -2  -9   0 38272.7 603.224  52
  -2  -9   0 37249.7 837.042   7
  -2   9  -1 13360.8 299.654  50
   2   9   1 13300.9 300.744  50
   2   9   1 13546.0 297.830  51
  -2  -9  -1 13080.4 301.231  47
   2  -9   1 13022.0 442.598  40
   2   9   1 12806.8 462.842  39
   2  -9   1 12848.1 279.149  32
  -2  -9  -1 12998.9 290.463  28
   2   9   1 12529.5 290.506  16
  -2   9  -1 12984.4 295.828  14
  -2  -9  -1 12908.1 466.218   7
  -2   9  -1 13151.3 288.324  54
   2  -9   1 13544.8 293.541  52
  -2  -9  -1 13479.1 271.125  52
   2   9   1 13349.5 308.816  54
   2   9   2 6356.14 229.000  54
  -2   9  -2 6348.34 205.130  54
  -2   9  -2 6185.32 203.848  53
   2  -9   2 6660.60 228.112  52
   2  -9   2 6100.30 339.846  40
  -2   9  -2 6464.50 391.449  39
   2   9   2 6450.13 363.907  39
   2  -9   2 6401.34 199.035  32
  -2  -9  -2 6757.04 216.944  28
   2   9   2 6689.60 209.827  16
  -2  -9  -2 5522.94 320.300   9
  -2  -9  -2 6589.78 350.874   7
  -2   9  -2 6278.02 224.636  50
   2   9   2 6523.85 226.172  50
   2   9   2 6757.29 219.571  51
   2   9   3 5229.89 209.819  50
  -2   9  -3 5430.15 219.730  50
   2   9   3 5757.92 200.415  51
  -2  -9  -3 5902.23 219.126  47
   2  -9   3 5417.03 323.670  40
   2   9   3 5356.88 350.294  39
   2   9   3 5591.37 223.943  54
   2   9   3 5389.25 194.799  16
   2  -9   3 5251.54 192.692  17
  -2   9  -3 5692.47 237.814  14
  -2  -9  -3 5279.13 310.673   9
  -2  -9  -3 6170.94 335.595   7
  -2  -9  -3 5653.32 220.735  28
  -2  -9  -4 10876.3 274.868  47
   2  -9   4 10086.9 258.234  17
  -2   9  -4 10692.4 287.625  36
  -2   9  -4 10932.7 294.569  50
   2   9   4 11019.1 264.590  51
   2   9   4 10339.9 282.239  50
   2   9   4 10923.7 252.437  16
  -2   9  -4 10797.9 290.684  14
   2  -9   4 11008.3 284.131  52
   2   9   4 11406.9 292.134  54
  -2  -9  -4 11190.5 279.814  28
  -2  -9  -5 3007.55 178.200  47
   2  -9   5 2755.49 167.151  17
  -2   9  -5 2750.78 191.444  36
   2   9   5 2922.55 166.614  35
   2   9   5 2816.91 169.895  51
   2   9   5 3004.34 192.540  50
  -2   9  -5 2869.80 212.878  50
  -2   9  -5 2757.89 210.585  14
   2   9   5 2785.21 143.697  16
  -2  -9  -5 3096.72 179.989  28
   2  -9   5 2966.35 190.730  52
   2   9   5 3046.39 187.935  54
   2  -9   6 12736.9 288.159  52
   2   9   6 13255.0 276.864  54
  -2   9  -6 13649.5 320.555  50
   2   9   6 13270.2 279.024  51
  -2  -9  -6 13918.3 278.740  47
   2  -9   6 13591.2 275.763  17
  -2   9  -6 13732.4 305.007  36
   2   9   6 13505.5 283.886  35
  -2   9  -6 13692.6 320.982  14
  -2  -9  -6 13716.1 286.176  28
   2  -9   6 12684.6 262.937  23
  -2  -9  -7 2826.96 154.763  48
  -2  -9  -7 2972.46 122.748  47
  -2   9  -7 2842.66 185.310  56
  -2  -9  -7 3020.31 136.673  28
   2  -9   7 3124.87 167.201  34
  -2   9  -7 3094.75 179.518  14
   2   9   7 2845.21 152.339  35
  -2   9  -7 2770.14 163.527  36
  -2   9  -7 2851.59 182.279  50
   2   9   7 2691.69 131.391  51
   2  -9   7 2745.69 127.901  52
  -2   9  -8 2812.73 149.437  56
   2  -9   8 3024.45 126.536  34
   2   9   8 2927.98 124.148  35
  -2   9  -8 2978.63 137.117  14
   2  -9   8 3014.92 118.756  15
  -2   9  -8 3045.98 143.685  50
   2   9   8 2755.13 107.058  51
  -2  -9  -8 2969.92 121.155  48
   2   9   9 18414.9 274.925  55
   2   9   9 18525.6 272.645  60
   2  -9   9 18072.7 268.415  34
  -2 -10   9 1477.66 90.0518  34
  -2 -10   9 1418.05 77.7241  27
  -2 -10   9 1497.56 85.9553  25
  -2  10   9 1367.69 98.5960  55
  -2  10   9 1517.31 97.7257  60
  -2  10   9 1359.53 79.9442  57
  -2  10   8 4908.83 166.603  55
  -2  10   8 4829.87 144.197  59
  -2  10   8 4961.32 170.164  60
  -2 -10   8 4932.64 151.160  15
  -2 -10   8 4712.61 159.117  34
  -2 -10   8 4825.57 142.797  27
   2  10  -8 4843.89 166.795  50
   2 -10  -7 51669.1 750.740  47
  -2  10   7 51198.8 775.763  55
  -2  10   7 50738.7 779.651  60
  -2 -10   7 50416.9 772.382  34
  -2 -10   7 49304.4 765.542  15
   2  10  -7 50626.0 761.948  36
  -2 -10   7 49378.3 760.724  52
   2  10  -7 48631.0 775.873  50
   2 -10  -6 19224.8 344.100  47
  -2  10   6 18423.2 362.043  55
  -2  10   6 17995.5 368.320  60
  -2 -10   6 18246.8 361.220  34
   2  10  -6 18836.9 359.648  36
  -2 -10   6 17453.3 357.360  52
  -2  10   6 17805.0 353.281  54
  -2  10   6 17819.1 340.718  50
   2  10  -6 17915.1 368.596  50
   2  10  -6 18721.0 353.616  14
  -2 -10   6 19146.2 347.418  15
   2 -10  -5 20022.4 369.596  47
  -2  10   5 20007.6 377.755  55
   2  10  -5 18775.8 373.629  14
  -2 -10   5 18382.4 358.844  15
  -2 -10   5 19554.6 389.295  52
  -2  10   5 20003.3 392.920  54
   2  10  -5 18670.5 382.893  50
  -2  10   5 19360.9 367.218  50
  -2 -10   5 18495.5 340.867  17
  -2  10   4 12532.4 323.604  54
  -2 -10   4 12459.3 267.785  15
   2  10  -4 12994.5 294.245  14
  -2  10   4 12307.0 288.069  50
   2  10  -4 12094.0 306.672  50
  -2 -10   4 12553.9 270.651  32
   2 -10  -4 12323.3 269.561  32
  -2  10   4 12740.3 287.928  55
   2  10  -3 33460.6 581.889  50
  -2  10   3 34296.1 573.775  50
   2  10  -3 34472.4 578.181  14
  -2 -10   3 33286.5 543.328  15
   2 -10  -3 34557.5 557.532  32
  -2 -10   3 34116.2 564.107  32
  -2  10   3 33451.5 570.662  24
  -2 -10   3 35147.6 589.750  52
  -2  10   3 34365.3 600.842  54
  -2  10   2 635.754 196.110  54
   2  10  -2 435.366 149.986  54
  -2  10   2 198.820 126.060  16
   2 -10  -2-6.36548 234.150  13
  -2 -10   2-1.48741 131.154  47
  -2 -10   2 150.250 260.133  40
   2 -10  -2 328.000 139.686  32
  -2 -10   2-17.4138 153.432  32
  -2 -10   2 379.592 172.567  52
   2  10  -2 801.952 164.451  51
   2  10  -2 29.5110 169.139  50
  -2  10   2 171.432 166.244  50
  -2 -10   1 28610.2 496.711  47
  -2  10   1 29084.0 496.721  14
  -2 -10   1 28681.4 500.701  52
  -2  10   1 29244.3 526.608  54
   2  10  -1 29036.0 508.100  54
   2 -10  -1 28696.5 480.230  52
  -2 -10   1 27514.2 493.349  32
   2 -10  -1 28174.2 484.860  32
   2  10  -1 29086.8 511.137  50
  -2  10   1 28617.5 506.727  50
   2  10  -1 30416.3 507.894  51
   2  10   0 15655.5 337.608  50
  -2  10   0 15808.4 338.516  50
   2  10   0 15380.8 334.376  51
  -2 -10   0 15840.2 329.721  47
   2  10   0 15470.1 329.481  16
  -2  10   0 16088.4 334.110  14
  -2 -10   0 15739.8 316.868  52
   2  10   0 15423.1 347.828  54
  -2  10   0 15322.4 339.305  54
   2 -10   0 15968.7 320.180  52
  -2 -10   0 15738.2 330.079  28
   2 -10   0 14658.6 317.476  32
  -2 -10  -1 108543. 1534.00  52
  -2  10  -1 105761. 1557.61  50
   2  10   1 109027. 1555.19  51
   2  10   1 107435. 1558.43  50
  -2 -10  -1 108661. 1559.34  47
  -2  10  -1 104571. 1556.97  14
   2  10   1 105674. 1550.65  16
   2 -10   1 106696. 1553.53  52
   2  10   1 107905. 1570.37  54
  -2  10  -1 104596. 1555.19  54
   2 -10   1 103466. 1542.18  32
  -2 -10  -1 107012. 1552.68  28
   2  10   2 2435.90 203.727  54
   2 -10   2 2457.85 179.451  52
  -2  10  -2 2469.16 206.506  36
   2 -10   2 2504.46 176.001  32
  -2 -10  -2 2493.74 181.983  28
   2  10   2 2595.19 176.534  51
   2  10   2 2440.49 198.990  50
  -2  10  -2 2305.29 197.149  50
   2  10   2 2447.92 175.955  16
  -2  10  -2 2360.29 172.631  54
  -2 -10  -3 50605.3 787.460  47
  -2 -10  -3 50323.8 782.861  28
   2  10   3 49726.1 769.482  16
   2  10   3 50096.0 802.575  54
   2 -10   3 49570.7 794.345  52
  -2  10  -3 47894.6 792.433  50
   2  10   3 50781.7 785.149  50
   2  10   3 48974.0 775.824  51
   2 -10   3 49747.3 770.920  17
  -2 -10  -4 1080.91 162.211  47
  -2  10  -4 1025.92 178.000  36
   2 -10   4 773.258 164.477  52
   2  10   4 812.671 160.747  50
  -2  10  -4 1038.49 183.514  50
   2  10   4 959.928 144.847  51
   2  10   4 947.511 131.347  16
   2 -10   4 966.504 139.337  17
  -2  10  -4 828.210 190.816  14
   2  10   4 1193.15 175.573  54
  -2 -10  -4 986.193 164.459  28
  -2 -10  -5 503.813 149.638  28
   2 -10   5 440.609 137.149  17
   2  10   5 358.349 109.071  16
  -2  10  -5 356.584 173.423  14
  -2 -10  -5 233.225 141.180  47
  -2  10  -5 292.224 175.776  36
   2  10   5 368.168 125.667  51
  -2  10  -5 360.330 169.416  50
   2 -10   5 384.951 149.671  52
  -2  10  -5 357.537 130.865  24
   2  10   5 487.123 156.484  54
   2  10   6 526.191 120.529  54
   2  10   6 661.862 112.695  51
   2 -10   6 651.051 124.456  52
  -2  10  -6 616.779 149.375  50
  -2 -10  -6 542.546 131.675  48
  -2 -10  -6 472.327 113.621  47
  -2  10  -6 527.675 155.336  36
   2  10   6 592.052 116.859  35
  -2  10  -6 504.769 156.929  14
   2 -10   6 615.190 119.724  17
  -2 -10  -6 636.847 121.615  28
   2 -10   6 555.455 103.592  23
   2  10   7 34423.8 518.866  35
  -2  10  -7 34955.9 542.218  14
   2 -10   7 33584.4 524.609  15
  -2 -10  -7 33777.1 510.534  28
   2 -10   7 34425.0 533.481  34
  -2  10  -7 35533.9 551.707  56
  -2  10  -7 34271.2 543.480  50
   2  10   8 3039.04 97.8730  55
   2 -10   8 3221.34 101.470  34
  -2  11   9 1499.00 49.1115  60
  -2 -11   8 327.779 77.3215  34
  -2  11   8 317.111 83.9772  55
   2  11  -8 331.288 74.6144  56
  -2  11   8 353.200 88.3799  60
  -2  11   8 399.566 87.2090  57
  -2 -11   8 352.591 66.0573  27
  -2  11   7 1600.84 127.482  60
  -2  11   7 1596.51 121.208  55
  -2 -11   7 1703.23 101.191  15
   2  11  -7 1692.25 113.520  36
  -2 -11   7 1646.67 112.658  34
   2  11  -7 1656.22 131.202  50
  -2 -11   7 1561.31 102.282  52
   2  11  -7 1511.08 129.155  51
   2 -11  -7 1741.87 91.9684  47
   2 -11  -6 7712.12 186.160  47
  -2  11   6 7756.07 200.593  55
  -2  11   6 7715.78 203.619  60
  -2 -11   6 7340.34 193.628  34
  -2 -11   6 7297.74 181.128  15
   2  11  -6 7555.76 210.804  36
  -2 -11   6 7201.11 171.114  38
   2  11  -6 7263.60 206.924  50
  -2 -11   6 7926.15 199.590  52
  -2  11   6 7647.78 198.578  54
  -2  11   5 18694.2 352.740  60
  -2  11   5 19135.3 352.088  55
   2  11  -5 18610.2 369.252  51
   2  11  -5 18876.8 370.375  50
  -2  11   5 19178.9 347.767  50
  -2 -11   5 18911.7 347.655  34
   2 -11  -5 19272.5 329.227  32
  -2 -11   5 18716.0 337.488  15
   2 -11  -5 20456.4 352.731  47
  -2  11   5 20187.1 377.031  54
  -2 -11   5 19955.9 367.626  52
   2  11  -4 31010.8 537.079  51
   2  11  -4 32126.7 536.407  50
  -2  11   4 31701.7 523.963  50
  -2 -11   4 31409.8 516.211  32
   2 -11  -4 32017.2 505.504  32
  -2 -11   4 29853.9 506.797  34
  -2 -11   4 30773.1 503.820  17
  -2 -11   4 30273.5 497.697  15
  -2  11   4 32999.6 551.864  54
   2 -11  -4 32670.1 526.138  47
  -2 -11   3 963.777 158.774  32
   2 -11  -3 1035.49 147.848  32
  -2  11   3 1409.15 158.440  24
  -2  11   3 881.228 156.003  50
   2  11  -3 866.050 183.746  50
   2  11  -3 1185.51 176.354  51
  -2 -11   3 1126.51 173.791  52
  -2 -11   2 1079.10 169.790  52
  -2  11   2 1090.03 171.772  50
   2  11  -2 1092.11 179.341  50
  -2  11   2 1137.50 128.037  16
   2 -11  -2 1261.44 152.829  32
  -2 -11   2 1127.63 169.208  32
   2  11  -2 1078.29 159.837  54
  -2  11   2 973.197 200.111  54
  -2  11   2 1395.04 187.589  24
   2 -11  -1 3428.28 170.427  32
  -2 -11   1 3194.88 183.209  32
   2  11  -1 3135.49 192.741  16
  -2  11   1 3248.93 164.091  16
   2  11  -1 3239.56 188.191  51
  -2  11   1 3481.99 192.240  50
   2  11  -1 3326.36 198.724  50
   2 -11  -1 3163.79 152.311  52
  -2 -11   1 3220.38 171.468  52
  -2  11   1 3054.61 217.809  54
   2  11  -1 3062.35 193.367  54
  -2 -11   1 3092.68 166.666  47
   2 -11   0 6700.56 220.597  32
   2  11   0 6921.94 230.964  16
  -2  11   0 7006.41 235.016  14
   2  11   0 6848.70 224.381  51
  -2  11   0 7022.17 237.780  50
  -2 -11   0 7151.70 204.376  52
   2  11   0 6927.98 244.286  50
   2  11   0 7081.52 239.836  54
  -2  11   0 7664.03 241.653  54
   2 -11   0 7514.57 213.678  52
  -2 -11   0 7260.18 224.301  47
  -2 -11  -1 4954.07 206.881  28
   2 -11   1 4446.82 192.867  32
   2  11   1 4773.32 195.494  16
  -2  11  -1 4718.68 207.814  14
  -2  11  -1 4565.56 221.518  36
   2  11   1 4505.21 214.385  50
  -2  11  -1 4723.83 212.961  50
  -2 -11  -1 4670.50 162.694  52
   2  11   1 4874.04 188.486  51
   2 -11   1 4732.29 185.398  52
   2  11   1 4901.98 217.787  54
  -2  11  -1 4482.51 207.677  54
  -2 -11  -1 4859.70 197.746  47
   2 -11   2 2080.73 160.998  32
  -2 -11  -2 2151.85 178.370  28
   2  11   2 2035.05 157.972  16
  -2  11  -2 1752.82 190.749  14
  -2  11  -2 2171.97 198.938  36
  -2 -11  -2 2001.42 173.540  47
   2 -11   2 2137.32 175.283  52
   2  11   2 2408.36 195.074  54
   2  11   2 2285.19 165.434  51
  -2  11  -2 2299.53 184.653  50
   2  11   2 2222.08 185.176  50
  -2 -11  -3 11755.6 269.827  47
   2 -11   3 11336.7 265.195  17
  -2  11  -3 11462.4 282.957  50
   2  11   3 11833.1 271.871  50
   2  11   3 11490.9 258.149  51
   2  11   3 11420.7 251.761  16
  -2 -11  -3 11848.2 275.142  28
   2 -11   3 11701.8 272.711  52
   2  11   4 4059.98 190.330  54
  -2 -11  -4 3618.05 162.981  47
   2 -11   4 3585.96 163.468  17
  -2  11  -4 3748.08 200.379  36
   2  11   4 3627.70 147.995  51
  -2  11  -4 3862.01 189.537  50
   2  11   4 3404.71 138.175  16
   2 -11   4 3513.56 130.802  15
  -2  11  -4 3612.16 188.836  14
  -2  11  -4 3651.08 177.701  24
  -2 -11  -4 3776.81 171.539  28
   2 -11   5 2658.56 144.616  52
   2  11   5 2652.26 147.557  54
  -2  11  -5 2745.12 162.807  50
   2  11   5 2674.39 121.669  51
  -2 -11  -5 2723.87 135.727  47
  -2 -11  -5 2803.57 134.985  48
   2 -11   5 2724.51 136.471  17
  -2  11  -5 2845.86 174.649  36
  -2  11  -5 2875.39 167.005  14
   2 -11   5 2600.11 117.011  15
  -2 -11  -5 2875.62 138.252  28
  -2  11  -5 2567.56 130.934  24
  -2 -11  -6 10823.5 208.697  48
  -2 -11  -6 10947.3 203.462  47
   2  11   6 10212.2 194.263  55
  -2 -11  -6 10850.2 198.431  28
  -2  11  -6 10857.3 230.733  14
   2 -11   6 10365.8 199.121  15
  -2  11  -6 10694.8 229.031  50
   2 -11   6 10266.0 206.618  52
  -2  11  -6 11456.1 234.461  36
   2  11   7 3973.17 94.3117  55
  -2  11  -7 5017.52 139.743  56
   2 -11   7 4707.98 117.494  34
  -2 -11  -7 4223.07 97.5801  32
  -2 -12   7 1701.46 69.4004  27
  -2  12   7 1906.43 88.0897  59
  -2  12   7 1595.23 72.0582  60
  -2  12   7 2080.13 93.3002  57
   2  12  -7 1388.25 67.0962  36
   2  12  -6 2009.33 116.223  36
  -2  12   6 1677.89 95.1351  60
   2  12  -6 2008.85 116.888  16
   2 -12  -6 1943.53 92.1354  47
   2  12  -6 1728.92 113.719  51
   2  12  -6 1767.34 117.952  50
  -2 -12   6 1821.54 101.201  52
   2  12  -5 1729.53 137.812  16
   2  12  -5 1783.12 146.217  36
  -2 -12   5 1496.11 119.838  52
   2  12  -5 1484.41 129.059  51
   2  12  -5 1426.83 129.639  50
   2 -12  -5 1761.92 111.353  47
  -2  12   5 1435.24 137.352  54
  -2  12   4 11323.2 270.811  54
  -2 -12   4 11656.1 247.134  52
   2 -12  -4 11193.6 222.465  32
   2  12  -4 11450.6 254.257  16
   2 -12  -4 11666.4 238.125  47
   2  12  -4 10947.2 251.767  51
  -2  12   4 11090.8 234.013  50
   2  12  -4 10893.9 251.451  50
  -2 -12   3 108.537 120.425  17
   2  12  -3 50.7078 152.182  16
  -2  12   3 174.700 122.299  24
  -2 -12   3 227.144 136.548  32
   2 -12  -3 125.385 121.021  32
  -2  12   3 347.504 126.569  50
  -2 -12   3 253.274 127.157  52
   2  12  -3 190.035 154.098  50
   2  12  -3 111.285 143.140  51
   2 -12  -2 72554.8 1073.90  47
  -2 -12   2 71798.0 1072.40  32
   2 -12  -2 75131.3 1067.75  32
  -2 -12   2 73045.8 1073.74  52
  -2  12   2 73975.2 1098.43  54
   2  12  -2 71692.6 1065.99  54
  -2  12   2 75584.3 1082.74  24
  -2  12   2 70600.1 1075.87  50
   2  12  -2 70422.0 1078.90  51
   2  12  -2 72246.6 1085.02  50
  -2 -12   1 1569.23 127.463  47
   2 -12  -1 1560.94 142.592  47
  -2 -12   1 1584.61 164.296  32
   2 -12  -1 1594.65 151.474  32
   2  12  -1 1558.85 163.618  16
  -2  12   1 1577.72 155.126  36
  -2  12   1 1777.69 188.481  54
   2  12  -1 1748.84 163.497  54
  -2  12   1 1472.78 179.003  24
  -2  12   1 1575.23 160.747  50
   2  12  -1 1607.92 148.586  51
   2  12  -1 1758.70 165.614  50
  -2 -12   1 1709.71 135.000  52
  -2 -12   0 6916.21 197.473  47
   2 -12   0 6922.10 187.857  47
   2  12   0 6831.58 200.444  51
   2  12   0 7105.04 227.091  50
  -2 -12   0 6819.06 183.095  52
  -2  12   0 6806.87 218.363  50
  -2  12   0 7115.27 222.260  36
   2  12   0 7239.74 227.013  54
  -2  12   0 7024.53 225.655  54
   2 -12   0 7014.13 185.438  52
   2  12   0 7055.89 213.243  16
  -2  12   0 6642.79 194.121  16
  -2  12   0 7734.52 248.896  24
   2 -12   0 7327.06 205.714  32
   2 -12   1 290.964 145.196  32
  -2 -12  -1 310.953 150.922  32
   2  12   1 340.242 130.114  16
   2 -12   1 447.510 137.877  17
  -2 -12  -1 417.391 127.678  47
  -2  12  -1 493.146 164.895  36
   2  12   1 458.586 169.277  54
  -2  12  -1 278.117 147.397  54
  -2  12  -1 424.832 186.964  24
   2 -12   1 302.357 120.028  52
   2  12   1 428.067 131.384  51
   2  12   1 344.084 156.593  50
  -2  12  -1 355.662 155.946  50
  -2 -12  -2 8288.60 213.418  47
   2  12   2 8204.61 219.451  50
   2  12   2 7717.78 196.329  51
  -2  12  -2 8042.87 228.653  50
  -2  12  -2 8619.48 244.008  36
   2  12   2 8402.49 240.066  54
   2 -12   2 7604.22 207.415  52
   2  12   2 8100.71 199.987  16
  -2  12  -2 7856.83 227.270  14
  -2  12  -2 8434.95 244.423  24
  -2 -12  -2 8079.16 223.002  32
  -2 -12  -3 3416.22 158.498  32
   2  12   3 3372.20 126.360  16
   2 -12   3 3456.20 151.092  17
  -2  12  -3 3417.85 186.036  36
   2 -12   3 3174.05 152.431  52
  -2  12  -3 3376.18 174.973  24
  -2  12  -3 3333.75 165.713  50
   2  12   3 3011.27 128.946  51
   2  12   3 3250.49 154.192  50
  -2  12  -4 44048.9 699.247  50
  -2 -12  -4 46289.1 691.245  47
   2 -12   4 46731.0 687.473  17
  -2  12  -4 46483.8 710.552  36
  -2  12  -4 45351.1 692.057  24
  -2  12  -4 45595.3 703.036  14
  -2 -12  -4 47064.7 690.743  32
   2  12   4 46564.9 698.706  54
   2  12   5 399.349 92.7799  54
   2 -12   5 478.557 88.4325  52
  -2  12  -5 345.220 100.679  50
  -2 -12  -5 423.122 72.1006  48
  -2 -12  -5 451.011 82.6785  47
  -2  12  -5 394.252 117.690  36
   2 -12   5 410.498 81.8218  17
  -2  12  -5 347.545 105.056  14
  -2 -12  -5 549.548 89.8214  32
  -2  12  -5 447.419 77.8336  24
  -2 -12  -6 6651.18 118.575  32
   2 -12   6 6557.77 131.587  34
   2  13  -6 1209.55 57.1165  36
  -2  13   6 1411.07 62.0927  57
   2  13  -5 2016.75 100.923  36
  -2  13   5 1673.15 92.2827  57
  -2  13   4 5785.52 146.421  57
  -2  13   4 6450.25 166.671  54
   2 -13  -4 6076.08 121.608  32
   2  13  -4 6093.64 158.062  16
   2  13  -4 5996.42 168.789  36
   2 -13  -4 5977.85 142.902  47
  -2 -13   4 6175.47 148.237  52
   2  13  -4 5926.95 158.362  50
  -2  13   3 13123.7 235.627  57
   2  13  -3 13985.1 270.497  36
   2  13  -3 13025.2 245.510  51
  -2 -13   3 13944.7 248.478  52
   2  13  -3 12978.9 257.843  50
   2 -13  -3 13151.8 244.626  47
   2 -13  -3 13307.4 234.337  32
   2 -13  -2 772.912 103.304  32
  -2 -13   2 633.219 113.600  32
   2 -13  -2 601.840 101.073  47
  -2 -13   2 525.945 103.475  17
   2  13  -2 693.175 115.462  16
  -2 -13   2 601.483 101.178  52
  -2  13   2 671.946 103.298  50
   2  13  -2 510.441 103.261  51
   2  13  -2 632.893 120.086  50
  -2  13   2 593.566 112.079  24
  -2  13   2 650.142 144.547  54
  -2  13   1 46521.5 709.147  50
   2  13  -1 45460.6 702.591  51
   2  13  -1 46936.3 716.077  50
  -2 -13   1 45943.8 697.719  52
   2 -13  -1 46022.0 699.753  47
   2  13  -1 47896.8 706.314  54
   2  13  -1 47582.7 712.550  16
  -2 -13   1 47951.8 710.132  32
   2 -13  -1 48353.8 704.282  32
  -2  13   1 48042.3 723.525  54
  -2  13   1 49765.2 720.000  24
   2  13   0 496.613 109.502  16
   2 -13   0 577.908 117.196  17
  -2 -13   0 645.302 94.3098  47
  -2  13   0 476.553 122.307  36
   2 -13   0 599.606 83.1737  52
   2  13   0 584.748 98.1946  51
  -2  13   0 625.098 117.146  50
   2  13   0 577.174 120.387  50
  -2  13   0 611.476 141.602  24
   2  13   0 592.615 124.031  54
   2  13   1 1806.35 137.447  54
   2 -13   1 1634.09 101.076  52
  -2 -13  -1 1732.70 108.437  47
   2 -13   1 1754.12 123.677  17
  -2  13  -1 1707.37 137.257  36
   2  13   1 1758.24 125.384  50
  -2  13  -1 1766.54 125.972  50
   2  13   1 1722.52 109.461  16
  -2  13  -1 1511.98 148.538  24
  -2 -13  -1 1688.08 128.269  32
  -2 -13  -2 1986.63 107.451  47
  -2 -13  -2 2162.17 122.062  32
  -2  13  -2 1965.38 110.387  16
   2  13   2 2083.69 96.4333  16
  -2  13  -2 2204.38 138.900  36
   2  13   2 2011.78 118.370  50
  -2  13  -2 2007.61 122.204  50
  -2  13  -2 2256.48 142.466  24
   2  13   2 2130.63 136.180  54
   2 -13   2 1966.22 103.890  52
   2 -13   3 6537.63 148.540  52
  -2 -13  -3 6320.98 146.949  47
  -2 -13  -3 6447.15 152.731  32
  -2  13  -3 5789.95 152.605  16
  -2  13  -3 6928.54 175.182  36
  -2  13  -3 6355.41 164.924  24
  -2  13  -3 6243.04 156.424  50
   2 -13   3 6680.60 149.362  17
   2 -13   4 126.074 66.2611  34
  -2 -13  -4 155.555 69.0986  32
   2 -13   4 114.316 64.9446  17
   2  13   4 73.8947 75.4228  54
  -2  13  -4 83.4540 70.8347  24
  -2 -13  -5 12563.8 187.997  32
   2 -13   5 12101.5 190.684  34
   2  14  -4 3746.57 85.1997  24
  -2  14   4 3532.45 81.6271  59
   2  14  -3 3935.74 108.344  36
   2  14  -3 3725.99 99.6500  24
   2 -14  -3 3713.00 80.8998  17
   2  14  -2 1903.81 93.2895  36
   2 -14  -2 1805.61 74.2683  17
   2  14  -2 1696.26 87.7381  24
  -2 -14   1 1142.87 80.2217  32
  -2 -14   1 1109.73 75.0618  17
   2 -14  -1 1232.24 77.0226  17
  -2  14   1 1065.23 83.6601  24
   2  14  -1 1188.17 79.6674  24
   2  14  -1 1097.47 90.2755  36
  -2  14   0 2382.78 103.645  24
   2 -14   0 2525.89 91.1088  17
   2  14   0 2438.48 92.1515  36
  -2 -14  -1 22736.2 345.061  32
   2 -14   1 23424.4 345.287  17
   2  14   2 1190.64 74.1872  54
  -2 -14  -2 1252.12 67.6586  32
  -2  14  -2 1395.84 77.3472  24
  -2  14  -2 1352.58 71.2540  36
   2 -14   3 2022.03 54.7457  17
   2  14   3 1911.14 61.8895  54
  -2  14  -3 1793.61 58.5047  24
  -2 -14  -3 2060.91 54.4984  32
  -2  14  -3 1843.74 64.2910  36
  -3   0  13 82.0102 65.2487  31
  -3   0  13 31.2920 65.5652  18
  -3   0  13 30.5827 65.9143  20
  -3   0  12 9783.16 223.492  31
  -3   0  12 9938.62 212.343  25
  -3   0  12 10062.4 226.130  20
  -3   0  12 9976.95 221.414  18
  -3   0  11 14.4245 139.274  34
  -3   0  11-12.4093 167.781  31
  -3   0  11 114.257 157.978   3
  -3   0  11 265.888 157.668  25
  -3   0  11-82.2346 164.958  18
  -3   0  11 63.7668 172.243  20
  -3   0  10 39109.5 653.276  31
  -3   0  10 39838.7 638.162  30
  -3   0  10 40456.4 654.410   3
  -3   0  10 38443.2 636.977  34
  -3   0  10 38367.4 643.544  25
  -3   0  10 37398.5 648.370  18
  -3   0  10 37468.3 652.807  20
  -3   0   9 109.749 184.822  20
  -3   0   9 245.673 165.627  18
   3   0  -9 215.409 279.145  44
  -3   0   9-8.72654 130.992  38
  -3   0   9-41.4766 259.004  12
  -3   0   9-85.5760 168.866  25
  -3   0   9 578.919 311.455   1
  -3   0   9 78.4248 173.563   3
  -3   0   9 23.3261 164.733  34
  -3   0   9 78.4413 163.089  30
  -3   0   9 54.0392 181.947  31
  -3   0   8 69616.8 1322.69  12
   3   0  -8 69942.8 1323.78  44
  -3   0   8 75379.6 1376.48   1
  -3   0   8 73468.9 1098.10   3
  -3   0   7 64.7957 219.923  12
  -3   0   7 106.427 244.982   1
  -3   0   7 86.4025 122.585   3
   3   0  -7 20.0385 162.390  41
  -3   0   6 44367.5 851.470  12
  -3   0   6 43222.5 846.477   1
  -3   0   6 42362.4 658.371   3
   3   0  -6 42694.4 724.046   8
   3   0  -6 44392.3 755.188  41
  -3   0   5-12.5700 149.867  12
  -3   0   5 268.903 155.100   1
  -3   0   5 86.6843 143.361   2
   3   0  -5 83.5366 94.0287   8
   3   0  -5 95.8956 73.8114  43
   3   0  -5 223.935 78.2596  42
  -3   0   4 38374.5 669.867   2
  -3   0   4 39445.1 682.673   1
  -3   0   4 38732.1 703.252  12
  -3   0   3 104.184 90.2065   1
  -3   0   3 288.186 87.7758   2
  -3   0   2 448358. 6243.12  11
  -3   0   2 456630. 6240.45   6
   3   0  -2 454747. 6233.19  13
  -3   0   2 442865. 6292.56  12
  -3   0   1 242.396 64.3596  12
   3   0  -1 34.1349 58.7022  46
  -3   0   1 40.3037 61.2074   6
  -3   0   1 3.45016 65.4865   7
  -3   0   1 112.275 60.3900  11
  -3   0   0 98926.1 1398.03  45
  -3   0   0 100637. 1466.25   7
   3   0   1 24.2554 84.7570  10
  -3   0  -2 10186.2 286.824  44
   3   0   2 10859.8 257.189  10
  -3   0  -3 413.283 153.192  44
   3   0   3 110.563 105.827  10
  -3   0  -4 75863.5 1294.10  44
  -3   0  -4 77153.1 1265.27   6
  -3   0  -5-29.1788 182.851   6
  -3   0  -5 221.037 227.198  44
   3   0   5 11.1535 100.721  51
   3   0   5-2.51860 101.134  49
  -3   0  -5 77.7793 93.4169  48
   3   0   6 3515.77 162.551  51
   3   0   6 3688.18 164.582  49
  -3   0  -6 3636.45 148.321  48
  -3   0  -6 3953.05 286.162   6
  -3   0  -6 3681.12 321.026  44
   3   0   6 4383.18 322.698   1
   3   0   6 3964.16 165.582   3
   3   0   7 73.5928 143.762  49
  -3   0  -7 220.433 166.063  53
   3   0   7 297.958 271.785   1
   3   0   7 34.6937 149.306   3
  -3   0  -7 285.971 288.576  44
   3   0   8 5899.36 192.368  35
  -3   0  -8 5778.21 232.692  58
   3   0   8 6127.13 220.290   3
  -3   0  -8 6014.54 240.070  53
   3   0   8 5958.28 205.843  49
   3   0   9 89.2031 122.188  49
  -3   0  -9 48.1432 157.087  58
   3   0   9 108.832 121.101  35
  -3   0  -9 198.933 168.313  53
   3   0   9 22.0794 143.595   3
   3   0   9-46.6553 162.898  20
  -3   0 -10 23627.0 405.075  53
   3   0  10 23447.1 399.651  20
   3   0  10 23503.0 396.365   3
   3   0  11 78.8732 81.1523  18
   3   0  11 50.8667 82.1660  20
   3   0  11 85.2554 70.3403   3
  -3   1  13 9106.92 162.261  31
  -3   1  13 9422.14 165.379  18
  -3   1  13 9281.84 167.192  20
  -3  -1  12 6943.86 175.575  25
  -3  -1  12 6495.81 162.379  34
  -3   1  12 7040.45 187.020  31
  -3  -1  12 7034.88 189.227  31
  -3   1  12 6731.18 186.634  18
  -3  -1  12 6427.65 178.337  18
  -3  -1  12 6699.65 180.298  20
  -3   1  12 6906.31 195.820  20
  -3  -1  11 22499.4 410.290  25
  -3   1  11 22723.9 413.403  25
  -3  -1  11 24183.1 423.884   3
  -3  -1  11 22471.6 405.323  34
  -3   1  11 22274.1 392.709  34
  -3  -1  11 22980.1 425.803  31
  -3   1  11 23892.3 424.854  31
  -3   1  11 22222.1 430.358  20
  -3  -1  11 22469.2 417.632  20
  -3  -1  11 22225.4 410.759  18
  -3   1  11 22163.3 422.725  18
  -3   1  10 10966.7 289.505  25
  -3  -1  10 10722.8 283.297  27
  -3  -1  10 11121.8 286.137  25
  -3  -1  10 11261.3 280.199  34
  -3   1  10 11310.3 273.424  34
  -3  -1  10 11349.1 288.083   3
  -3  -1  10 10883.1 273.120  30
  -3   1  10 11082.9 290.929  31
  -3   1  10 10518.9 298.116  18
  -3  -1  10 10388.1 289.698  20
  -3   1  10 10520.9 301.023  20
  -3  -1  10 10273.0 281.630  18
  -3  -1   9 38810.8 669.377  18
  -3  -1   9 38307.5 670.007  20
  -3   1   9 40925.6 684.319  18
   3  -1  -9 38068.9 886.815  45
   3  -1  -9 38682.0 884.653  44
   3   1  -9 42354.5 941.360  44
  -3   1   9 41606.6 670.341  34
  -3  -1   9 40281.1 644.547  38
  -3  -1   9 42398.6 678.593  34
  -3   1   9 37743.3 871.672  12
  -3  -1   9 40539.9 904.062  12
  -3  -1   9 43444.5 684.967   3
  -3  -1   9 44138.8 962.533   1
  -3   1   9 42910.3 961.991   1
  -3  -1   9 41241.4 670.005  25
  -3   1   9 40447.0 674.887  25
  -3  -1   9 41368.9 663.817  30
  -3   1   9 42072.5 670.120  30
  -3   1   9 42881.8 684.274  31
   3   1  -8 29421.1 670.670  41
   3  -1  -8 28406.1 709.460  44
  -3   1   8 29095.0 757.237   1
  -3  -1   8 30944.6 761.103   1
  -3   1   8 30141.1 523.416   3
  -3  -1   8 30963.1 521.797   3
  -3  -1   8 30605.4 735.132  12
  -3   1   8 29898.5 717.968  12
   3   1  -7 13123.2 383.108  41
   3  -1  -7 13080.5 410.687  44
  -3   1   7 12543.2 449.873   1
  -3  -1   7 12967.4 455.607   1
  -3   1   7 12319.9 267.862   3
  -3  -1   7 11897.9 267.665   3
  -3  -1   7 12071.6 432.336  12
  -3   1   7 12158.0 424.655  12
   3   1  -7 11969.3 340.347   8
   3   1  -6 6067.50 239.431  41
   3  -1  -6 5587.69 199.368  41
   3  -1  -6 5974.82 268.790  44
  -3   1   6 5169.49 290.064   1
  -3  -1   6 5748.20 286.549   1
  -3   1   6 5683.65 161.233   3
  -3  -1   6 5699.95 159.307   3
  -3  -1   6 6311.44 303.759  12
  -3   1   6 6508.40 306.730  12
   3   1  -6 6422.63 228.573   8
   3   1  -5 597.573 88.1382  43
   3   1  -5 640.891 106.366  42
   3  -1  -5 733.542 94.4138  41
  -3   1   5 709.214 160.132   2
  -3  -1   5 661.503 155.954   2
  -3  -1   5 710.789 167.117   1
  -3  -1   5 643.315 177.712  12
  -3   1   5 708.460 167.258  12
   3  -1  -5 704.438 84.0310   8
   3   1  -5 628.259 118.958   8
  -3  -1   4 39134.1 614.354  40
   3   1  -4 38371.6 621.566  43
   3   1  -4 37950.3 630.606  42
  -3  -1   4 38599.6 661.482   2
  -3   1   4 36458.9 654.070   2
  -3  -1   4 40546.7 668.066   1
  -3   1   4 36401.7 662.860   1
  -3   1   4 38335.2 699.767  12
  -3  -1   4 34490.1 559.019   7
   3   1  -4 38299.0 572.479  10
  -3  -1   3 58257.0 870.256  40
   3   1  -3 57632.4 860.968  46
  -3  -1   3 57441.2 882.518   7
   3   1  -3 59380.3 888.875  10
  -3  -1   3 60501.4 921.534   2
  -3   1   3 59575.5 919.241   2
  -3   1   3 60308.3 929.022   1
  -3  -1   3 57786.2 955.561  12
   3   1  -2 3494.09 107.446  46
   3  -1  -2 3732.80 84.9435  45
  -3  -1   2 3703.18 87.4666  40
   3  -1  -2 3661.32 108.418   9
  -3  -1   2 3551.68 95.7839   6
  -3   1   2 3752.46 117.943   6
  -3  -1   2 3339.19 126.895   7
  -3   1   2 3813.16 88.5376  11
  -3   1   2 3630.45 89.4707  39
  -3  -1   2 3553.06 139.896  12
  -3   1   2 4012.12 155.438  12
  -3  -1   2 3495.14 118.180  11
  -3   1   2 3608.39 127.132   2
  -3  -1   2 3793.88 128.549   2
   3  -1  -1 3526.60 110.602  13
  -3  -1   1 3320.46 107.427  12
   3  -1  -1 3512.04 67.4967  40
  -3  -1   1 3038.29 124.469  11
  -3  -1   1 3160.18 128.849   7
  -3   1   1 3243.32 119.369   6
   3   1  -1 3338.71 128.258  10
  -3  -1   0 8470.65 152.108  12
  -3  -1   0 8526.44 220.617   7
   3  -1   0 8862.17 171.814  40
   3  -1   0 8472.39 201.995  46
  -3  -1   0 8764.86 172.999  45
  -3   1  -1 11788.9 281.849   6
  -3  -1  -1 12365.7 281.969   7
   3   1   1 12492.1 279.766  10
   3  -1   1 11272.3 265.655  46
   3  -1   1 12373.8 249.056  40
  -3  -1  -1 11951.8 254.663  45
  -3   1  -1 11878.5 262.551  44
  -3   1  -2 1797.18 148.447   6
  -3  -1  -2 2302.39 143.178   7
   3  -1   2 2137.22 135.782  10
   3  -1   2 2025.17 128.926  40
  -3   1  -2 1972.32 142.983  44
   3  -1   3 29708.6 522.496  10
  -3   1  -3 29354.3 577.684   6
   3   1   3 28957.4 490.100  43
  -3   1  -3 28025.9 591.960  44
  -3   1  -4 32711.0 647.859   6
  -3  -1  -4 33192.9 685.279  44
  -3  -1  -5 12866.5 263.825  48
   3   1   5 13615.6 257.014  49
   3  -1   5 12841.0 264.186  49
   3   1   5 12704.5 260.148  51
  -3   1  -5 13694.1 402.317   6
  -3  -1  -5 13942.0 454.795  44
  -3   1  -5 12813.3 436.706  44
  -3   1  -5 13767.9 276.325  53
  -3   1  -6 77065.1 1136.69  53
   3   1   6 76076.4 1113.75  49
   3  -1   6 74457.0 1122.09  49
  -3  -1  -6 73111.0 1114.52  48
  -3   1  -6 71689.2 1371.72  44
   3   1   6 74037.0 1122.40  51
  -3  -1  -6 77465.3 1330.46   6
   3   1   6 77167.9 1122.70   3
   3   1   6 76050.4 1359.56   1
   3  -1   6 80657.1 1378.84   1
   3  -1   6 78218.7 1124.75   3
   3   1   7 162.987 158.401  51
  -3  -1  -7 57.5367 130.542  48
   3  -1   7 157.476 155.358  49
   3   1   7 124.247 130.785  49
   3   1   7 852.877 119.660  37
  -3  -1  -7 87.5312 273.326  45
  -3   1  -7 75.4748 285.933  44
   3   1   7 96.0722 261.133   1
   3  -1   7 538.121 156.520   3
   3  -1   7 332.049 266.185   1
  -3   1  -7 223.652 181.962  53
  -3   1  -7 150.465 160.405  56
  -3  -1  -7 295.120 161.356  58
  -3  -1  -8 20017.3 394.020  58
  -3   1  -8 18983.1 404.596  58
   3  -1   8 18635.0 352.012  35
   3   1   8 19605.0 372.348  35
   3  -1   8 20328.4 388.512   3
  -3  -1  -8 19721.7 404.551  53
  -3   1  -8 20187.8 397.701  53
   3   1   8 19802.2 365.092  49
   3  -1   8 20352.5 378.562  49
   3   1   9 5995.05 171.562  49
   3  -1   9 6311.86 198.284  49
  -3   1  -9 6423.66 228.455  58
   3   1   9 6245.78 193.670  35
  -3  -1  -9 6575.96 229.881  53
  -3   1  -9 6367.13 223.697  53
   3  -1   9 6534.04 215.311  20
   3  -1   9 6653.82 183.116  31
   3  -1   9 6672.60 203.189   3
  -3   1 -10 9602.09 220.275  53
   3  -1  10 9235.95 213.947  20
   3  -1  10 9239.19 213.559   3
   3   1  10 9006.77 211.618   3
   3  -1  11 12409.4 218.376  18
   3   1  11 12530.5 215.701  18
   3   1  11 12775.3 213.714   3
   3  -1  11 12443.1 213.029   3
  -3  -2  13 6715.55 130.360  31
  -3  -2  12 11092.3 221.537  34
  -3  -2  12 11895.4 229.274  25
  -3   2  12 11430.9 233.829  31
  -3  -2  11 49895.1 761.927  30
  -3   2  11 50597.2 776.502  31
  -3   2  11 50927.6 774.891   3
  -3  -2  11 50933.2 775.512   3
  -3  -2  11 50837.2 769.458  34
  -3   2  11 50075.7 768.421  25
  -3  -2  11 50192.0 768.564  25
  -3  -2  11 47277.5 762.117  20
  -3  -2  11 48274.4 762.845  18
  -3   2  11 49648.7 786.450  20
  -3  -2  10 10102.6 260.672  30
  -3   2  10 10412.9 277.050  31
  -3   2  10 11067.6 278.597   3
  -3  -2  10 10713.4 279.797   3
  -3   2  10 9353.81 242.934  35
  -3  -2  10 10399.8 277.384  34
  -3   2  10 9790.34 249.927  34
  -3  -2  10 10113.5 272.326  27
  -3  -2  10 10555.0 277.120  25
  -3   2  10 10278.6 280.259  25
  -3  -2  10 9571.67 266.295  20
  -3   2  10 10056.5 289.107  20
  -3  -2  10 10002.4 261.734  18
  -3  -2   9 8538.66 245.516  18
  -3  -2   9 8481.21 250.998  20
  -3   2   9 8800.88 275.423  20
   3  -2  -9 8717.16 413.261  45
   3   2  -9 9542.53 471.069  44
  -3   2   9 8958.61 247.833  35
  -3  -2   9 9536.97 272.070  34
  -3   2   9 9845.81 250.103  34
  -3  -2   9 9471.58 432.403  12
  -3  -2   9 9832.53 271.891   3
  -3  -2   9 9292.83 448.020   1
  -3   2   9 9406.88 265.966   3
  -3   2   9 9337.93 462.439   1
  -3   2   9 9073.13 271.114  25
  -3  -2   9 9204.61 259.676  25
  -3  -2   9 9592.22 257.614  27
  -3  -2   9 9510.64 252.758  30
  -3  -2   9 9555.65 280.919  31
  -3   2   9 9632.71 272.292  31
  -3  -2   8 723.349 264.892  12
  -3  -2   8 577.150 114.516  15
  -3   2   8 456.470 155.402   3
  -3  -2   8 728.016 160.060   3
  -3   2   8 841.865 282.605   1
  -3  -2   8 606.979 281.366   1
   3   2  -8 495.296 231.621  41
   3  -2  -8 470.732 256.874  45
   3  -2  -8 563.075 232.194  44
   3  -2  -7 65070.0 1168.24  45
   3  -2  -7 64671.1 1159.28  44
   3   2  -7 67567.7 1160.52  41
   3   2  -7 66595.4 1122.92   8
  -3   2   7 63865.4 1193.24  12
  -3  -2   7 64917.6 972.062  15
  -3  -2   7 69357.9 1226.17  12
  -3  -2   7 67416.6 1205.41   1
  -3   2   7 66841.0 1223.59   1
  -3   2   7 64025.0 987.008   3
  -3  -2   7 66572.4 981.803   3
   3   2  -6 8158.28 295.477  41
   3  -2  -6 8687.88 293.333  44
   3   2  -6 8414.90 283.772   8
  -3  -2   6 9048.22 371.555  12
  -3   2   6 7829.88 333.329  12
  -3   2   6 7454.54 332.570   1
  -3  -2   6 7608.93 318.198   1
  -3   2   6 7684.49 190.088   3
  -3  -2   6 7976.48 184.403   3
  -3  -2   5 157956. 2314.75  40
   3   2  -5 157745. 2311.50  42
   3  -2  -5 155033. 2324.31  44
   3   2  -5 155841. 2341.56   8
  -3  -2   5 162175. 2422.57  12
  -3   2   5 157520. 2399.64  12
  -3   2   5 158093. 2371.55   1
  -3  -2   5 161651. 2361.75   1
   3   2  -4 18626.0 365.852  43
   3   2  -4 18848.6 383.179  42
   3  -2  -4 18489.8 374.356  45
  -3  -2   4 18291.1 353.945  40
   3  -2  -4 17843.3 298.195  41
   3  -2  -4 18203.0 359.877  44
  -3  -2   4 17900.2 388.499   1
  -3   2   4 18161.7 396.250   1
  -3  -2   4 18791.3 395.005   2
  -3   2   4 18362.1 392.336   2
  -3  -2   4 17059.1 328.283   7
  -3   2   4 18959.2 436.265  12
  -3  -2   3 18144.1 322.169  40
   3   2  -3 17994.3 368.157  42
   3  -2  -3 17760.4 326.551  45
   3  -2  -3 17757.6 311.026  44
   3   2  -3 16825.3 358.400  43
  -3   2   3 17668.8 348.342   2
  -3   2   3 17643.9 361.153   1
  -3  -2   3 18428.6 351.307   1
  -3  -2   3 17407.2 347.583   2
  -3   2   3 16821.4 328.709  39
  -3  -2   3 16959.9 340.717   7
  -3  -2   3 16918.1 393.448  12
   3   2  -2 5975.64 188.251  43
   3   2  -2 5723.20 119.623  39
  -3   2   2 5920.39 161.960   2
  -3  -2   2 5694.36 159.452   2
  -3  -2   2 6073.23 181.609   7
  -3   2   2 5853.80 100.297  11
   3  -2  -2 5998.99 159.063   9
  -3  -2   2 5692.75 170.171  11
  -3   2   2 5919.57 145.893  39
   3  -2  -1 6812.44 135.409  40
   3   2  -1 6569.05 198.136  43
   3   2  -1 6601.65 191.631  10
   3  -2  -1 6331.95 167.818   9
  -3   2   1 6834.11 188.200   6
  -3  -2   1 6558.20 198.970   7
   3  -2  -1 7172.81 179.576  13
   3   2  -1 6947.74 143.388  39
   3  -2   0 254631. 3468.49  40
   3   2   0 259412. 3529.69  43
  -3   2   0 243463. 3439.80  44
  -3  -2   0 248933. 3531.96  11
  -3  -2   0 253026. 3537.50   7
  -3   2   0 248885. 3521.80   6
  -3  -2   0 240847. 3446.10  12
   3  -2   0 255991. 3508.64  13
   3   2   0 252469. 3484.58  39
   3   2   1 191882. 2660.73  43
   3  -2   1 192618. 2653.97  46
  -3  -2  -1 180689. 2654.25  45
   3  -2   1 186352. 2632.82  40
  -3   2  -1 182484. 2634.49  44
  -3  -2  -1 188289. 2682.23   7
  -3  -2  -1 186600. 2690.49  11
  -3   2  -1 174423. 2673.94   6
   3   2   2 142466. 2067.86  43
   3  -2   2 146294. 2083.90  40
  -3  -2  -2 140725. 2107.70  45
  -3   2  -2 140155. 2094.24  44
  -3  -2  -2 143357. 2105.23   7
  -3   2  -2 141855. 2108.91   6
   3  -2   3 15472.4 370.012  40
  -3  -2  -3 15526.4 396.587  45
  -3   2  -3 15082.6 381.031  44
   3   2   3 14836.9 307.634  43
  -3   2  -3 15446.5 379.996   6
  -3  -2  -3 15649.3 363.737   7
   3  -2   3 16081.6 332.714  10
  -3  -2  -4 15727.9 423.977  45
  -3   2  -4 15351.6 423.260  44
   3  -2   4 15152.7 322.399  10
  -3   2  -4 15805.2 413.795   6
   3   2   4 14940.8 273.821  51
   3   2   5 11206.6 248.349  51
   3   2   5 11542.3 234.121  49
   3  -2   5 11923.6 250.989  49
  -3  -2  -5 11108.3 248.392  48
   3  -2   5 12235.7 248.255   3
   3  -2   5 13137.0 424.918   1
   3   2   5 12291.8 246.949   3
  -3  -2  -5 11884.3 412.600  45
  -3   2  -5 11645.6 412.650  44
  -3   2  -5 12180.9 388.870   6
  -3   2  -5 12245.5 259.280  53
  -3  -2  -6 11314.9 262.397  48
   3   2   6 11786.9 243.848  49
   3  -2   6 11822.9 269.819  49
  -3  -2  -6 10848.0 447.366  45
  -3   2  -6 11211.8 452.437  44
  -3   2  -6 11974.8 276.306  53
   3   2   6 11397.9 261.137   3
   3  -2   6 11870.0 442.850   1
   3  -2   6 11835.4 265.932   3
   3   2   6 11783.0 263.351  51
   3   2   7 20446.8 390.149  51
   3  -2   7 20728.2 391.820  49
  -3  -2  -7 19215.5 373.904  48
   3   2   7 19976.8 358.283  49
  -3  -2  -7 18642.2 594.171  45
  -3   2  -7 19625.3 613.239  44
   3   2   7 19332.1 353.383  37
   3   2   7 20251.7 378.295  35
  -3   2  -7 20036.4 399.332  53
   3   2   7 19725.4 351.189  26
   3  -2   7 19274.0 354.236  23
   3   2   7 19805.1 378.157   3
   3  -2   7 19006.8 584.191   1
   3   2   7 20630.5 586.209   1
   3  -2   7 19440.1 379.851   3
  -3  -2  -7 19911.6 391.820  58
  -3   2  -7 19253.9 391.257  56
   3   2   8 38031.4 605.514  49
   3  -2   8 38943.2 635.226  49
  -3  -2  -8 37710.7 616.848  48
   3   2   8 39041.1 624.730  35
   3   2   8 40807.0 644.479  20
   3  -2   8 39086.7 633.509   3
   3   2   8 38767.1 629.868   3
  -3  -2  -8 39405.4 647.040  53
  -3   2  -8 38368.1 645.908  53
  -3   2  -8 37939.6 640.717  56
   3  -2   9 4951.79 184.345  49
   3   2   9 4814.14 206.664  20
   3  -2   9 4526.48 184.515  20
   3   2   9 4729.96 182.835  35
   3   2   9 4693.69 179.455   3
   3  -2   9 4864.96 186.825   3
  -3   2  -9 4807.44 199.339  53
  -3  -2  -9 5397.02 215.701  53
  -3   2  -9 5024.95 217.068  58
   3  -2  10 282.060 108.980  20
   3   2  10 301.386 113.583  18
   3   2  10 304.971 131.875  20
   3   2  10 205.633 102.021  35
   3  -2  10 236.608 103.175   3
   3   2  10 319.448 108.674   3
   3  -2  10 218.424 98.4566  49
  -3   2 -10 241.750 117.644  53
  -3  -2 -10 187.056 128.225  53
   3  -2  10 263.514 91.3166  31
   3   2  11 4893.48 109.180  18
   3   2  11 4640.51 122.586  20
  -3   3  13 17846.3 262.682  20
  -3   3  13 16258.7 259.619  18
  -3  -3  12 8071.10 178.079  34
  -3   3  12 8128.79 197.502  20
  -3   3  12 8356.34 197.386  18
  -3  -3  12 8104.47 181.245  25
  -3   3  12 7813.19 181.809  31
  -3  -3  11 7407.40 219.333  34
  -3   3  11 7585.21 221.468  31
  -3  -3  11 7796.51 230.604  31
  -3  -3  11 7597.07 200.904  30
  -3  -3  11 7196.25 218.609  27
  -3  -3  11 7507.87 219.111  25
  -3   3  11 7709.92 236.208  18
  -3   3  11 7779.69 241.004  20
  -3  -3  11 7041.02 193.668  18
  -3  -3  10 6001.81 202.519  20
  -3   3  10 7053.04 251.776  18
  -3   3  10 6296.96 256.870  20
  -3  -3  10 6297.04 207.603  18
  -3  -3  10 6886.77 226.308   3
  -3   3  10 6611.68 224.402   3
  -3   3  10 6403.91 219.342  35
  -3  -3  10 6867.86 242.697  34
  -3   3  10 6893.95 234.281  31
  -3  -3  10 7052.44 215.223  30
  -3  -3  10 6819.67 251.158  31
  -3   3  10 6363.01 210.642  55
  -3   3  10 6525.38 200.870  60
  -3  -3  10 6861.70 226.287  27
  -3  -3  10 6525.62 227.428  25
  -3   3  10 6831.33 232.932  25
  -3  -3   9 4381.63 211.311  25
  -3   3   9 5424.93 219.610  25
  -3  -3   9 4500.16 205.136  27
  -3  -3   9 4179.03 188.004  18
  -3  -3   9 4044.07 182.970  20
  -3   3   9 4305.47 224.733  18
  -3   3   9 4440.44 227.284  20
   3  -3  -9 4241.82 330.214  45
   3   3  -9 3925.09 331.612  41
  -3  -3   9 4618.49 225.758  34
  -3   3   9 4318.76 182.813  34
  -3   3   9 4080.36 200.089  35
  -3  -3   9 4287.34 174.574  15
  -3  -3   9 4395.03 352.271  12
  -3  -3   9 4374.23 192.083  30
  -3   3   9 4636.28 224.632  31
  -3  -3   9 4711.77 203.274   3
  -3   3   9 4582.40 207.164   3
  -3   3   9 4244.12 200.825  60
  -3   3   8 20681.5 408.595  18
  -3   3   8 20012.1 413.103  20
   3  -3  -8 20724.3 574.039  45
   3   3  -8 21495.6 587.585  41
  -3  -3   8 20998.6 410.647  34
  -3  -3   8 20110.1 613.618  12
  -3  -3   8 20926.4 385.575  15
  -3   3   8 19896.9 396.490   3
  -3  -3   8 21109.8 390.080   3
  -3  -3   8 20623.2 598.037   1
  -3   3   8 21339.8 612.773   1
  -3   3   8 20479.3 404.598  25
  -3  -3   8 20552.4 398.400  25
  -3  -3   8 20756.7 387.633  27
  -3  -3   8 20953.4 379.251  30
  -3   3   8 21262.5 410.617  31
  -3  -3   7 23440.6 403.322  15
  -3  -3   7 24424.3 637.541  12
  -3  -3   7 23123.5 585.256   1
  -3   3   7 21598.0 406.560   3
  -3  -3   7 22706.7 396.128   3
  -3   3   7 22867.5 598.775   1
   3  -3  -7 22856.5 575.194  45
   3  -3  -7 22831.4 549.657  44
   3   3  -7 22883.7 575.307  41
   3   3  -7 23294.3 558.543   8
  -3  -3   6 56455.7 1037.00  12
  -3  -3   6 54962.1 931.658  40
   3   3  -6 54034.6 961.629  41
   3  -3  -6 55708.6 959.599  45
   3  -3  -6 54686.7 929.782  44
   3   3  -6 54916.7 959.619   8
  -3  -3   6 51428.8 785.964   3
  -3   3   6 50520.5 791.421   3
  -3  -3   6 55066.0 962.236   1
  -3   3   6 51726.7 979.757   1
   3   3  -5 13101.1 340.735  42
   3  -3  -5 13799.7 353.158  45
  -3  -3   5 12530.6 333.969  40
   3  -3  -5 13932.8 330.197  44
  -3  -3   5 12235.2 268.564   7
   3   3  -5 13379.9 367.763   8
  -3   3   5 13470.0 370.672   1
  -3  -3   5 13263.6 344.975   1
  -3   3   4 160634. 2402.41  39
   3   3  -4 165721. 2421.08  42
   3  -3  -4 169179. 2400.54  45
  -3  -3   4 163968. 2378.53  40
  -3  -3   4 161062. 2379.33   7
  -3   3   4 169466. 2409.53   2
  -3  -3   4 168045. 2411.72   2
  -3   3   4 162053. 2408.84   1
  -3  -3   4 159896. 2392.57   1
  -3   3   3 39816.9 661.687  39
  -3  -3   3 40056.2 657.948   2
  -3   3   3 40679.1 657.994   2
   3  -3  -3 40552.8 678.747   9
  -3  -3   3 37406.5 671.765   7
   3   3  -3 37822.3 695.780  42
   3  -3  -3 39341.3 645.794  45
  -3  -3   3 39876.3 648.112  40
   3   3  -3 39942.7 689.674  43
  -3   3   2 50448.6 789.537   2
  -3  -3   2 51334.8 792.407   2
  -3  -3   2 48702.3 840.846   7
   3  -3  -2 52960.3 820.878   9
  -3   3   2 53830.1 806.072  39
   3   3  -2 50223.2 851.245  43
   3   3  -2 50304.2 769.648  39
   3   3  -2 51497.4 852.062  42
   3  -3  -1 9762.77 240.381  13
   3  -3  -1 10097.5 236.171   9
  -3  -3   1 10197.2 252.848  11
   3   3  -1 9398.92 205.358  39
   3   3  -1 9598.75 264.049  43
   3  -3   0 219958. 3113.20  13
  -3  -3   0 215786. 3133.94  11
  -3   3   0 220735. 3130.24   6
  -3  -3   0 211822. 3144.78   7
   3   3   0 215849. 3136.43  43
   3  -3   0 224079. 3079.94  40
   3   3   0 217390. 3090.74  39
  -3  -3  -1 116389. 1730.14  11
  -3   3  -1 112911. 1712.29   6
  -3  -3  -1 113665. 1725.63   7
   3  -3   1 116679. 1674.32  40
   3   3   1 115517. 1709.82  43
  -3  -3  -1 109540. 1706.78  45
   3  -3   1 114998. 1685.10  46
   3   3   1 114350. 1698.75  39
  -3  -3  -2 493018. 6995.25   7
  -3  -3  -2 508249. 7019.60  11
  -3   3  -2 481711. 6992.19   6
   3  -3   2 500076. 6960.20  46
  -3  -3  -2 497352. 7007.15  45
   3  -3   2 501301. 6967.97  40
   3   3   2 507602. 6967.15  43
  -3  -3  -3 83614.6 1300.85   7
  -3  -3  -3 85656.2 1336.49  11
  -3   3  -3 79614.0 1309.49   6
   3   3   3 79913.9 1212.71  42
   3  -3   3 81687.0 1298.04  40
  -3  -3  -3 83201.5 1338.61  45
  -3   3  -4 5516.98 166.664  53
   3  -3   4 6095.63 272.103  40
  -3  -3  -4 5841.67 303.668  45
  -3   3  -4 6038.50 286.927  44
   3   3   4 6001.25 157.102  50
   3   3   4 6080.89 159.562  51
   3  -3   4 5338.18 160.117  49
   3   3   4 5564.91 153.325  16
  -3  -3  -4 5985.45 275.011  11
  -3   3  -4 5548.53 264.550   6
   3  -3   4 5630.66 186.502  10
  -3  -3  -4 5675.45 240.899   7
   3   3   5 70029.7 1031.66  51
   3   3   5 68047.1 1016.25  49
   3   3   5 75294.4 1260.41   1
   3  -3   5 74833.1 1254.82   1
   3   3   5 71110.7 1029.60   3
   3  -3   5 70334.5 1028.95   3
  -3  -3  -5 66345.6 1246.99  45
  -3   3  -5 71341.8 1251.78  44
  -3  -3  -5 69636.0 1220.15  11
  -3   3  -5 65642.1 1182.78   6
   3  -3   5 70027.8 1024.32  52
  -3   3  -5 68497.1 1040.56  53
   3   3   6 4562.40 183.971  51
  -3  -3  -6 4516.97 182.372  48
   3   3   6 4487.73 151.990  49
  -3  -3  -6 4345.24 343.848  45
  -3   3  -6 4414.40 338.985  44
   3  -3   6 4264.61 311.906   1
   3   3   6 4705.35 311.924   1
   3  -3   6 4555.94 173.146   3
   3   3   6 4471.90 166.367   3
  -3  -3  -6 3876.13 287.222  11
  -3   3  -6 4415.88 191.117  53
   3   3   7 694.000 166.289  51
   3  -3   7 631.274 167.293  49
  -3  -3  -7 536.720 146.147  48
  -3  -3  -7 880.749 300.099  45
  -3   3  -7 524.016 282.157  44
   3   3   7 577.915 165.944  35
   3  -3   7 544.968 133.116  23
   3   3   7 572.713 129.300  26
  -3   3  -7 634.456 180.436  53
   3   3   7 606.654 148.766   3
   3   3   7 597.820 254.225   1
   3  -3   7 797.440 255.572   1
   3  -3   7 743.250 145.024   3
  -3  -3  -7 590.130 161.294  58
  -3   3  -7 644.743 180.637  56
  -3   3  -8 30399.0 531.428  56
   3  -3   8 30338.0 529.133  49
  -3  -3  -8 30257.0 511.279  48
   3   3   8 31391.0 529.320  20
   3  -3   8 29698.6 506.479  20
   3   3   8 30945.1 517.038  35
   3   3   8 30980.6 524.601  51
   3   3   8 28931.0 487.051  26
  -3   3  -8 30478.8 529.188  53
   3   3   8 29986.6 510.258   3
   3  -3   8 31304.7 512.659   3
   3  -3   9 95056.9 1352.87   3
   3   3   9 93936.4 1351.43   3
   3  -3   9 94000.7 1360.94  49
   3   3   9 94714.8 1350.15  18
   3   3   9 96168.1 1361.93  20
   3   3   9 94162.6 1354.66  35
  -3  -3  -9 93764.8 1355.94  61
  -3  -3  -9 97769.5 1372.45  53
  -3   3  -9 90363.6 1361.65  53
   3   3  10 2398.93 113.028   3
   3  -3  10 2491.12 114.878   3
   3  -3  10 2581.36 118.480  49
  -3   3 -10 2801.89 136.434  58
   3   3  10 2587.08 122.943  35
   3  -3  10 2471.07 113.696  31
  -3   3 -10 2627.99 134.648  14
  -3  -3 -10 2714.21 139.934  53
   3   3  10 2564.15 119.172  18
   3   3  10 2729.99 138.857  20
   3  -3  11 5063.79 110.810  18
   3   3  11 5282.30 114.531  20
  -3  -4  12 3261.35 115.735  25
  -3   4  12 3260.10 128.552  18
  -3   4  12 3361.42 129.241  20
  -3  -4  12 3160.52 124.133  31
  -3  -4  12 3008.45 116.813  34
  -3  -4  11 7494.84 212.846  27
  -3  -4  11 7544.90 210.107  25
  -3  -4  11 7431.97 213.263  34
  -3   4  11 7897.47 229.979  18
  -3   4  11 7515.05 225.503  20
  -3   4  11 7801.10 212.593  31
  -3  -4  11 7793.30 218.513  31
  -3  -4  11 7376.01 188.998  30
  -3  -4  10 3080.04 192.754  27
  -3  -4  10 3135.61 192.008  25
  -3  -4  10 2841.56 199.475  34
  -3   4  10 2987.92 183.618  35
  -3  -4  10 2980.07 149.767  15
  -3  -4  10 2997.82 166.430  30
  -3   4  10 3218.55 196.705  31
  -3  -4  10 3260.58 205.777  31
  -3   4  10 3064.66 175.171  60
  -3   4  10 2945.30 183.976  55
  -3   4  10 3225.12 211.213  20
  -3   4  10 3103.99 206.164  18
  -3   4   9 4148.04 232.722  18
  -3   4   9 4529.31 234.869  20
  -3  -4   9 4825.01 199.278  27
  -3  -4   9 4454.71 207.016  25
  -3  -4   9 4790.99 218.420  34
  -3   4   9 4164.32 218.900  35
  -3  -4   9 4823.34 190.618  15
  -3   4   9 4734.51 217.075  31
  -3  -4   9 4332.57 194.251  30
  -3   4   9 4442.55 211.592  60
  -3  -4   9 4599.85 183.751   3
  -3   4   9 4301.22 193.311   3
  -3   4   8 71859.6 1101.40  20
  -3   4   8 72063.5 1101.74  18
   3  -4  -8 69038.8 1299.84  45
   3   4  -8 72315.9 1337.77  41
  -3  -4   8 70353.4 1060.35  38
  -3   4   8 71080.6 1095.75  35
  -3  -4   8 74789.0 1102.17  34
  -3  -4   8 73688.8 1089.39  15
  -3  -4   8 75725.8 1383.55  12
  -3   4   8 71835.8 1079.19   3
  -3  -4   8 72373.5 1072.68   3
  -3  -4   8 71787.5 1296.49   1
  -3   4   8 68651.7 1312.84   1
  -3   4   8 71285.9 1094.68  25
  -3   4   8 72930.2 1095.96  31
  -3  -4   8 70798.1 1070.48  30
  -3  -4   7 3656.85 270.340  40
   3   4  -7 3988.42 307.507  41
   3  -4  -7 3933.91 291.177  45
   3   4  -7 3727.71 288.549   8
  -3  -4   7 3876.06 338.608  12
  -3  -4   7 3742.88 145.096   3
  -3   4   7 3504.78 156.424   3
  -3   4   7 3521.29 292.837   1
  -3  -4   7 3749.23 274.419   1
  -3  -4   6 44923.6 814.874  40
   3  -4  -6 45019.5 837.877  45
   3   4  -6 44536.2 865.347   8
  -3   4   6 41564.9 656.564   3
  -3   4   6 42276.0 829.182   1
  -3  -4   6 44018.3 810.051   1
  -3  -4   6 42254.7 650.332   3
   3  -4  -5 10593.9 326.783  45
  -3  -4   5 9788.97 300.327  40
   3   4  -5 10280.6 349.640   8
  -3  -4   5 10195.2 274.955   7
  -3  -4   5 10103.2 302.213   1
  -3   4   5 10303.2 313.109   1
   3   4  -4 3742.26 225.763   8
  -3  -4   4 4015.86 199.456   7
  -3  -4   4 4506.94 195.931  40
   3   4  -4 3817.75 233.370  42
   3  -4  -4 4018.49 192.525  45
  -3   4   4 4323.19 208.762  39
  -3  -4   3 11207.0 279.014  40
   3   4  -3 11407.1 329.113  42
   3  -4  -3 11204.5 307.119   9
  -3  -4   3 11099.7 312.973   7
  -3  -4   3 11704.1 269.237   2
  -3   4   3 11385.3 268.478   2
  -3   4   3 10900.3 298.149  39
  -3   4   2 151909. 2139.07  39
   3   4  -2 146066. 2102.48  39
   3   4  -2 149166. 2192.41  42
  -3  -4   2 138799. 2178.19   7
   3  -4  -2 146360. 2157.85   9
  -3  -4   2 147855. 2094.54   2
  -3   4   2 142698. 2089.86   2
   3   4  -1 83571.9 1319.23  42
  -3   4   1 80310.7 1219.26   2
  -3  -4   1 82693.8 1223.26   2
   3  -4  -1 88597.8 1289.63   9
  -3  -4   1 85935.4 1300.87  11
   3  -4  -1 86732.2 1294.78  13
   3   4  -1 81394.0 1249.48  39
   3   4   0 78922.1 1190.56  39
   3   4   0 80149.7 1227.63  42
   3  -4   0 80186.1 1175.66  40
  -3  -4   0 74820.8 1152.11   9
  -3  -4   0 78814.5 1226.86  11
  -3  -4   0 73647.7 1235.05   7
   3   4   1 5904.62 213.006  39
   3  -4   1 5494.31 197.858  40
   3  -4   1 5740.81 194.750  46
   3   4   1 6191.54 212.207  42
  -3   4  -1 5848.46 234.953   6
  -3  -4  -1 6001.38 230.195  11
   3  -4   2 137455. 1995.84  46
  -3  -4  -2 131596. 2057.34  45
   3   4   2 136563. 1992.91  42
   3  -4   2 136166. 2011.73  40
  -3  -4  -2 134065. 2054.35  11
  -3   4  -2 134461. 2047.42   6
  -3  -4  -2 136604. 2051.93   7
   3   4   3 52891.2 794.099  51
  -3  -4  -3 55927.8 953.427  11
  -3  -4  -3 55922.5 933.941   7
  -3   4  -3 52067.8 939.349   6
   3   4   3 52292.7 787.953  16
  -3  -4  -3 53800.7 974.468  45
   3  -4   3 55656.2 925.666  40
   3  -4   4 112363. 1586.19  52
  -3   4  -4 110524. 1588.85  53
  -3  -4  -4 115378. 1801.99  45
   3  -4   4 113826. 1757.42  40
   3   4   4 106737. 1566.63  49
   3   4   4 112581. 1584.49  51
   3   4   4 113728. 1582.50  50
   3  -4   4 116657. 1764.39   1
   3   4   4 110853. 1573.86   3
   3  -4   4 108098. 1572.93   3
  -3  -4  -4 107215. 1579.39  47
   3  -4   4 108951. 1587.66  49
   3   4   4 111247. 1576.94  16
  -3  -4  -4 117347. 1735.04   7
  -3   4  -4 106317. 1742.64   6
  -3  -4  -4 112191. 1758.47  11
   3  -4   5 16172.9 307.957  52
  -3   4  -5 16120.4 321.357  53
   3   4   5 16536.7 310.451  50
   3   4   5 15842.6 315.270  51
   3  -4   5 16083.3 321.545  49
   3   4   5 15798.8 286.270  49
  -3  -4  -5 15475.7 297.261  47
   3  -4   5 16549.2 476.038  40
  -3  -4  -5 16096.2 505.801  45
  -3   4  -5 15950.9 487.987  44
   3   4   5 15344.5 301.426  16
  -3  -4  -5 16353.6 452.673  11
   3   4   5 16371.9 469.349   1
   3  -4   5 17232.2 464.990   1
   3   4   5 15811.3 294.792   3
   3  -4   5 15361.2 296.171   3
  -3  -4  -6 23962.0 667.961  45
  -3   4  -6 26259.8 668.095  44
   3   4   6 25763.2 459.366  35
   3  -4   6 26044.4 433.411  52
  -3   4  -6 25182.0 459.938  53
  -3   4  -6 23875.4 459.810  56
   3  -4   6 24588.6 456.390  49
  -3  -4  -6 25864.9 459.045  48
   3  -4   6 26050.9 629.145   1
   3   4   6 25528.3 626.788   1
   3   4   6 25497.8 434.995   3
   3  -4   6 26170.8 437.540   3
  -3  -4  -7 723.692 164.257  48
  -3  -4  -7 320.119 284.559  45
  -3   4  -7 613.367 286.916  44
  -3   4  -7 773.142 173.750  53
   3   4   7 484.933 132.609  26
   3  -4   7 634.413 129.118  23
   3   4   7 639.173 140.052   3
   3  -4   7 566.457 131.951   3
  -3   4  -7 653.744 182.730  56
  -3   4  -8 74547.9 1110.08  53
  -3  -4  -8 76793.5 1100.88  48
   3  -4   8 74375.4 1113.47  49
   3   4   8 77987.3 1105.77  20
   3   4   8 75465.6 1086.96  18
   3   4   8 75730.3 1107.03  35
   3  -4   8 72414.9 1076.89  23
   3   4   8 70909.7 1077.24  26
   3   4   8 74838.2 1088.90   3
   3  -4   8 73897.8 1087.96   3
  -3   4  -8 75072.0 1116.56  56
  -3  -4  -8 75474.7 1106.31  61
   3   4   9 15871.0 289.863   3
   3  -4   9 15290.3 291.851   3
   3  -4   9 15146.1 313.179  49
  -3  -4  -9 15914.6 294.566  48
  -3  -4  -9 15416.3 297.208  61
  -3   4  -9 15994.8 316.709  56
  -3   4  -9 16207.6 329.348  14
   3   4   9 15965.8 308.042  35
  -3  -4  -9 16015.0 317.664  53
   3   4   9 16763.7 313.124  20
   3   4   9 15959.4 289.985  18
   3   4  10 13956.1 233.194  18
   3   4  10 14291.0 253.789  20
  -3   4 -10 14290.7 259.624  58
   3   4  10 13476.4 248.078  35
  -3   4 -10 14116.1 256.282  14
   3  -4  10 12912.4 235.277   3
   3  -4  10 13435.7 241.356  31
  -3  -4 -10 14331.4 260.940  53
   3  -4  11 187.636 49.8268  18
   3   4  11 250.821 47.6468  20
  -3  -5  12 4834.72 123.750  31
  -3  -5  12 4860.28 121.596  34
  -3  -5  12 4779.37 119.536  25
  -3   5  12 4872.22 124.204  20
  -3   5  12 4733.39 125.635  18
  -3   5  11 11070.8 230.392  55
  -3  -5  11 10922.9 219.490  30
  -3  -5  11 11800.4 246.852  31
  -3  -5  11 11326.8 246.839  34
  -3  -5  11 11365.8 241.922  25
  -3  -5  11 11222.2 242.570  27
  -3   5  11 11931.4 250.913  18
  -3   5  11 11902.6 248.742  20
  -3   5  10 3100.90 184.019  55
  -3   5  10 3123.75 174.290  60
  -3  -5  10 3127.20 196.010  31
  -3   5  10 3113.30 185.070  31
  -3  -5  10 3201.34 155.025  30
  -3  -5  10 2986.88 153.423  15
  -3   5  10 3012.58 185.981  35
  -3  -5  10 3190.18 201.037  34
  -3  -5  10 3097.86 174.391  27
  -3  -5  10 3103.25 187.798  25
  -3   5  10 3261.66 197.029  18
  -3   5  10 3208.53 198.192  20
  -3   5   9 77938.4 1186.10  60
  -3  -5   9 76594.4 1158.94  30
  -3   5   9 79936.6 1184.58  31
  -3  -5   9 81236.5 1179.22  15
  -3   5   9 75426.5 1189.90  35
  -3  -5   9 80952.3 1195.56  34
  -3  -5   9 77082.9 1179.16  25
  -3  -5   9 77474.2 1172.96  27
  -3   5   9 82002.9 1196.11  18
  -3   5   9 79919.2 1189.10  20
   3  -5  -8 4571.20 320.697  45
   3   5  -8 4886.76 368.220  41
  -3   5   8 4485.05 219.310  35
  -3  -5   8 4048.39 167.945  38
  -3   5   8 4428.82 216.374  31
  -3  -5   8 4486.55 188.605  30
  -3  -5   8 5297.38 385.981  12
  -3  -5   8 4756.70 202.973  15
  -3   5   8 4550.90 220.621  18
  -3   5   8 4591.20 212.351  20
  -3   5   8 4415.13 189.465  59
  -3   5   7 23287.1 597.667   1
  -3   5   7 23609.9 421.200   3
  -3  -5   7 27102.6 712.592  12
  -3  -5   7 25881.2 459.068  15
   3   5  -7 25157.3 652.840   8
  -3  -5   7 25437.2 609.887  40
   3  -5  -7 25444.9 623.570  45
   3   5  -7 25824.7 661.279  41
   3   5  -6 61622.9 1133.93  41
   3  -5  -6 63808.8 1102.03  45
  -3  -5   6 62967.5 1087.94  40
  -3   5   6 59762.3 914.617  50
   3   5  -6 60539.6 1147.57   8
  -3  -5   6 61849.6 924.199  52
  -3  -5   5 1757.13 198.819  40
  -3   5   5 1747.30 109.911  50
   3  -5  -5 1467.09 228.877   9
   3   5  -5 1786.87 244.274   8
  -3  -5   5 1526.11 170.207   7
  -3  -5   5 1666.35 123.715  52
  -3   5   5 1855.27 226.475  39
  -3  -5   4 1467.70 175.134  40
  -3  -5   4 1387.80 180.469   7
   3  -5  -4 1416.43 204.855   9
  -3  -5   4 1473.12 115.697  52
  -3   5   4 1438.31 182.359  39
  -3   5   3 133455. 2006.76  39
  -3  -5   3 134730. 1990.22  40
   3   5  -3 133650. 2057.39  42
   3  -5  -3 133131. 2022.83   9
  -3  -5   3 127271. 2029.48   7
  -3   5   2 1345.23 162.182  39
   3  -5  -2 1333.91 168.391  13
  -3   5   2 1326.63 93.9368   2
   3   5  -2 1389.54 129.160  39
   3  -5  -2 1768.08 171.234   9
  -3  -5   2 1289.25 179.475   7
  -3  -5   1 204909. 2867.86  11
   3   5  -1 205729. 2894.41  42
   3   5  -1 203176. 2819.25  39
   3   5   0 309622. 4303.44  39
  -3  -5   0 307539. 4330.25  11
   3   5   0 311564. 4345.48  42
   3  -5   0 312054. 4282.36  40
  -3  -5   0 286956. 4256.99   9
  -3  -5   0 314136. 4362.28   7
  -3   5   0 294826. 4213.53   2
  -3  -5  -1 25570.8 561.724   7
  -3  -5  -1 25059.9 538.427  11
   3   5   1 26622.6 529.248  39
   3  -5   1 27103.2 508.454  40
   3   5   1 26171.0 522.343  42
   3  -5   2 43940.2 755.727  46
   3  -5   2 44281.3 783.728  40
   3   5   2 47082.6 773.647  42
   3   5   2 47570.7 822.168  39
  -3  -5  -2 42952.2 673.671  47
   3   5   2 42592.8 662.760  16
  -3  -5  -2 44120.7 814.387  11
  -3  -5  -2 46777.3 827.066   7
   3   5   2 44584.4 670.213  51
   3  -5   3 62766.7 902.339  52
  -3   5  -3 59022.9 899.064  53
   3  -5   3 60279.9 1039.80  40
   3   5   3 60752.6 892.273  50
   3  -5   3 59569.7 890.121  49
  -3  -5  -3 58736.7 897.638  47
   3   5   3 59664.0 887.525  16
  -3  -5  -3 62525.9 1051.42   7
  -3  -5  -3 61442.8 1052.00  11
  -3   5  -4 3996.87 170.382  53
   3  -5   4 4381.71 161.508  52
  -3  -5  -4 4375.10 310.961  45
   3  -5   4 4059.60 263.105  40
   3   5   4 4008.27 125.817  49
   3   5   4 4319.21 157.958  50
   3   5   4 4227.78 239.962   1
   3  -5   4 4112.19 162.336  49
  -3  -5  -4 4151.58 153.212  47
   3   5   4 4471.48 153.937  16
  -3  -5  -4 4996.41 247.049   7
  -3  -5  -4 4078.74 243.764  11
   3   5   5 26745.6 456.496  50
   3  -5   5 27119.0 461.592  49
  -3  -5  -5 25973.9 444.196  47
  -3  -5  -5 26809.1 676.915  45
   3  -5   5 26116.1 628.516  40
  -3   5  -5 25496.5 647.225  44
   3  -5   5 27753.7 454.708  52
  -3   5  -5 26643.1 459.276  53
   3   5   5 25811.8 441.687  16
   3   5   5 24509.7 587.799   1
   3   5   5 24505.6 427.653   3
  -3  -5  -6 61100.7 914.463  48
   3  -5   6 59305.3 913.259  49
  -3  -5  -6 60350.8 1163.79  45
  -3   5  -6 57329.3 1143.49  44
   3   5   6 60840.8 911.835  35
  -3   5  -6 55639.2 905.426  36
   3  -5   6 60577.7 895.146  52
  -3   5  -6 58716.7 913.496  53
   3   5   6 59281.7 900.672  26
   3  -5   6 57786.7 884.717  23
  -3  -5  -6 59776.2 914.333  61
   3   5   6 58322.7 881.277   3
  -3   5  -7 8164.62 250.319  53
  -3   5  -7 8133.47 265.625  56
  -3  -5  -7 8760.25 247.386  61
  -3  -5  -7 8755.21 246.018  48
   3  -5   7 8154.65 257.711  49
   3   5   7 8908.11 240.007  20
   3   5   7 8384.44 254.836  35
   3   5   7 8288.36 205.457   3
   3  -5   7 8157.99 211.910  23
   3   5   7 8226.62 226.956  26
   3   5   8 9996.76 229.213  26
   3  -5   8 10015.2 219.966  23
   3   5   8 10606.8 263.382  51
  -3  -5  -8 10576.0 253.745  48
   3   5   8 10674.9 250.765  20
  -3   5  -8 10642.8 291.371  14
   3  -5   8 10190.1 227.324  34
  -3   5  -8 10342.9 277.769  56
  -3  -5  -8 10431.4 250.731  61
   3   5   8 9862.63 219.199   3
   3  -5   9 9186.50 223.158  49
  -3  -5  -9 9718.30 210.068  48
  -3   5  -9 9420.11 230.147  56
  -3   5  -9 9537.13 243.052  14
   3   5   9 9680.07 216.355  20
  -3  -5  -9 9203.13 230.605  53
   3   5   9 9279.74 227.036  35
   3   5  10 3270.24 117.814  35
   3   5  10 3605.32 111.252  20
   3  -5  10 3586.02 107.497  31
  -3   5 -10 3663.66 123.840  58
  -3  -5 -10 3442.98 121.645  53
  -3  -6  12 5869.21 113.451  31
  -3  -6  12 5705.49 114.322  25
  -3   6  11 27175.4 420.603  18
  -3   6  11 27672.3 416.170  20
  -3   6  11 26097.1 416.676  55
  -3  -6  11 24600.1 395.561  30
  -3  -6  11 26476.4 420.265  31
  -3  -6  11 27060.6 427.588  34
   3   6 -11 23752.7 413.312  50
  -3  -6  11 27047.8 420.790  27
  -3  -6  11 27068.5 420.449  25
  -3   6  10 4133.98 183.815  60
  -3   6  10 4316.78 191.550  55
  -3  -6  10 4359.70 153.610  30
  -3  -6  10 4463.40 188.928  31
  -3  -6  10 4675.47 168.174  15
  -3  -6  10 4653.30 202.194  34
  -3   6  10 4804.15 190.809  18
  -3   6  10 4289.32 179.856  20
  -3  -6  10 4464.80 179.143  27
  -3  -6  10 4338.97 181.149  25
  -3   6   9 5323.37 230.534  60
  -3   6   9 5179.79 235.000  55
  -3  -6   9 4874.90 181.580  30
  -3  -6   9 5465.48 201.690  15
  -3   6   9 4929.34 233.814  35
  -3   6   9 5460.85 228.383  18
  -3   6   9 5527.58 212.531  20
  -3  -6   9 4954.31 206.477  27
  -3  -6   9 4747.45 213.837  25
  -3  -6   8 2127.48 150.504  38
  -3  -6   8 2190.77 207.945  34
  -3  -6   8 2022.87 195.654  15
  -3   6   8 2331.21 184.676  31
  -3  -6   8 2207.11 160.854  30
  -3   6   8 2242.61 176.472  59
  -3   6   8 2262.36 199.261  18
  -3   6   8 2456.69 178.169  20
  -3   6   7 5470.16 223.988  18
  -3  -6   7 5332.55 327.378  40
   3   6  -7 5112.43 367.298  41
  -3  -6   7 5037.34 175.120  38
  -3  -6   7 5507.92 412.229  12
  -3  -6   7 5064.05 224.512  15
  -3   6   7 5542.58 214.741  31
  -3  -6   7 5148.42 223.872  34
  -3  -6   7 4908.12 179.752  30
  -3  -6   7 5610.80 184.365  52
   3  -6  -7 5477.88 361.778   9
  -3  -6   6 28891.9 661.224  40
   3  -6  -6 29547.2 716.076   9
   3   6  -6 30316.0 734.547   8
  -3  -6   6 30431.3 509.274  52
  -3   6   6 29242.3 491.752  50
  -3  -6   5 55694.0 1009.67  40
  -3   6   5 57329.6 1048.74  39
   3  -6  -5 55509.3 1062.30   9
   3   6  -5 55035.8 1080.37   8
  -3  -6   5 54610.1 999.871   7
  -3  -6   5 55893.1 857.673  15
  -3  -6   5 56646.2 866.005  52
  -3   6   5 56265.4 843.960  50
  -3  -6   4 4609.28 255.737  40
  -3   6   4 4610.41 275.716  39
   3   6  -4 4064.21 294.531   8
   3  -6  -4 4658.44 287.807   9
  -3  -6   4 4548.78 272.756   7
   3   6  -4 4258.94 139.426  14
  -3  -6   4 4466.62 153.062  15
  -3  -6   4 4546.93 167.579  52
   3   6  -4 4880.61 150.083  50
  -3   6   4 4587.78 143.706  50
   3   6  -3 7472.68 263.727  39
  -3  -6   3 7153.82 285.873  40
  -3   6   3 6861.25 301.339  39
   3   6  -3 7682.97 332.816   8
  -3  -6   3 7094.29 313.616   7
   3  -6  -3 7684.89 313.722   9
   3   6  -3 7394.23 169.628  14
  -3  -6   3 7688.57 177.428  15
  -3  -6   3 7651.83 196.523  52
   3   6  -3 8020.65 180.153  50
   3   6  -2 73650.1 1215.46  39
  -3   6   2 76286.2 1265.71  39
   3  -6  -2 78084.9 1275.84   9
  -3   6   2 77277.3 1117.89  53
  -3  -6   2 77268.9 1123.54  52
   3   6  -2 76797.7 1106.51  50
   3  -6  -1 120906. 1921.07  13
  -3  -6   1 124277. 1781.35  52
  -3   6   1 127919. 1779.58  53
   3   6  -1 123565. 1893.50  39
   3   6  -1 126742. 1977.92  42
  -3   6   1 125616. 1927.00  39
   3   6   0 1941.99 111.988  51
   3   6   0 1825.43 104.407  50
   3   6   0 2360.46 215.985  42
   3  -6   0 1780.12 166.339  40
   3   6   0 1809.34 180.775  39
  -3  -6   0 1802.00 117.883  47
   3   6   0 1883.06 104.725  16
   3  -6   0 1607.73 187.817  13
  -3  -6   0 1696.24 192.766  11
  -3  -6   0 1630.02 147.875   9
  -3  -6   0 2184.90 224.017   7
  -3   6   0 2094.46 113.251  53
   3  -6   0 2059.22 107.097  52
   3  -6   1 21500.6 490.261  40
   3   6   1 22570.1 512.088  39
   3   6   1 23011.8 376.127  50
  -3  -6  -1 21687.5 507.819  11
  -3   6  -1 22447.4 377.850  14
   3  -6   1 22347.0 384.938  52
  -3   6  -1 24698.0 386.893  53
  -3  -6  -1 20186.3 468.385   9
  -3  -6  -1 23320.3 543.959   7
   3   6   2 5066.75 150.668  50
   3  -6   2 5002.23 244.509  40
   3  -6   2 4439.25 208.572  46
   3   6   2 4630.67 271.122  39
   3   6   2 4820.10 151.599  16
  -3  -6  -2 4651.93 252.365  11
  -3   6  -2 4470.73 161.175  14
  -3  -6  -2 4174.73 224.540   9
  -3  -6  -2 5131.75 287.732   7
  -3   6  -2 5127.27 159.957  53
   3  -6   2 4771.15 136.363  49
  -3  -6  -2 5053.32 165.152  47
   3   6   3 4554.31 159.466  50
   3  -6   3 4884.59 154.220  49
  -3  -6  -3 4540.30 171.645  47
   3   6   3 4517.64 156.506  16
   3  -6   3 4592.36 260.282  40
  -3  -6  -3 4537.74 259.146  11
  -3  -6  -3 4681.32 269.764   7
  -3   6  -3 4418.75 165.917  53
   3  -6   3 4963.98 172.038  52
   3   6   4 66471.2 981.344  50
  -3  -6  -4 66027.7 983.093  47
   3  -6   4 66166.3 980.888  49
   3  -6   4 63940.7 1163.08  40
   3   6   4 63694.5 972.115  16
  -3   6  -4 63973.9 994.200  14
  -3  -6  -4 67399.5 1149.28   7
  -3   6  -4 63939.3 982.618  53
   3  -6   4 68805.2 994.921  52
  -3  -6  -5 13019.9 297.917  61
   3   6   5 12585.1 273.073  16
  -3   6  -5 12266.9 316.007  14
   3   6   5 13362.9 290.848  51
   3   6   5 13175.6 288.165  50
  -3  -6  -5 13871.8 282.504  47
   3  -6   5 12906.2 294.685  49
   3  -6   5 12166.8 444.283  40
  -3   6  -5 12268.2 297.655  36
   3   6   5 13028.4 294.986  35
   3   6   5 13252.3 283.932  54
   3  -6   5 13213.6 294.604  52
  -3   6  -5 12616.6 292.970  53
   3  -6   5 12423.8 275.931  17
   3   6   5 12639.4 292.454  26
   3   6   6 22910.4 419.325  51
  -3  -6  -6 22460.0 396.702  47
   3  -6   6 21641.9 425.597  49
   3  -6   6 21512.9 594.706  40
   3   6   6 22820.0 418.533  35
  -3   6  -6 21855.2 423.023  36
   3  -6   6 20834.8 391.713  23
   3   6   6 22678.6 410.533  26
  -3   6  -6 22559.5 445.534  14
  -3  -6  -6 22444.7 423.232  61
   3  -6   6 23265.8 407.966  52
  -3   6  -6 21988.3 411.572  53
   3   6   7 98891.8 1404.77  51
   3  -6   7 94258.9 1413.23  49
  -3  -6  -7 97654.3 1410.78  48
   3   6   7 95598.7 1387.73  20
   3   6   7 98621.8 1408.21  35
  -3   6  -7 97678.1 1432.11  14
  -3  -6  -7 96870.2 1404.71  61
  -3   6  -7 93426.6 1422.11  56
   3  -6   7 94005.9 1382.81  23
   3   6   7 93240.5 1394.15  26
   3   6   8 18.7108 144.857  51
   3  -6   8 98.2592 156.312  49
  -3  -6  -8 40.2913 141.563  48
   3   6   8 56.1245 121.909  20
   3   6   8-19.1364 149.875  35
  -3   6  -8 89.3237 175.628  14
   3  -6   8 60.9134 119.997  34
   3  -6   8 0.94519 105.448  23
   3   6   8 32.4034 118.229  26
  -3  -6  -8 38.1230 129.095  61
  -3   6  -8 187.412 170.212  56
  -3  -6  -9 4327.75 137.526  48
  -3   6  -9 4492.45 162.202  56
  -3   6  -9 4318.97 165.981  14
  -3  -6  -9 4099.79 154.660  53
   3   6   9 4479.93 129.550  20
   3   6   9 3997.25 154.894  35
   3  -6   9 4084.69 117.461  34
  -3   6 -10 4181.02 112.211  58
   3  -6  10 4341.30 106.851  31
  -3  -7  11 8994.16 184.688  34
  -3  -7  11 8965.57 170.023  31
  -3   7  11 8548.43 168.959  60
  -3   7  11 8559.05 177.369  55
  -3  -7  11 8964.65 176.566  27
  -3  -7  11 9286.07 177.158  25
  -3   7  10 49795.2 745.690  20
  -3   7  10 52803.3 760.715  18
  -3  -7  10 52011.5 760.490  15
  -3   7  10 50142.7 766.566  60
  -3   7  10 50947.1 771.639  55
  -3  -7  10 48995.5 739.588  30
  -3  -7  10 52421.2 762.922  31
   3   7 -10 48541.8 763.366  50
  -3  -7  10 50355.8 763.601  25
  -3  -7  10 50928.2 760.344  27
  -3   7   9 57875.9 897.503  55
  -3   7   9 56254.2 892.129  60
  -3  -7   9 56038.5 858.040  30
  -3  -7   9 59306.4 886.934  15
   3   7  -9 56106.3 884.024  50
  -3  -7   9 57616.9 874.628  27
  -3  -7   8 2029.81 142.237  38
  -3  -7   8 1772.38 203.709  34
  -3   7   8 2038.48 202.797  35
  -3  -7   8 1976.40 191.001  15
  -3   7   8 2207.07 182.665  18
  -3  -7   8 1978.54 151.591  30
  -3   7   7 25292.6 491.986  55
  -3  -7   7 24137.2 434.459  38
  -3   7   7 25068.4 487.066  35
  -3  -7   7 24675.5 441.088  30
  -3  -7   7 26290.0 479.421  34
  -3  -7   7 26221.3 455.720  52
  -3   7   7 27090.7 471.387  18
  -3  -7   6 30777.4 527.633  52
   3   7  -6 30187.2 515.877  50
  -3   7   6 30094.3 506.173  50
  -3   7   6 32231.7 524.803  18
   3   7  -6 29339.5 762.172   8
   3  -7  -6 28998.9 734.890   9
   3   7  -6 29418.2 748.890  41
  -3  -7   6 28966.2 681.689  40
  -3   7   6 30229.9 535.035  35
  -3  -7   6 30361.3 525.963  15
  -3  -7   6 30215.5 797.778  12
  -3  -7   6 29634.5 536.152  34
  -3  -7   6 28872.2 501.843  22
  -3  -7   5 7384.62 336.208  40
  -3   7   5 7294.50 360.388  39
   3   7  -5 7141.40 394.483   8
   3  -7  -5 7839.92 383.502   9
  -3  -7   5 7519.56 331.508   7
   3   7  -5 7413.92 201.109  14
  -3  -7   5 7562.09 226.478  15
  -3  -7   5 8083.56 233.849  52
  -3   7   5 7638.95 201.961  50
   3   7  -5 7211.47 218.305  50
  -3  -7   4 76554.4 1323.27  40
   3   7  -4 74059.9 1282.01  39
  -3   7   4 76652.0 1353.61  39
   3  -7  -4 76954.6 1365.10   9
  -3  -7   4 76892.3 1352.79   7
   3   7  -4 76732.2 1388.42   8
   3   7  -4 78012.1 1133.99  14
  -3  -7   4 76681.2 1141.33  15
  -3  -7   4 78412.0 1162.28  52
   3   7  -4 78855.8 1143.01  50
  -3   7   4 77734.6 1139.02  50
  -3   7   3 38703.1 796.291  39
   3   7  -3 38261.7 809.809   8
   3  -7  -3 37784.9 796.497   9
  -3  -7   3 35516.0 807.411   7
   3   7  -3 38483.7 596.406  14
  -3  -7   3 37666.6 596.688  15
   3   7  -3 39602.1 602.637  50
  -3   7   3 38734.3 603.114  50
   3   7  -3 38057.8 731.024  39
  -3  -7   3 37833.3 764.443  40
   3   7  -2 135314. 2112.27   8
   3  -7  -2 136925. 2108.70   9
  -3  -7   2 134001. 2140.17   7
   3   7  -2 131723. 2047.32  39
  -3   7   2 137149. 2101.81  39
  -3  -7   2 129004. 1903.00  47
  -3   7   2 135627. 1893.90  14
   3   7  -2 134473. 1900.83  14
  -3  -7   2 132647. 1892.78  15
   3  -7  -2 130343. 2090.64  13
  -3  -7   2 134126. 1916.60  52
   3   7  -2 137405. 1902.14  50
  -3   7   2 133903. 1899.93  50
  -3   7   1 54782.2 806.786  50
   3   7  -1 55381.7 808.574  50
  -3   7   1 55171.1 996.762  39
   3   7  -1 52038.6 951.106  39
  -3  -7   1 49683.4 816.193  47
  -3   7   1 53871.1 806.592  14
  -3  -7   1 53816.9 795.033  15
   3  -7  -1 54175.4 984.012  13
  -3   7   1 56832.4 818.868  53
  -3  -7   1 55595.9 819.907  52
   3  -7  -1 53736.1 807.422  52
   3   7  -1 50950.1 971.563   8
  -3   7   0 3388.20 132.717  50
   3   7   0 3336.72 141.974  50
   3  -7   0 3526.44 216.174  40
   3   7   0 3388.34 240.066  39
  -3  -7   0 3843.14 153.315  47
   3   7   0 3223.67 142.820  16
  -3   7   0 3210.99 138.881  14
   3  -7   0 3478.94 237.328  13
   3  -7   0 3295.01 140.422  52
  -3  -7   0 3392.96 138.848  52
  -3   7   0 3391.42 144.799  53
   3   7   0 3198.93 211.929   8
  -3  -7   0 3025.11 265.789   7
   3  -7   1 147.023 115.074  52
  -3   7  -1 194.483 112.667  50
  -3  -7  -1 153.728 98.0353  52
   3   7   1 160.032 115.212  50
   3  -7   1-8.60478 167.626  40
   3   7   1 249.164 197.227  39
  -3   7  -1 118.761 112.849  14
  -3   7  -1 153.613 123.835  53
  -3  -7  -1 121.514 219.251   7
  -3  -7  -1 322.268 163.762   9
  -3  -7  -1 298.831 183.880  11
   3   7   2 3177.28 155.782  50
   3  -7   2 3570.47 246.588  40
   3  -7   2 3301.74 192.246  46
   3   7   2 3435.92 277.494  39
  -3  -7  -2 3664.99 251.894  11
   3   7   2 3410.79 150.689  16
  -3   7  -2 3557.40 163.250  14
  -3  -7  -2 3527.24 229.426   9
  -3  -7  -2 3316.84 273.566   7
  -3   7  -2 3306.81 160.220  53
   3  -7   2 3111.98 160.426  52
   3  -7   2 3274.72 131.825  49
  -3  -7  -2 3551.66 161.720  47
   3   7   3 3329.84 166.373  50
   3   7   3 3472.91 164.557  51
  -3  -7  -3 3299.72 175.823  47
   3  -7   3 3458.89 150.160  49
   3  -7   3 3135.40 261.091  40
   3   7   3 3367.54 154.330  16
  -3  -7  -3 2999.81 249.796   9
  -3  -7  -3 3726.68 278.205   7
   3  -7   3 3479.03 175.077  52
  -3   7  -3 3170.59 170.163  53
   3  -7   4 300.090 157.524  52
   3   7   4 320.639 146.365  50
   3   7   4 306.478 146.665  51
   3  -7   4 646.277 140.613  49
  -3  -7  -4 628.136 151.550  47
   3  -7   4 225.869 227.663  40
  -3   7  -4 234.907 153.937  36
   3   7   4 407.436 141.455  35
  -3  -7  -4 329.637 156.507  61
   3   7   4 244.184 137.149  16
  -3   7  -4 323.698 180.948  14
   3  -7   4 284.846 127.389  17
  -3  -7  -4 144.116 210.074   9
   3   7   4 415.887 146.660  54
  -3   7  -4 346.785 151.033  53
  -3  -7  -5 4071.54 297.772   9
  -3  -7  -5 4908.03 210.040  61
   3   7   5 4221.10 178.960  16
  -3   7  -5 4652.38 226.751  14
   3   7   5 4951.51 199.103  51
   3   7   5 4552.86 201.730  50
  -3  -7  -5 4645.94 193.579  47
   3  -7   5 4427.04 197.807  49
   3  -7   5 4507.45 321.441  40
  -3   7  -5 4451.20 206.966  36
   3   7   5 4944.88 202.186  35
   3   7   5 4824.16 201.292  26
   3  -7   5 4650.66 181.907  17
   3   7   5 4710.18 195.689  54
   3  -7   5 4802.42 204.014  52
  -3   7  -5 4599.91 196.763  53
   3   7   6 21829.6 395.868  51
  -3  -7  -6 21647.4 403.606  61
  -3   7  -6 21600.9 433.763  14
  -3   7  -6 20288.7 412.699  36
   3   7   6 21846.2 404.137  35
   3  -7   6 21105.0 403.420  49
  -3  -7  -6 21660.0 382.729  47
  -3  -7  -6 21915.4 413.805  48
   3   7   6 20902.4 402.406  26
   3  -7   6 19635.9 376.994  23
   3  -7   6 22842.7 401.890  52
   3   7   6 21384.7 383.848  54
   3   7   7 1004.59 149.301  51
  -3  -7  -7 1410.50 169.928  48
   3  -7   7 1090.60 170.582  49
  -3   7  -7 1170.41 196.021  56
  -3  -7  -7 1062.86 152.684  61
  -3   7  -7 1177.05 193.563  14
   3   7   7 1321.27 166.471  35
   3  -7   7 1121.75 124.604  52
   3  -7   7 1000.38 125.361  23
   3   7   7 1145.60 155.476  26
  -3  -7  -8 4513.90 167.259  48
   3   7   8 4457.86 149.697  26
   3   7   8 4463.93 177.140  35
  -3   7  -8 4595.43 196.645  14
   3  -7   8 4360.46 152.735  34
   3   7   8 4532.70 160.332  51
  -3   7  -8 4583.26 199.219  56
  -3   7  -9 1328.10 115.798  56
  -3  -7  -9 1265.38 81.4486  28
  -3   7  -9 1232.98 112.476  14
  -3   7  -9 1401.75 121.794  50
  -3  -7  -9 1414.93 93.6757  48
   3   7   9 1255.69 108.140  35
   3  -7   9 1341.05 79.6010  34
   3   7  10 6129.13 112.122  55
   3   7  10 6204.57 113.280  35
  -3  -8  11 658.629 58.4035  25
  -3  -8  11 669.998 57.8251  27
  -3   8  11 601.459 61.1014  55
  -3   8  11 556.300 55.0354  60
  -3  -8  10 6578.16 156.572  15
  -3   8  10 6316.35 171.628  60
  -3   8  10 6591.89 175.350  55
  -3  -8  10 6413.47 165.651  25
  -3  -8  10 6530.04 161.292  27
  -3   8   9 1300.78 129.637  18
  -3   8   9 1161.18 139.270  57
  -3  -8   9 1199.88 162.835  34
  -3  -8   9 1179.52 114.438  30
  -3  -8   9 1361.67 146.350  15
  -3  -8   9 1281.57 146.588  27
   3   8  -9 1183.24 147.647  50
  -3   8   8 15364.3 351.116  60
  -3   8   8 15780.3 354.157  55
  -3   8   8 16027.5 319.544  59
  -3  -8   8 15192.9 295.876  30
  -3  -8   8 14596.1 286.558  38
  -3  -8   8 15912.5 333.966  34
   3   8  -8 14965.0 326.681  50
  -3   8   8 15446.9 312.342  18
  -3   8   7 397.584 158.585  18
   3  -8  -7 53.1630 126.231  47
  -3  -8   7 83.0342 139.397  38
  -3  -8   7 43.4315 134.718  30
  -3  -8   7 68.2985 184.861  34
  -3   8   7 151.330 200.557  60
  -3   8   7 287.692 193.330  55
  -3  -8   7 211.178 151.004  52
   3   8  -7-29.0518 172.751  50
  -3  -8   7 150.593 168.169  15
  -3   8   6 927.504 158.494  18
  -3   8   6 727.331 160.592  54
  -3  -8   6 946.228 175.041  15
  -3  -8   6 719.338 174.522  34
  -3   8   6 873.786 202.533  55
   3   8  -6 758.912 177.122  50
  -3   8   6 834.164 148.058  50
  -3  -8   6 789.714 174.630  52
  -3  -8   5 878.109 182.191  52
  -3   8   5 481.007 142.191  50
   3   8  -5 385.905 165.933  50
   3  -8  -5 415.309 278.981   9
   3   8  -5 470.243 278.858   8
   3   8  -5 592.503 273.580  41
  -3  -8   5 773.188 243.289  40
  -3   8   5 389.938 263.565  39
   3   8  -5 591.585 135.966  14
  -3  -8   5 504.030 151.808  15
  -3  -8   5 557.378 114.805  32
  -3   8   5 759.984 176.156  55
  -3   8   5 594.364 162.788  54
  -3  -8   4 77067.8 1412.88  40
  -3   8   4 81270.8 1454.77  39
   3  -8  -4 80585.2 1453.65   9
   3   8  -4 80470.2 1490.82   8
  -3  -8   4 75742.0 1441.30   7
   3   8  -4 83767.4 1209.00  14
  -3  -8   4 81792.8 1211.07  15
  -3   8   4 80879.1 1235.18  54
  -3  -8   4 83341.7 1238.61  52
  -3   8   4 82289.0 1212.53  50
   3   8  -4 84776.1 1216.89  50
  -3   8   3 9049.89 392.891  39
   3   8  -3 8606.66 343.084  39
   3  -8  -3 8214.10 387.279   9
   3   8  -3 9704.73 405.270   8
  -3  -8   3 8896.76 404.730   7
   3  -8  -3 8537.21 381.897  13
   3   8  -3 9126.82 229.414  14
  -3  -8   3 9086.17 213.174  15
   3   8  -3 9266.31 234.472  50
  -3   8   3 8985.43 225.773  50
  -3  -8   3 8537.75 371.537  40
  -3  -8   2 80993.1 1468.03   7
   3   8  -2 84432.5 1439.04   8
   3   8  -2 78709.9 1381.31  39
  -3   8   2 84334.3 1438.82  39
  -3  -8   2 78817.9 1211.04  47
  -3   8   2 83085.3 1204.22  14
   3   8  -2 83517.3 1211.64  14
  -3  -8   2 80709.8 1195.40  15
   3  -8  -2 75307.7 1408.80  13
   3   8  -2 85511.4 1212.78  50
  -3   8   2 84451.4 1212.71  50
  -3  -8   2 85691.3 1228.67  52
   3   8  -1 778.211 207.340   8
  -3   8   1 592.202 236.403  39
   3   8  -1 911.108 214.272  39
  -3  -8   1 833.212 135.727  47
  -3   8   1 923.425 129.164  14
   3  -8  -1 753.527 228.785  13
  -3  -8   1 721.590 134.651  52
   3   8  -1 1096.93 130.891  50
  -3   8   1 874.654 129.244  50
   3  -8  -1 1000.15 121.242  52
  -3  -8   0 338.916 243.316   7
  -3   8   0 526.152 254.504  39
   3   8   0 454.214 209.200  39
  -3  -8   0 478.284 139.192  47
   3  -8   0 568.997 201.111  40
   3  -8   0 473.004 210.224  13
  -3   8   0 491.561 129.527  14
   3  -8   0 552.401 129.393  52
  -3  -8   0 540.831 124.091  52
  -3   8   0 849.497 126.979  50
   3   8   0 600.139 139.599  50
   3   8   0 488.818 135.828  51
  -3   8   0 751.844 137.535  53
  -3  -8  -1 1644.76 275.795   7
   3   8   1 1409.60 240.018  39
  -3  -8  -1 1274.66 160.923  47
   3  -8   1 1340.25 182.172  46
   3  -8   1 1405.98 223.254  40
   3   8   1 1420.94 141.207  16
  -3   8  -1 1169.74 145.700  14
  -3   8  -1 1669.03 141.078  50
  -3  -8  -1 1309.84 126.044  52
   3   8   1 1247.58 144.060  51
   3   8   1 1359.07 143.805  50
   3  -8   1 1274.07 145.331  52
  -3   8  -1 1969.58 156.503  53
  -3  -8  -2 70566.4 1253.88   7
   3   8   2 68657.4 1229.56  39
   3   8   2 68704.2 1016.68  50
   3   8   2 67566.1 1018.74  51
  -3   8  -2 65995.1 1019.74  50
  -3   8  -2 68194.1 1022.02  14
   3   8   2 67725.6 1008.80  16
   3  -8   2 68484.9 1025.25  52
  -3   8  -2 66548.1 1013.79  53
   3   8   3 333.877 158.262  54
  -3   8  -3 189.300 148.252  53
  -3   8  -3 101.565 169.090  50
   3   8   3 177.084 143.370  51
   3   8   3 87.2994 158.850  50
   3  -8   3 132.746 116.295  49
  -3  -8  -3 58.8727 157.305  47
   3  -8   3 260.872 220.402  40
  -3  -8  -3 314.779 157.071  61
   3   8   3 124.687 132.403  16
  -3  -8  -3 523.998 236.918   7
   3   8   3-34.6257 165.400  26
  -3   8  -4 95448.6 1404.13  50
   3   8   4 98162.2 1389.87  51
   3   8   4 95605.5 1392.05  50
   3  -8   4 93243.7 1378.69  49
  -3  -8  -4 97197.8 1395.54  47
   3  -8   4 89959.7 1589.48  40
   3  -8   4 94717.6 1378.66  17
  -3   8  -4 91089.7 1402.00  36
   3   8   4 95319.8 1380.60  35
   3   8   4 94753.0 1378.15  16
  -3   8  -4 91013.2 1405.50  14
  -3  -8  -4 94389.3 1397.79  61
  -3   8  -4 91444.7 1384.91  53
   3  -8   4 94903.5 1406.80  52
   3   8   4 98722.0 1400.79  54
   3   8   5 10843.9 271.490  54
   3  -8   5 11416.3 283.114  52
   3  -8   5 10444.0 264.455  49
  -3  -8  -5 10815.8 263.074  47
   3  -8   5 10702.8 256.957  17
  -3   8  -5 10556.3 289.156  36
   3   8   5 10942.8 260.956  35
   3   8   5 10733.5 273.949  26
   3   8   5 10949.8 245.931  16
  -3   8  -5 10779.5 296.595  14
   3   8   5 10461.3 269.620  51
   3   8   5 10840.1 272.737  50
  -3  -8  -5 10724.9 272.063  61
   3   8   6 7476.31 221.073  51
  -3  -8  -6 7430.72 202.458  47
   3  -8   6 7310.63 225.622  49
  -3  -8  -6 7473.34 221.465  61
  -3   8  -6 7467.75 261.294  14
   3   8   6 7437.48 223.634  35
  -3   8  -6 7232.22 233.271  36
   3   8   6 7617.51 204.460  54
   3  -8   6 7424.74 218.449  52
   3   8   6 7529.32 230.495  26
   3  -8   6 7180.15 195.326  23
  -3  -8  -7 11.9804 140.088  48
  -3   8  -7 88.3847 178.666  56
  -3  -8  -7 87.3547 134.969  28
  -3   8  -7-51.5569 170.494  14
   3   8   7 29.6636 136.652  35
   3   8   7 3.58571 128.632  51
  -3   8  -7 129.721 167.034  50
   3   8   7 113.234 131.606  26
   3  -8   7 112.214 106.732  23
  -3   8  -8 9210.28 222.711  56
   3  -8   8 8970.40 189.450  34
  -3  -8  -8 8870.45 184.930  28
  -3   8  -8 8957.93 218.372  14
  -3  -8  -8 8776.47 194.304  48
  -3   8  -8 8945.80 219.661  50
   3   8   8 8645.90 189.057  51
   3   8   8 8717.77 197.490  35
  -3   8  -9 113.840 73.6540  56
   3   8   9 171.107 74.2203  35
   3  -8   9 92.9977 49.5916  34
  -3  -9  10 14702.9 237.232  27
  -3  -9  10 14649.1 241.653  25
  -3   9   9 8918.84 197.541  57
  -3   9   9 8900.13 214.990  60
  -3   9   9 9295.93 217.689  55
  -3  -9   9 8697.37 208.099  34
   3   9  -9 8240.57 200.405  50
  -3  -9   9 8803.88 204.647  25
  -3  -9   9 8719.73 195.911  27
  -3  -9   8 3697.17 177.658  34
  -3  -9   8 3356.46 129.678  38
  -3  -9   8 3764.37 163.972  15
  -3  -9   8 3602.55 140.873  30
   3   9  -8 3346.19 170.930  50
  -3   9   8 3396.66 194.575  60
  -3   9   8 3587.95 171.811  59
  -3   9   8 3508.33 192.776  55
  -3   9   7 40281.1 659.432  60
  -3   9   7 40672.3 656.318  55
  -3  -9   7 40665.9 647.252  34
  -3  -9   7 39078.6 617.239  30
  -3  -9   7 39057.8 644.930  15
  -3  -9   7 38221.7 616.106  38
   3   9  -7 38777.3 644.383  50
  -3  -9   7 39913.2 636.586  52
   3  -9  -7 40625.6 617.967  47
  -3   9   6 25293.4 462.212  55
  -3   9   6 24814.4 468.417  60
  -3  -9   6 24148.8 449.975  34
   3   9  -6 24331.9 427.504  14
  -3  -9   6 24947.7 441.593  15
  -3   9   6 23598.9 445.284  54
  -3  -9   6 25201.5 453.117  52
  -3   9   6 23646.9 424.192  50
   3   9  -6 23569.3 450.796  50
  -3   9   5 3618.47 212.235  55
  -3   9   5 3517.00 214.501  60
  -3  -9   5 3437.76 158.324  32
  -3  -9   5 3340.56 185.602  34
   3   9  -5 3611.67 176.929  14
  -3  -9   5 3291.05 179.389  15
  -3  -9   5 3753.44 208.935  52
  -3   9   5 3112.77 210.654  54
   3   9  -5 3450.71 201.661  50
  -3   9   5 3320.12 173.207  50
  -3   9   4 87102.9 1311.36  54
  -3  -9   4 86395.1 1303.59  52
  -3   9   4 88334.6 1281.99  50
   3   9  -4 88302.6 1285.02  50
   3  -9  -4 83692.3 1534.73   9
   3   9  -4 88726.2 1578.01   8
  -3  -9   4 84209.4 1530.40   7
  -3  -9   4 84886.9 1507.76  40
   3   9  -4 84392.9 1526.64  41
  -3   9   4 87457.1 1552.32  39
   3   9  -4 89885.0 1282.68  14
  -3  -9   4 85900.1 1274.04  15
   3  -9  -4 83802.5 1529.88  13
  -3  -9   4 86924.8 1267.37  32
  -3   9   4 86192.7 1288.21  60
  -3   9   4 88849.1 1292.89  55
  -3   9   4 83384.6 1275.79  24
  -3   9   3 2410.48 167.758  50
   3   9  -3 2675.17 176.175  50
  -3  -9   3 2169.88 307.962   7
   3   9  -3 2702.23 303.486   8
  -3  -9   3 2558.06 292.893  40
  -3   9   3 2469.60 307.727  39
   3  -9  -3 2483.70 147.803  32
  -3  -9   3 2373.36 159.935  32
   3  -9  -3 1936.08 282.848  13
  -3  -9   3 2232.12 146.437  15
   3   9  -3 2382.80 173.175  14
  -3  -9   3 2573.74 192.087  52
  -3   9   3 2327.22 208.060  54
  -3   9   3 2316.54 175.892  24
  -3  -9   2 5843.68 187.250  47
   3   9  -2 5975.89 331.443   8
  -3  -9   2 5466.92 369.740   7
   3   9  -2 5627.32 320.534  39
  -3   9   2 6019.25 370.102  39
  -3  -9   2 5935.85 205.887  28
   3  -9  -2 5624.38 183.456  32
  -3  -9   2 5808.55 192.547  32
  -3   9   2 6012.82 194.925  14
  -3  -9   2 6043.47 169.350  15
   3  -9  -2 5609.70 334.356  13
   3   9  -2 5632.27 200.568  54
  -3  -9   2 5697.44 213.434  52
  -3   9   2 5762.89 236.379  54
   3   9  -2 5619.57 210.531  50
   3   9  -2 6190.38 213.541  51
  -3   9   2 5943.20 205.852  50
  -3  -9   1 2944.98 171.007  47
   3  -9  -1 2337.92 245.739  40
   3   9  -1 2495.30 278.796  39
  -3   9   1 2127.91 304.165  39
   3  -9  -1 2485.17 145.751  32
  -3  -9   1 2377.23 166.010  28
   3   9  -1 2695.82 174.178  16
  -3   9   1 2381.14 157.161  14
   3  -9  -1 2244.67 271.586  13
  -3   9   1 2227.13 192.059  54
   3  -9  -1 2881.59 156.588  52
  -3  -9   1 2195.65 168.708  52
   3   9  -1 2782.92 173.076  54
   3   9  -1 2425.44 177.413  51
   3   9  -1 2380.10 172.528  50
  -3   9   1 2728.26 167.119  50
   3   9   0 6917.44 230.375  51
  -3   9   0 6897.63 218.993  50
   3   9   0 6757.70 218.491  50
  -3  -9   0 6908.38 228.781  47
   3  -9   0 6382.08 323.465  40
  -3   9   0 6946.16 389.782  39
   3   9   0 6944.54 351.017  39
   3  -9   0 6980.69 198.274  32
  -3   9   0 6765.09 212.163  14
  -3  -9   0 7039.32 386.547   7
  -3   9   0 6399.88 230.293  54
  -3  -9   0 7134.47 201.110  52
   3   9   0 7053.94 226.762  54
   3  -9   0 6565.43 214.258  52
   3   9   1 14053.0 304.003  51
  -3   9  -1 13860.1 299.654  50
  -3  -9  -1 13849.6 282.312  52
   3   9   1 14203.8 302.742  50
  -3  -9  -1 13874.2 318.616  47
  -3   9  -1 13346.5 501.184  39
   3  -9   1 12792.4 428.171  40
  -3   9  -1 13393.7 317.249  36
   3   9   1 12858.5 470.722  39
   3  -9   1 13634.6 288.527  32
  -3  -9  -1 13760.9 309.445  28
  -3   9  -1 13763.2 308.184  14
   3   9   1 13838.2 304.943  16
   3   9   1 14043.7 318.989  54
  -3   9  -1 12753.4 304.459  54
  -3   9  -1 13247.0 302.825  53
   3  -9   1 13803.9 303.300  52
  -3  -9  -1 13951.0 496.074   7
   3   9   2 8026.35 245.888  50
  -3   9  -2 8021.03 242.551  50
   3   9   2 8014.67 241.993  51
  -3  -9  -2 9166.56 400.232   7
   3  -9   2 8056.58 351.630  40
  -3   9  -2 7804.68 419.284  39
   3   9   2 7570.83 382.633  39
  -3   9  -2 8151.97 249.914  36
   3  -9   2 7983.44 227.445  17
  -3   9  -2 8321.41 255.510  14
   3   9   2 8188.31 232.083  16
   3  -9   2 7955.29 225.232  32
  -3  -9  -2 8475.47 249.407  28
  -3   9  -2 8109.59 236.368  53
   3   9   2 8326.18 256.663  54
   3  -9   2 7923.98 248.685  52
   3   9   2 8597.16 250.276  26
  -3  -9  -3 4749.84 203.042  47
  -3  -9  -3 4176.64 209.774  28
   3   9   3 4443.94 184.221  16
   3   9   3 4110.58 199.659  51
  -3   9  -3 3783.82 210.992  50
   3   9   3 3877.81 202.858  50
   3   9   3 4153.77 210.751  26
   3   9   3 4459.01 212.083  54
  -3   9  -3 4105.53 184.463  53
   3   9   4 21254.7 405.970  54
   3  -9   4 20792.1 406.459  52
  -3  -9  -4 20731.0 398.506  47
   3  -9   4 20622.8 379.732  17
  -3   9  -4 19931.7 413.029  36
   3   9   4 20284.2 394.459  50
  -3   9  -4 20456.4 409.886  50
   3   9   4 20125.8 389.238  51
   3   9   4 21035.4 375.546  16
   3   9   4 21538.1 402.804  26
  -3   9  -4 19721.9 380.736  24
  -3  -9  -4 20701.5 402.336  28
   3   9   5 2581.67 171.459  54
   3  -9   5 2612.32 176.424  52
  -3  -9  -5 2561.06 167.063  47
   3  -9   5 2439.11 158.355  17
  -3   9  -5 2390.77 191.335  36
   3   9   5 2347.18 156.745  35
   3   9   5 2457.62 180.755  26
  -3   9  -5 2443.04 213.183  14
   3   9   5 2385.37 142.729  16
  -3   9  -5 2531.42 192.970  50
   3   9   5 2403.40 163.732  51
   3   9   5 2559.69 177.515  50
  -3  -9  -5 2471.55 185.060  28
  -3   9  -6 1006.93 164.141  50
   3   9   6 1109.34 136.224  51
  -3  -9  -6 1021.92 128.424  47
  -3  -9  -6 990.769 150.446  28
  -3   9  -6 1023.09 182.289  14
   3   9   6 1107.58 135.491  35
  -3   9  -6 1027.11 171.483  36
   3  -9   6 1035.11 133.687  52
   3   9   6 1071.97 128.246  54
   3  -9   6 1044.00 120.791  23
  -3   9  -7 10487.7 253.268  56
  -3  -9  -7 10413.6 215.517  28
   3  -9   7 10282.3 222.360  34
  -3   9  -7 10184.0 243.688  14
   3   9   7 9874.65 213.514  35
  -3   9  -7 10127.7 239.790  50
   3   9   7 10387.6 210.554  51
  -3  -9  -7 10222.0 219.863  48
  -3   9  -8 817.795 110.411  56
  -3  -9  -8 608.726 65.5098  28
  -3   9  -8 744.556 99.1359  14
  -3   9  -8 744.690 98.5734  50
   3   9   8 755.868 83.4176  35
   3  -9   8 626.362 79.9654  34
  -3  -9  -8 688.907 83.1903  48
   3   9   9 20103.4 297.635  60
   3   9   9 21123.9 301.025  55
  -3  10  10 2584.07 62.1419  60
  -3 -10   9 581.252 77.0573  15
  -3 -10   9 561.999 82.2074  34
  -3  10   9 582.190 93.5031  55
  -3  10   9 600.537 93.9099  60
  -3  10   9 473.478 85.0169  57
  -3 -10   9 603.298 82.2975  27
  -3 -10   9 513.451 89.9512  25
  -3 -10   8 15762.2 291.194  34
  -3 -10   8 16552.9 291.611  15
   3  10  -8 15181.4 293.521  50
  -3  10   8 15957.4 303.906  60
  -3  10   8 16305.5 303.515  57
  -3  10   8 16222.9 303.757  55
  -3  10   8 16020.9 291.074  59
  -3  10   7 54777.7 817.102  55
  -3  10   7 54253.1 817.407  60
  -3 -10   7 53525.6 783.674  30
  -3 -10   7 53232.2 804.829  15
   3  10  -7 52941.3 794.139  36
  -3 -10   7 52385.5 802.608  34
  -3 -10   7 50257.9 782.156  38
   3  10  -7 51332.1 808.243  50
  -3 -10   7 53143.1 800.690  52
   3 -10  -7 55095.9 787.670  47
   3 -10  -6 32660.6 523.806  47
  -3  10   6 32457.0 546.836  60
  -3  10   6 32438.3 545.499  55
  -3 -10   6 31306.9 528.732  34
  -3 -10   6 31437.1 527.813  15
   3  10  -6 32909.4 534.336  36
   3  10  -6 31067.1 536.622  50
  -3  10   6 32182.7 536.411  54
  -3 -10   6 31885.6 540.581  52
   3  10  -5 23454.3 424.379  14
  -3 -10   5 23018.4 413.474  15
  -3 -10   5 24605.7 448.617  52
  -3  10   5 24866.7 448.612  54
  -3 -10   5 22094.5 417.080  34
   3  10  -5 23587.1 429.801  50
  -3  10   5 22909.0 414.890  50
  -3  10   5 24050.1 433.228  60
  -3  10   5 24566.2 439.753  55
  -3  10   4 13635.8 301.655  55
  -3  10   4 13177.5 290.914  60
  -3  10   4 13391.4 329.867  54
  -3 -10   4 12932.6 277.991  15
  -3 -10   4 13040.5 280.895  32
  -3  10   4 13045.3 288.044  50
   3  10  -4 13119.5 310.458  50
  -3  10   4 12537.2 284.176  24
  -3  10   3 1076.25 208.397  54
  -3 -10   3 1086.18 129.005  15
   3 -10  -3 1048.63 139.213  32
  -3 -10   3 1331.11 160.110  32
  -3  10   3 1277.46 175.618  24
   3  10  -3 933.760 175.240  50
  -3 -10   3 1061.82 186.975  52
  -3  10   3 1037.20 154.794  50
   3  10  -3 1103.67 176.868  51
   3  10  -2 24865.6 455.750  51
   3  10  -2 24707.1 448.148  50
  -3  10   2 24311.4 445.032  50
  -3 -10   2 23398.3 425.923  47
   3  10  -2 24641.9 456.624  16
   3 -10  -2 24540.6 428.329  32
  -3 -10   2 24067.0 435.783  32
  -3  10   2 25348.2 478.163  54
   3  10  -2 24738.9 442.275  54
  -3 -10   2 24775.9 452.354  52
  -3  10   2 25495.4 474.587  24
  -3 -10   1 56917.0 878.615  47
  -3 -10   1 57275.5 877.488  28
   3 -10  -1 55252.1 863.395  32
  -3 -10   1 53414.0 875.493  32
   3  10  -1 55183.5 878.364  16
  -3  10   1 57642.2 877.476  14
   3  10  -1 59481.6 888.653  51
   3  10  -1 58186.4 883.737  50
  -3  10   1 57325.2 881.848  50
  -3  10   1 58029.6 902.974  54
   3  10  -1 57569.2 886.573  54
  -3 -10   1 55824.6 878.154  52
   3 -10  -1 57647.6 865.401  52
  -3 -10   0 19020.5 375.329  47
   3 -10   0 18347.5 354.681  32
  -3  10   0 18382.0 370.368  14
  -3  10   0 18763.6 383.929  36
  -3 -10   0 18672.0 353.673  52
   3  10   0 18279.0 379.444  51
  -3  10   0 18554.6 374.981  50
   3  10   0 19364.1 373.273  50
  -3  10   0 18478.5 383.049  54
   3  10   0 18324.6 381.024  54
   3 -10   0 18637.0 357.026  52
  -3 -10  -1 63809.0 958.814  47
  -3  10  -1 60507.3 952.430  54
  -3  10  -1 60482.8 965.524  36
  -3 -10  -1 62301.7 930.760  52
   3  10   1 63927.5 954.294  51
   3  10   1 62381.2 955.968  50
  -3  10  -1 61066.5 953.696  50
   3  10   1 62788.6 948.560  16
  -3  10  -1 60071.6 955.841  14
   3 -10   1 62366.8 939.985  32
  -3 -10  -1 62126.6 957.460  28
   3  10   1 64014.0 967.807  54
   3 -10   1 62669.5 951.216  52
  -3  10  -2 833.110 196.529  36
   3 -10   2 837.120 159.270  17
   3  10   2 736.936 160.288  16
  -3  10  -2 696.937 177.990  14
  -3 -10  -2 873.276 174.461  28
   3  10   2 815.117 193.755  54
   3  10   2 606.452 167.540  51
   3  10   2 855.386 172.655  50
   3 -10   2 805.647 163.179  52
  -3  10  -2 904.401 177.854  50
  -3 -10  -3 8970.85 254.667  47
  -3 -10  -3 9720.47 258.198  28
   3  10   3 9055.91 233.807  16
  -3  10  -3 9018.12 262.238  50
   3  10   3 8917.18 253.483  50
   3  10   3 8951.47 243.433  51
  -3  10  -3 8469.72 261.616  24
   3  10   3 9067.74 267.231  54
   3 -10   3 8590.23 258.816  52
   3  10   4 56180.1 854.626  54
   3 -10   4 54203.0 853.301  52
  -3 -10  -4 55810.1 838.535  48
  -3 -10  -4 56956.2 846.156  47
   3 -10   4 55196.3 836.227  17
  -3  10  -4 55191.5 863.537  36
  -3  10  -4 52919.6 854.261  50
   3  10   4 55282.9 837.716  51
   3  10   4 55300.1 842.694  50
   3  10   4 54429.3 825.976  16
  -3  10  -4 52851.6 834.840  24
  -3 -10  -4 56250.2 845.332  28
   3  10   5 30172.7 509.817  50
  -3  10  -5 30314.2 525.269  50
   3  10   5 30918.1 501.331  51
  -3 -10  -5 31731.1 506.264  47
  -3 -10  -5 31529.3 507.722  48
   3 -10   5 31112.9 503.395  17
  -3  10  -5 31222.3 532.582  36
   3  10   5 30146.3 485.951  16
  -3  10  -5 30718.4 527.661  14
  -3 -10  -5 32268.4 510.750  28
   3 -10   5 30823.5 514.044  52
   3  10   5 32187.1 512.800  54
  -3  10  -6 6265.38 188.234  50
   3  10   6 6103.08 159.330  51
  -3 -10  -6 6069.24 157.911  47
  -3 -10  -6 6246.42 170.653  48
  -3  10  -6 5874.26 213.433  56
  -3 -10  -6 6233.02 168.559  28
  -3  10  -6 6246.72 194.159  14
   3  10   6 5900.24 152.003  35
  -3  10  -6 6230.13 196.582  36
   3 -10   6 5973.24 151.364  23
   3 -10   6 5570.25 160.610  52
   3  10   7 20314.3 324.525  35
   3 -10   7 20191.8 334.837  15
  -3  10  -7 21277.0 353.788  14
   3 -10   7 22133.0 341.032  34
  -3 -10  -7 21427.0 326.201  28
  -3  10  -7 21270.9 348.146  50
   3  10   7 20513.2 328.644  51
  -3  10  -7 22758.8 366.372  56
   3  10   8 909.875 50.0593  55
   3 -10   8 1033.69 53.0609  34
  -3  11   9 14128.4 223.830  60
  -3 -11   9 15776.6 226.431  25
  -3  11   8 137.877 82.4042  55
  -3  11   8 206.307 88.4429  60
  -3  11   8 144.018 77.3796  59
  -3  11   8 45.9587 89.7024  57
  -3 -11   8 92.5676 73.8057  27
  -3  11   7 7350.25 181.907  55
  -3  11   7 7851.23 198.587  57
  -3  11   7 7454.87 189.403  59
  -3  11   7 7453.45 182.656  60
   3  11  -7 7098.38 176.574  16
  -3 -11   7 7430.31 168.141  15
   3  11  -7 6891.07 167.065  36
  -3 -11   7 6971.43 150.077  38
  -3 -11   7 6823.57 163.769  52
   3  11  -7 7165.23 190.284  51
   3  11  -7 7154.28 179.836  50
   3 -11  -7 7244.45 154.424  47
  -3  11   6 6724.28 192.554  60
  -3  11   6 6967.65 194.637  55
  -3  11   6 6825.64 191.129  54
  -3 -11   6 6448.26 165.507  30
   3  11  -6 7115.06 196.466  36
  -3 -11   6 6619.54 175.192  38
   3 -11  -6 7084.08 175.746  47
   3  11  -6 6821.08 199.411  51
   3  11  -6 6655.46 198.634  50
  -3 -11   6 7142.32 189.788  52
  -3 -11   6 6630.02 174.535  15
  -3  11   5 6996.49 198.984  55
  -3  11   5 6442.67 196.161  60
   3  11  -5 6196.79 218.451  51
   3  11  -5 6248.43 211.579  50
  -3 -11   5 6533.37 212.769  52
   3 -11  -5 7147.62 196.405  47
  -3 -11   5 6578.78 178.984  15
  -3  11   5 6939.64 226.173  54
   3  11  -4 2158.69 182.281  51
  -3  11   4 1499.46 137.990  50
   3  11  -4 1906.74 169.195  50
  -3 -11   4 1473.54 121.429  15
  -3 -11   4 1606.06 125.895  17
  -3 -11   4 1739.70 142.566  32
  -3  11   4 1868.45 141.706  24
  -3  11   4 2013.25 202.688  54
  -3 -11   3 2870.05 147.847  21
  -3 -11   3 3051.08 186.280  52
   3  11  -3 3024.06 193.467  16
  -3 -11   3 2782.87 169.368  32
   3 -11  -3 2913.25 151.926  32
  -3  11   3 3074.84 186.571  24
   3  11  -3 3091.82 186.061  51
  -3  11   3 2977.67 165.822  50
   3  11  -3 2631.37 190.051  50
  -3  11   2 60865.7 935.975  50
   3  11  -2 62071.3 942.661  50
  -3 -11   2 63464.7 939.585  52
   3  11  -2 62691.4 947.781  51
   3 -11  -2 61434.0 921.879  32
  -3 -11   2 60363.1 928.763  32
   3  11  -2 62708.5 947.355  16
  -3 -11   2 57841.4 913.978  47
  -3  11   2 65087.0 958.277  24
   3  11  -2 61697.6 929.588  54
  -3  11   2 61162.2 967.059  54
  -3 -11   1 1424.16 159.536  52
   3  11  -1 1256.10 179.626  50
  -3  11   1 1272.00 163.504  50
   3  11  -1 1048.27 172.726  51
  -3 -11   1 1803.82 151.264  47
   3 -11  -1 1320.00 147.929  32
  -3 -11   1 1240.00 171.640  32
  -3  11   1 1130.94 130.977  16
  -3  11   1 1508.30 169.738  36
  -3  11   1 1464.50 205.580  54
   3 -11  -1 1273.72 133.378  52
   3  11  -1 1294.55 174.314  54
  -3  11   1 1772.12 215.375  24
  -3 -11   0 52868.6 792.863  47
  -3  11   0 51253.4 808.059  54
  -3  11   0 52469.4 804.823  36
   3  11   0 52363.8 804.184  54
   3 -11   0 50043.7 780.858  52
   3  11   0 50392.7 795.559  16
  -3  11   0 50628.6 794.768  14
  -3 -11   0 50406.8 792.051  32
   3 -11   0 49721.8 779.638  32
   3  11   0 50524.1 796.275  51
  -3 -11   0 50016.5 776.592  52
  -3  11   0 50021.4 795.932  50
   3  11   0 50762.4 795.367  50
  -3 -11  -1 4043.99 193.064  47
  -3 -11  -1 4029.89 203.741  28
   3 -11   1 3776.26 183.430  17
  -3  11  -1 3696.80 197.689  14
   3  11   1 3672.44 179.345  16
  -3  11  -1 4112.01 218.088  36
   3 -11   1 3895.63 182.873  52
   3  11   1 3817.67 201.362  54
  -3  11  -1 4201.58 230.489  24
  -3  11  -1 3696.22 195.275  50
   3  11   1 3726.63 195.168  50
   3  11   1 3890.09 188.767  51
   3  11   2 24920.7 449.421  50
   3  11   2 25690.8 442.834  51
  -3  11  -2 24689.6 453.506  50
  -3 -11  -2 25812.0 450.101  47
   3 -11   2 25554.3 440.280  17
  -3  11  -2 25142.2 466.289  36
   3  11   2 25642.4 466.664  54
   3 -11   2 25168.3 446.696  52
  -3  11  -2 24186.3 457.425  14
   3  11   2 25397.5 436.593  16
  -3 -11  -2 25643.8 450.485  28
  -3  11  -2 26300.7 473.702  24
  -3 -11  -3 7264.47 188.097  48
  -3 -11  -3 6858.10 214.024  47
  -3 -11  -3 7018.90 218.948  28
   3  11   3 6884.11 192.283  16
  -3  11  -3 6687.01 219.579  14
  -3  11  -3 6865.39 244.340  36
   3 -11   3 7129.55 214.845  52
  -3  11  -3 7463.30 228.610  24
  -3  11  -3 6803.70 216.403  50
   3  11   3 7390.15 201.480  51
   3  11   3 6968.66 210.378  50
  -3  11  -4 12773.4 277.359  50
   3  11   4 13098.1 256.243  51
   3  11   4 12953.9 269.117  50
  -3 -11  -4 12811.3 253.561  48
  -3 -11  -4 13192.3 270.166  47
   3 -11   4 13328.8 263.489  17
  -3  11  -4 12744.1 295.833  36
   3  11   4 13510.3 278.873  54
   3  11   4 12801.3 245.939  16
  -3 -11  -4 13141.4 269.993  28
  -3  11  -4 12959.5 264.949  24
  -3 -11  -5 895.459 116.809  28
  -3  11  -5 723.708 127.909  14
   3 -11   5 621.049 84.9238  15
   3  11   5 667.496 113.440  54
   3 -11   5 721.080 109.560  52
   3  11   5 670.522 108.998  50
  -3  11  -5 787.694 122.896  50
   3  11   5 666.921 98.7375  51
  -3 -11  -5 670.504 101.906  48
  -3 -11  -5 652.992 102.687  47
  -3  11  -5 689.247 143.607  36
   3 -11   5 706.550 98.9406  23
   3 -11   5 812.528 110.912  17
  -3  11  -6 50252.9 700.030  56
  -3 -11  -6 46181.4 665.821  28
   3 -11   6 46863.2 678.068  34
  -3  11  -6 47339.8 689.327  14
  -3 -11  -6 45513.9 670.593  48
   3 -11   6 42484.3 668.520  52
  -3  11  -7 17868.5 269.347  56
   3 -11   7 16765.1 251.427  34
  -3  12   7 81.1547 53.7140  60
  -3  12   7 66.1445 79.1920  57
  -3  12   7 133.263 76.7016  59
  -3 -12   7 116.617 62.8787  27
  -3  12   6 11931.2 232.867  57
   3  12  -6 11679.6 225.301  16
   3  12  -6 11935.1 223.452  36
  -3 -12   6 11523.4 201.455  38
   3  12  -6 11796.5 229.708  51
  -3 -12   6 11704.9 218.015  52
   3  12  -6 11587.9 224.473  50
   3 -12  -6 11874.6 209.126  47
  -3  12   5 4874.54 171.174  54
  -3  12   5 4932.16 170.989  57
   3  12  -5 5007.71 163.138  16
   3  12  -5 5104.80 170.767  36
  -3 -12   5 4837.66 153.541  52
   3  12  -5 4785.69 160.882  50
   3  12  -5 4616.34 165.503  51
   3 -12  -5 4844.09 142.027  47
   3  12  -4 1819.40 145.233  16
   3 -12  -4 1713.70 129.577  47
  -3  12   4 1608.60 166.050  54
  -3  12   4 1839.29 149.612  57
   3  12  -4 1671.71 146.074  51
  -3 -12   4 1778.31 140.957  52
   3  12  -4 1398.96 142.396  50
   3  12  -3 3971.69 176.227  16
  -3  12   3 3732.83 161.845  24
   3 -12  -3 3698.03 137.007  32
  -3 -12   3 3602.47 154.824  32
   3  12  -3 3777.43 172.731  51
  -3 -12   3 3923.27 166.255  52
   3  12  -3 3760.60 172.009  50
  -3  12   3 3653.87 164.673  57
  -3  12   2 29082.3 494.329  50
   3  12  -2 30003.1 506.207  51
  -3 -12   2 30647.3 498.561  52
   3  12  -2 30627.2 509.793  50
  -3  12   2 30194.2 529.424  54
   3 -12  -2 31177.9 487.131  32
  -3 -12   2 29947.4 498.234  32
   3  12  -2 30874.2 510.378  16
   3  12  -2 29683.2 491.099  54
  -3  12   2 31934.8 516.777  24
   3 -12  -2 31326.1 500.332  47
  -3 -12   1 14605.0 290.797  52
  -3  12   1 14423.6 299.918  50
   3  12  -1 14714.5 305.028  51
   3  12  -1 14870.6 306.156  50
  -3 -12   1 15300.0 285.108  47
  -3  12   1 14946.9 330.515  54
  -3  12   1 16424.4 336.876  24
   3  12  -1 15413.9 304.747  54
  -3 -12   1 15144.6 304.726  32
   3 -12  -1 15898.7 294.319  32
  -3 -12   0 5706.22 193.845  32
  -3  12   0 5707.46 203.088  36
   3 -12   0 5428.01 167.100  47
  -3 -12   0 5508.21 175.794  47
   3  12   0 5564.76 195.023  50
   3  12   0 5500.85 180.500  51
  -3  12   0 5375.76 187.606  50
   3  12   0 5496.03 201.700  54
   3 -12   0 5458.67 161.543  52
   3 -12   0 5859.84 187.776  17
   3  12   0 5838.21 187.981  16
   3  12   1 7291.36 221.036  54
   3 -12   1 6736.22 188.726  52
  -3 -12  -1 7426.86 199.881  47
   3 -12   1 7640.77 201.809  17
  -3  12  -1 7436.22 225.447  36
   3  12   1 6949.09 204.048  50
   3  12   1 7138.63 196.598  51
  -3  12  -1 6840.72 203.631  50
  -3  12  -1 7682.32 241.006  24
   3  12   1 7265.43 195.137  16
   3  12   2 2904.47 165.180  54
   3 -12   2 2671.09 137.504  52
  -3 -12  -2 2867.62 147.354  47
   3 -12   2 2780.18 149.693  17
  -3  12  -2 2753.52 174.285  36
   3  12   2 2786.91 141.780  50
   3  12   2 2530.45 134.751  51
  -3  12  -2 2654.42 151.491  50
   3  12   2 2711.62 133.245  16
  -3  12  -2 2657.98 161.027  14
  -3  12  -2 2764.92 177.931  24
  -3 -12  -2 2730.44 160.296  32
  -3 -12  -2 2652.46 159.197  28
  -3 -12  -3 12170.6 242.018  28
  -3 -12  -3 12129.0 246.674  32
   3  12   3 11233.6 220.836  16
  -3  12  -3 11638.7 251.574  14
  -3  12  -3 12344.8 265.534  36
   3  12   3 11357.3 225.065  51
  -3  12  -3 11230.5 242.736  50
   3  12   3 11604.7 238.203  50
  -3  12  -3 12300.6 251.972  24
   3 -12   3 11585.3 237.382  52
   3  12   4 24866.1 396.050  54
   3 -12   4 24776.8 389.201  17
  -3 -12  -4 25776.9 394.218  32
  -3 -12  -4 25281.0 387.909  28
  -3 -12  -4 25065.6 391.416  47
   3  12   4 24536.4 391.715  50
  -3  12  -4 23210.6 394.179  50
   3  12   4 22864.9 378.453  51
  -3  12  -4 24221.5 386.483  24
  -3  12  -5 41.3248 86.4156  14
   3  12   5 117.785 72.8618  54
  -3 -12  -5 32.9261 74.6866  32
  -3  12  -6 3114.99 90.7160  56
  -3 -12  -6 2505.77 60.5150  32
  -3 -13   6 835.717 47.4395  27
  -3  13   6 931.987 57.5342  57
   3  13  -5 26452.7 396.381  36
  -3  13   5 27160.8 398.424  59
  -3  13   4 796.961 86.0539  57
   3  13  -4 712.954 111.046  36
   3 -13  -4 834.880 81.9506  47
   3  13  -4 665.226 89.7405  51
  -3 -13   4 817.900 85.1018  52
   3  13  -4 722.479 93.7754  50
   3 -13  -4 807.437 66.0927  17
   3  13  -4 700.591 95.9460  16
   3 -13  -3 34127.7 524.677  47
   3  13  -3 35160.9 537.248  16
   3  13  -3 33399.8 530.477  51
  -3 -13   3 34846.4 529.322  52
   3  13  -3 34053.2 534.778  50
   3  13  -2 7561.27 186.895  50
   3  13  -2 7377.58 178.313  51
  -3 -13   2 7720.97 171.172  52
   3 -13  -2 8484.80 176.264  17
   3 -13  -2 7894.23 171.721  47
  -3  13   2 8208.71 188.928  24
  -3 -13   2 7528.86 177.046  32
   3  13  -1 6967.64 166.899  54
   3 -13  -1 7412.15 170.260  17
  -3 -13   1 6567.79 149.285  21
   3  13  -1 6684.18 173.386  50
   3  13  -1 6839.14 167.362  51
   3  13  -1 6743.44 174.649  16
   3 -13  -1 6448.17 154.465  47
  -3 -13   1 7282.61 175.446  32
  -3  13   1 7274.40 193.810  24
   3 -13   0 22914.2 355.441  17
   3  13   0 20951.0 355.713  50
   3  13   0 20412.3 348.223  51
   3  13   0 21433.1 354.121  16
  -3 -13   0 22239.2 357.284  32
   3  13   0 22014.5 360.706  54
   3 -13   0 20112.4 334.193  52
   3  13   1 5918.97 166.824  54
   3 -13   1 5492.71 138.645  52
  -3 -13  -1 5811.98 145.122  47
   3 -13   1 6530.07 157.412  17
  -3  13  -1 6150.27 166.626  36
   3  13   1 5913.05 156.736  50
   3  13   1 5596.61 143.053  51
  -3  13  -1 6469.19 183.622  24
   3  13   1 6024.65 147.627  16
   3  13   2 3304.65 129.267  54
   3 -13   2 2960.60 105.536  52
  -3 -13  -2 3117.57 109.752  47
   3 -13   2 3089.00 116.220  17
  -3  13  -2 3135.40 136.721  36
  -3  13  -2 3411.90 137.333  24
   3  13   2 2992.44 100.269  16
   3  13   2 3013.52 115.497  50
  -3 -13  -2 3259.20 121.996  32
  -3 -13  -3 61400.4 896.170  47
  -3 -13  -3 65903.3 897.940  32
  -3  13  -3 66640.5 910.532  36
   3 -13   3 60227.3 895.995  52
  -3  13  -3 62823.9 901.014  24
   3  13   3 60720.4 897.131  50
  -3  13  -4 254.560 73.2849  56
   3  13   4 189.173 59.1115  54
   3 -13   4 122.254 45.7742  23
  -3 -13  -4 180.356 55.8605  32
   3 -13   4 214.763 52.5436  34
   3  14  -4 3761.70 80.1764  36
   3  14  -4 3566.31 78.0031  24
  -3 -14   3 7305.00 134.459  38
   3  14  -3 8586.52 149.268  36
   3 -14  -2 3208.95 80.1533  17
  -3 -14   1 12285.1 208.095  32
  -3  14   1 12582.4 214.645  24
   3 -14   0 158.324 58.9668  17
  -3 -14   0 137.452 60.2924  32
  -3  14   0 164.834 77.1709  24
   3  14   0 209.509 54.3621  54
   3 -14   1 3464.63 87.7478  17
  -3  14  -1 3356.63 101.342  24
   3  14   1 3361.90 86.0881  54
   3 -14   2 438.999 45.4362  17
  -3 -14  -2 471.841 45.5051  32
  -3  14  -2 364.501 52.3636  24
   3  14   2 347.145 47.5958  54
  -4   0  13 110.964 74.3635  31
  -4   0  13-1.13949 71.7034  20
  -4   0  12 18755.4 338.292  31
  -4   0  12 18400.3 330.752  25
  -4   0  12 18413.9 338.298  20
  -4   0  12 18805.4 333.111  18
  -4   0  12 18073.2 318.373  34
  -4   0  11 154.016 159.663  34
  -4   0  11 91.7945 162.755  25
  -4   0  11-55.2895 166.466  18
  -4   0  11 32.2561 177.513  20
  -4   0  10 10783.3 287.696  30
  -4   0  10 11657.9 298.356   3
  -4   0  10 10916.7 292.004  34
  -4   0  10 11246.5 260.430  38
  -4   0  10 11210.4 289.415  25
  -4   0  10 10543.8 292.573  18
  -4   0  10 10762.8 300.477  20
  -4   0   9-75.0401 172.928  18
  -4   0   9 79.6712 151.958  21
  -4   0   9 12.1956 185.587  20
   4   0  -9 279.291 263.056  44
  -4   0   9-30.4459 153.053  38
  -4   0   9 493.062 288.199  12
  -4   0   9-175.937 169.169  25
  -4   0   9 104.390 170.244  27
  -4   0   9 265.624 162.069  30
  -4   0   9 17.4638 179.102  34
  -4   0   9 29.9714 172.379  31
  -4   0   9 369.423 305.718   1
  -4   0   9 269.232 185.736   3
  -4   0   8 41809.5 931.078   1
  -4   0   8 41693.8 677.487   3
  -4   0   8 42557.1 919.117  12
  -4   0   7 169.355 242.443  12
  -4   0   7-157.268 250.792   1
  -4   0   7 75.6631 124.716   3
  -4   0   6 25481.8 577.116   2
  -4   0   6 25934.7 594.239   1
  -4   0   6 24823.0 418.018   3
   4   0  -6 26075.3 493.407   8
   4   0  -6 24400.0 496.288  41
  -4   0   6 26533.6 619.410  12
  -4   0   5 328.612 164.215   2
  -4   0   5 64.3501 160.789   1
  -4   0   4 272990. 3896.16   2
  -4   0   3-12.6280 118.177  12
   4   0  -3 72.2720 54.2735  13
  -4   0   3 24.8478 100.867   2
  -4   0   3 48.3823 58.5567   6
   4   0  -3 45.7663 48.2615   9
  -4   0   2 4044.58 157.653   2
  -4   0   2 4016.42 133.690  11
  -4   0   2 3954.79 134.235   6
   4   0  -2 3639.59 141.541  46
  -4   0   2 3859.35 161.379  12
   4   0  -2 3996.40 112.950  13
   4   0  -1 79.2264 85.2801  46
  -4   0   1 66.5891 89.8118   6
  -4   0   1 43.0660 82.9783  11
   4   0   0 2301.50 135.666  46
  -4   0   0 2494.48 74.1039  45
  -4   0  -1 16.0699 127.904   6
   4   0   1 68.5463 111.299  10
  -4   0  -2 506605. 7229.21   6
   4   0   2 517607. 7181.80  10
  -4   0  -3 71.7399 174.806   6
   4   0   3 12.9469 128.866  10
  -4   0  -4 20541.8 528.578  44
   4   0   4 19052.2 329.996  51
   4   0   4 18905.1 337.972  49
  -4   0  -4 19447.4 343.154  48
  -4   0  -4 20365.6 523.027   6
   4   0   5 57.8248 119.235  49
  -4   0  -5 48.7501 114.332  48
  -4   0  -5-5.87295 235.803   6
   4   0   5 115.192 113.755  51
  -4   0  -5 229.857 142.038  53
   4   0   6 82.3821 258.014   1
   4   0   6 116.245 139.806   3
  -4   0  -6 341.656 164.878  53
  -4   0  -6 390.037 262.538   6
   4   0   6 211.446 135.772  49
  -4   0  -6 225.181 135.266  48
   4   0   7 111.221 155.767  49
  -4   0  -7-100.051 266.544  45
   4   0   7 541.753 136.407  37
  -4   0  -7 53.3767 192.985  53
   4   0   7 34.9175 120.987  26
   4   0   7-110.919 151.694   3
   4   0   7 34.4901 258.323   1
  -4   0  -7-145.831 186.980  58
   4   0   8 79293.2 1159.97  35
   4   0   8 76960.3 1147.25  37
  -4   0  -8 78968.9 1194.96  58
   4   0   8 80091.9 1175.89   3
  -4   0  -8 78395.1 1195.39  53
   4   0   8 81172.3 1168.13  49
   4   0   9 8.79745 110.287  49
  -4   0  -9 98.5852 156.642  58
   4   0   9-19.6361 110.483  35
  -4   0  -9 211.296 157.103  53
   4   0   9 64.9180 127.757   3
   4   0   9 126.247 147.349  20
  -4   0 -10 23276.4 386.948  53
   4   0  10 23239.0 378.569  20
   4   0  10 23350.3 375.642   3
   4   0  11 14.5116 52.5993  20
   4   0  11 6.19074 49.6753  18
  -4   1  13 3520.92 100.445  31
  -4   1  13 3514.39 102.565  20
  -4  -1  12 107094. 1517.18  25
  -4   1  12 107936. 1521.67  31
  -4  -1  12 104361. 1515.36  20
  -4   1  12 108701. 1522.37  18
  -4   1  12 107505. 1526.77  20
  -4  -1  12 103018. 1510.76  18
  -4  -1  12 105905. 1511.61  34
  -4  -1  11 3551.30 194.624  25
  -4   1  11 3859.97 193.600  25
  -4  -1  11 3669.84 186.414  34
  -4   1  11 3652.95 180.049  34
  -4  -1  11 3589.97 184.615  30
  -4   1  11 3776.34 210.215  31
  -4  -1  11 3371.46 181.327  18
  -4   1  11 3545.01 196.751  18
  -4  -1  11 3726.71 196.603  20
  -4   1  11 3543.65 213.486  20
  -4  -1  10 19686.6 392.909  27
  -4  -1  10 20063.8 396.613  25
  -4   1  10 19508.1 393.929  25
  -4  -1  10 20424.1 397.566  34
  -4  -1  10 19238.7 367.576  38
  -4   1  10 20249.3 391.555  34
  -4  -1  10 20021.3 401.449   3
  -4   1  10 20001.1 397.095  30
  -4  -1  10 19473.4 381.290  30
  -4  -1  10 19486.4 406.311  31
  -4   1  10 18693.4 412.456  20
  -4   1  10 19295.2 401.977  18
  -4  -1  10 18718.5 386.000  18
  -4  -1  10 18547.6 389.451  20
  -4  -1   9 28682.0 494.678  21
  -4   1   9 28576.8 524.439  18
  -4  -1   9 27608.7 515.519  20
  -4   1   9 28006.6 528.883  20
  -4  -1   9 26248.7 509.742  18
   4   1  -9 26967.9 731.499  44
  -4   1   9 29487.3 522.493  34
  -4   1   9 29215.1 501.894  38
  -4  -1   9 28989.6 498.781  38
  -4  -1   9 30120.1 531.374  34
  -4   1   9 29152.7 738.841  12
  -4  -1   9 30063.3 764.153  12
  -4  -1   9 29175.2 526.829   3
  -4   1   9 30538.9 793.046   1
  -4  -1   9 30380.0 782.146   1
  -4  -1   9 29422.8 516.011  27
  -4  -1   9 29218.6 516.726  25
  -4   1   9 29783.2 521.618  25
  -4  -1   9 29809.7 511.248  30
  -4  -1   9 30912.2 528.551  31
  -4   1   9 28951.7 512.536  30
   4  -1  -8 631.578 235.333  44
  -4  -1   8 1071.45 293.538  12
  -4   1   8 519.607 271.496  12
  -4  -1   8 644.525 166.149   3
  -4   1   8 1462.43 174.502   3
  -4   1   8 1329.31 292.244   1
  -4  -1   8 511.930 290.914   1
  -4   1   7 60641.6 1142.25  12
  -4  -1   7 59085.1 1152.57  12
  -4  -1   7 61136.5 1127.14   1
  -4   1   7 58587.1 901.570   3
  -4  -1   7 59551.8 899.474   3
   4  -1  -7 59970.5 1060.89  44
   4   1  -7 61854.5 1038.16  41
   4   1  -7 59394.0 1012.43   8
   4   1  -6 164752. 2395.88   8
  -4   1   6 162006. 2506.45  12
  -4   1   6 154392. 2466.51   1
  -4   1   6 159055. 2273.42   3
  -4  -1   6 163470. 2475.76   1
  -4  -1   6 160537. 2272.81   3
   4   1  -5 2282.61 148.981  43
   4   1  -5 2505.70 154.632  42
  -4   1   5 2811.11 236.373  12
  -4  -1   5 2777.88 196.403   2
  -4   1   5 2786.61 197.830   2
  -4   1   5 2305.59 197.193   1
  -4  -1   5 2777.07 206.262   1
  -4  -1   4 215604. 3032.24  12
  -4  -1   4 214660. 2986.97   2
  -4   1   4 197562. 2973.14   2
   4   1  -4 206634. 2972.45  43
   4   1  -4 199409. 2892.13  46
   4   1  -4 209525. 2926.12  10
   4  -1  -3 198978. 2729.33  13
  -4   1   3 190425. 2812.13  12
  -4  -1   3 190762. 2733.21  11
  -4  -1   3 190975. 2794.57  12
  -4   1   3 187705. 2759.02   2
  -4  -1   3 197850. 2767.68   2
   4   1  -3 190441. 2716.25  46
  -4  -1   3 183305. 2671.56  40
   4  -1  -3 194590. 2682.44  45
   4   1  -3 192374. 2754.71  10
   4  -1  -3 202096. 2716.88   9
  -4  -1   3 187816. 2741.18   7
  -4  -1   3 196111. 2682.28   6
  -4   1   2 92506.0 1383.95   2
  -4  -1   2 96692.2 1390.15   2
   4  -1  -2 99886.9 1331.60   9
  -4  -1   2 91790.5 1388.36   7
   4   1  -2 94381.7 1396.16  10
  -4  -1   2 96217.0 1349.88   6
  -4   1   2 97281.8 1338.14  11
  -4   1   2 98530.0 1367.44   6
  -4  -1   2 98194.1 1375.44  11
   4   1  -2 95523.5 1360.98  46
  -4  -1   2 88940.7 1286.00  40
  -4  -1   2 92595.1 1384.48  12
   4  -1  -2 100883. 1356.70  13
  -4  -1   1 2342.19 141.923   7
   4   1  -1 2282.00 139.083  10
  -4  -1   1 2380.28 139.384  11
  -4   1   1 2524.12 134.008   6
   4  -1  -1 2361.61 128.828  46
  -4  -1   1 2770.61 108.716  12
   4  -1  -1 2975.88 118.434  13
   4  -1   0 9041.43 239.176  46
   4   1   0 9155.95 252.568  10
  -4  -1   0 9110.08 258.560   7
  -4  -1   0 8359.37 254.367  11
  -4  -1  -1 2592.63 130.909  45
  -4   1  -1 2644.33 173.696   6
   4   1   1 2624.33 166.207  10
  -4  -1  -1 2596.20 166.682   7
  -4  -1  -2 5857.22 216.046  45
  -4   1  -2 5856.43 229.002  44
  -4  -1  -2 5904.74 233.088   7
   4   1   2 5177.66 220.742  10
  -4   1  -2 5830.66 245.477   6
   4  -1   2 5891.26 209.076  10
   4   1   3 2694.15 139.833  43
  -4   1  -3 2843.19 211.525  44
  -4   1  -3 2708.73 228.323   6
   4  -1   3 2878.43 170.087  10
   4   1   4 37112.1 583.480  51
   4  -1   4 37835.1 582.440  51
  -4   1  -4 38763.4 788.057  44
  -4   1  -4 39515.8 783.879   6
  -4   1  -4 38539.2 606.602  53
  -4  -1  -4 37403.4 599.082  48
  -4   1  -4 38182.1 589.462  48
   4   1   4 38020.1 586.688  49
   4   1   5 1862.03 135.738  51
   4  -1   5 1714.77 143.067  49
   4   1   5 1803.61 135.065  49
  -4   1  -5 1930.60 132.710  48
  -4  -1  -5 1920.68 142.509  48
  -4   1  -5 2312.46 271.994  44
  -4  -1  -5 1882.33 279.392   6
  -4   1  -5 2072.86 255.120   6
  -4   1  -5 2166.52 163.035  53
   4   1   6 17124.8 342.088  51
   4  -1   6 16969.1 346.514  49
  -4  -1  -6 15999.4 338.251  48
   4   1   6 17279.1 332.241  49
  -4  -1  -6 15482.5 524.118  45
  -4   1  -6 17267.6 566.240  44
  -4  -1  -6 17370.0 367.667  53
  -4   1  -6 17399.9 363.660  53
   4  -1   6 19490.5 564.112   1
   4   1   6 18606.9 556.499   1
   4   1   6 17297.3 339.111   3
   4  -1   6 18496.8 344.078   3
  -4  -1  -6 18177.6 536.773   6
  -4   1  -6 18067.0 525.865   6
   4   1   7 59085.0 877.201  49
   4  -1   7 59350.1 891.849  49
  -4  -1  -7 55877.8 876.422  48
  -4  -1  -7 52344.9 1114.29  45
   4   1   7 56363.0 865.462  37
   4  -1   7 57902.5 865.709  37
  -4   1  -7 59079.9 908.706  53
  -4  -1  -7 56989.7 902.324  53
   4   1   7 55806.4 861.284  26
   4  -1   7 59548.8 886.128   3
  -4  -1  -7 57707.3 906.813  58
  -4   1  -7 56869.9 897.788  56
   4   1   8 33939.1 549.470  35
   4  -1   8 32324.5 532.749  35
   4   1   8 32347.6 530.299  37
   4  -1   8 32803.0 526.898  37
  -4   1  -8 33580.0 586.346  58
  -4  -1  -8 33199.0 571.580  58
   4  -1   8 35205.3 561.389   3
  -4   1  -8 34105.6 582.246  53
  -4  -1  -8 33151.2 581.889  53
   4   1   8 34395.5 543.564  49
   4  -1   8 34045.9 560.170  49
   4  -1   9 2145.59 137.945  49
  -4  -1  -9 2273.39 161.246  58
  -4   1  -9 2104.47 179.769  58
   4  -1   9 2042.34 150.861  20
   4   1   9 2104.18 136.904  35
   4  -1   9 2136.78 150.663   3
  -4   1  -9 2107.99 175.198  53
  -4  -1  -9 2163.53 176.035  53
  -4  -1 -10 52597.3 796.068  61
  -4   1 -10 53792.8 791.312  58
   4  -1  10 54439.6 794.651  20
   4   1  10 54715.7 795.413   3
   4  -1  10 55559.8 796.784   3
  -4  -1 -10 55412.0 805.895  53
  -4   1 -10 54925.5 803.069  53
   4   1  11 3752.71 82.4389  18
   4  -1  11 4565.57 91.9031  18
  -4   2  13 2744.12 88.1236  18
  -4   2  12 1064.01 132.507  31
  -4  -2  12 1044.43 134.806  31
  -4   2  12 984.623 137.002  18
  -4  -2  12 1135.72 128.652  25
  -4  -2  12 1078.65 122.116  34
  -4  -2  11 25958.3 450.899  30
  -4  -2  11 27508.5 469.816  31
  -4   2  11 26895.6 469.241  31
  -4   2  11 26566.6 460.451  25
  -4  -2  11 26328.8 459.979  25
  -4   2  11 26598.8 471.427  18
  -4  -2  11 24923.9 440.591  18
  -4  -2  11 24510.6 447.298  20
  -4   2  11 24356.3 475.150  20
  -4   2  11 26071.8 443.335  34
  -4  -2  11 27641.8 465.208  34
  -4   2  10 25627.7 490.293  18
  -4  -2  10 24025.1 451.931  18
  -4  -2  10 24372.6 464.221  20
  -4   2  10 25243.2 489.561  20
  -4   2  10 26792.3 474.482   3
  -4  -2  10 25887.9 442.003  38
  -4  -2  10 27041.5 479.995  34
  -4   2  10 26098.1 462.901  34
  -4   2  10 26735.8 478.347  31
  -4  -2  10 26650.0 486.189  31
  -4  -2  10 25723.1 465.053  30
  -4   2  10 26005.6 476.599  25
  -4  -2  10 26259.5 477.750  25
  -4  -2  10 24587.4 469.297  27
  -4  -2   9 3928.11 177.623  21
  -4  -2   9 3820.46 198.744  20
  -4   2   9 3874.24 237.625  20
  -4  -2   9 3921.36 191.195  18
  -4   2   9 3765.38 222.686  18
  -4  -2   9 4293.38 207.516  27
  -4  -2   9 3868.25 205.818  25
  -4   2   9 3989.09 216.366  25
  -4  -2   9 4010.74 177.589  38
  -4   2   9 3725.03 184.876  35
  -4   2   9 4049.68 202.700  34
  -4  -2   9 4071.77 220.523  34
  -4   2   9 4269.09 220.761  31
  -4  -2   9 3696.70 220.757  31
  -4  -2   9 3914.58 191.551  30
  -4   2   9 3908.03 180.108  60
  -4  -2   9 4631.08 371.691  12
  -4   2   9 3946.98 218.411   3
  -4  -2   9 4325.05 206.183   3
  -4   2   9 4171.72 375.301   1
  -4  -2   9 4322.71 367.058   1
   4  -2  -8 28248.2 668.528  45
   4   2  -8 29434.2 674.179  41
  -4  -2   8 29328.3 488.568  15
  -4  -2   8 28560.5 746.692  12
  -4  -2   8 30145.8 506.724   3
  -4   2   8 28522.6 513.869   3
  -4   2   8 29216.6 750.837   1
  -4  -2   8 29369.9 729.956   1
  -4   2   7 16536.8 517.840  12
  -4  -2   7 16113.1 308.825  15
  -4  -2   7 17176.3 538.263  12
  -4   2   7 16038.4 321.856   3
  -4  -2   7 15986.5 319.480   3
  -4   2   7 16912.1 516.165   1
  -4  -2   7 16370.6 504.393   1
   4   2  -7 16972.5 459.692  41
   4  -2  -7 17299.5 453.416  45
   4   2  -7 17438.0 442.277   8
  -4   2   6 131844. 2087.73  12
  -4  -2   6 130082. 1852.07  15
  -4   2   6 128355. 1853.36   3
  -4  -2   6 129046. 1849.34   3
  -4   2   6 130314. 2065.66   1
  -4  -2   6 132421. 2045.14   1
   4   2  -6 127725. 1956.53  42
   4  -2  -6 132608. 1994.03  45
   4  -2  -6 131436. 1978.74  44
  -4  -2   5 119937. 1839.75  40
   4   2  -5 124416. 1862.64  43
   4   2  -5 129122. 1890.68  42
   4  -2  -5 122169. 1860.91  45
   4  -2  -5 123132. 1849.07  44
  -4   2   5 117015. 1962.59  12
  -4  -2   5 131769. 1925.78   2
  -4   2   5 129404. 1921.20   2
  -4  -2   5 127273. 1914.82   1
  -4   2   5 127414. 1928.45   1
  -4  -2   4 7316.86 284.084  12
  -4  -2   4 7483.53 242.153   2
  -4   2   4 7105.14 238.376   2
   4   2  -4 6655.17 235.364  43
   4   2  -4 7309.08 242.634  42
   4  -2  -4 7480.58 196.145  45
  -4  -2   4 7013.29 188.132  40
   4  -2  -4 6769.29 181.193  44
  -4  -2   4 6277.58 193.820   7
  -4   2   3 111461. 1698.12  39
  -4  -2   3 120121. 1797.71  12
  -4   2   3 118067. 1753.29   2
  -4  -2   3 120393. 1757.27   2
   4   2  -3 124177. 1788.63  43
  -4  -2   3 115441. 1691.44  40
   4  -2  -3 121386. 1680.40  45
   4  -2  -3 123359. 1733.89   9
  -4  -2   3 117856. 1665.70   6
  -4  -2   3 112416. 1754.85   7
   4   2  -3 120730. 1747.65  10
   4   2  -2 3275.90 78.2092  39
  -4   2   2 3679.36 154.492   2
  -4  -2   2 3861.29 156.352   2
   4   2  -2 3832.46 185.105  43
   4  -2  -2 3571.24 74.6290  40
  -4   2   2 3650.67 114.613  39
  -4  -2   2 3693.06 164.415  12
   4  -2  -2 4011.47 153.852  13
  -4   2   2 3798.12 106.445  11
   4  -2  -2 3904.35 139.368   9
   4   2  -2 3790.30 161.025  10
  -4  -2   2 3967.29 163.734  11
  -4   2   2 3933.92 155.699   6
  -4  -2   2 3741.55 170.706   7
   4  -2  -1 127671. 1803.23  40
   4  -2  -1 134513. 1875.37  13
  -4  -2   1 125140. 1843.03  12
   4   2  -1 123735. 1904.94  10
  -4  -2   1 123353. 1910.64   7
  -4  -2   1 132781. 1908.02  11
  -4   2   1 132650. 1894.23   6
   4   2   0 8038.23 245.767  43
   4  -2   0 8467.99 187.603  40
  -4  -2   0 7991.51 144.038  12
   4   2   0 8145.71 253.732  10
  -4  -2   0 8011.91 258.979   7
   4   2   1 185201. 2725.71  43
   4  -2   1 195205. 2696.47  40
   4  -2   1 193507. 2728.20  46
  -4  -2  -1 178440. 2705.61  45
  -4   2  -1 185590. 2691.17  44
  -4  -2  -1 184824. 2776.22  11
  -4  -2  -1 189116. 2761.80   7
  -4   2  -1 195769. 2762.93   6
   4   2   2 67871.4 1077.21  43
   4  -2   2 70966.8 1091.49  40
  -4  -2  -2 67632.4 1109.54  45
  -4   2  -2 65792.7 1102.75  44
  -4  -2  -2 69869.9 1134.52   7
  -4   2  -2 69112.5 1141.81   6
   4   2   3 33519.7 593.136  43
  -4  -2  -3 32477.9 675.500  45
  -4   2  -3 33086.9 685.626  44
  -4  -2  -3 35604.3 673.972   7
   4  -2   3 36263.2 630.474  10
  -4   2  -3 33846.0 696.255   6
  -4   2  -4 87742.1 1297.94  48
  -4  -2  -4 88610.0 1297.95  47
   4   2   4 90424.8 1298.38  49
   4  -2   4 88788.5 1305.01  49
  -4  -2  -4 91221.9 1314.90  48
   4   2   4 91630.8 1300.64  51
  -4   2  -4 91612.0 1318.77  53
  -4  -2  -4 91815.7 1499.57  45
  -4   2  -4 91194.9 1510.04  44
  -4   2  -4 95549.0 1517.11   6
   4  -2   4 89336.6 1389.67  10
   4   2   5 106295. 1551.72  49
  -4  -2  -5 105558. 1566.82  48
  -4  -2  -5 104169. 1778.86  45
  -4   2  -5 105966. 1802.79  44
   4   2   5 110487. 1556.63  51
  -4   2  -5 108315. 1782.48   6
   4  -2   5 108793. 1545.45  52
  -4   2  -5 110777. 1578.91  53
  -4   2  -6 14104.9 320.800  53
   4   2   6 14697.9 299.382  51
   4  -2   6 13734.3 303.417  49
   4   2   6 13325.8 284.248  49
  -4  -2  -6 13535.2 300.942  48
  -4  -2  -6 13045.2 485.639  45
  -4   2  -6 13601.6 505.565  44
  -4   2  -6 13192.4 310.805  56
   4   2   6 14907.3 493.256   1
   4  -2   6 14265.8 496.541   1
   4  -2   6 13968.6 297.848   3
   4   2   6 14010.3 294.238   3
  -4  -2  -6 13049.2 485.578   6
   4  -2   6 13168.0 284.064  23
   4   2   7 49104.8 757.158  51
   4   2   7 48661.6 738.390  49
   4  -2   7 47723.1 763.284  49
  -4  -2  -7 46763.4 751.676  48
  -4  -2  -7 45148.1 985.280  45
  -4   2  -7 48269.8 1012.01  44
   4   2   7 47438.4 753.842  35
   4   2   7 46215.7 735.292  37
   4  -2   7 47767.2 731.147  37
  -4   2  -7 48111.4 779.535  53
  -4  -2  -7 47304.5 769.074  53
   4   2   7 47152.8 732.234  26
   4  -2   7 47866.5 737.679  23
   4   2   7 48445.1 748.663   3
   4  -2   7 49139.0 753.008   3
  -4   2  -7 46474.5 770.316  56
  -4  -2  -7 48289.1 772.646  58
  -4  -2  -8 585.626 175.993  58
  -4   2  -8 512.104 178.772  56
   4   2   8 685.221 154.179  35
   4  -2   8 452.183 118.259  37
   4   2   8 596.716 127.178  49
   4  -2   8 560.484 168.041  49
  -4  -2  -8 626.117 140.871  48
   4   2   8 432.622 120.475  26
  -4  -2  -8 608.421 177.706  53
  -4   2  -8 414.680 189.028  53
   4  -2   8 489.196 154.681   3
   4   2   8 532.625 150.407   3
   4  -2   9 1128.27 135.322  49
  -4  -2  -9 1104.17 141.118  58
  -4   2  -9 1099.58 173.053  58
   4  -2   9 850.384 134.234  20
   4   2   9 1167.32 155.760  20
   4   2   9 1034.88 130.044  35
   4   2   9 1054.51 128.543   3
   4  -2   9 1168.58 132.511   3
  -4  -2  -9 998.355 161.666  53
  -4   2  -9 1340.47 160.238  53
  -4   2 -10 23952.7 374.498  58
  -4  -2 -10 22747.0 367.717  61
   4  -2  10 21982.9 366.190  20
   4   2  10 23594.4 378.946  20
   4   2  10 23956.6 366.708  18
   4   2  10 23426.1 370.875   3
   4  -2  10 24403.1 372.444   3
  -4  -2 -10 24437.9 386.120  53
  -4   2 -10 23184.0 376.050  53
   4  -2  11 8050.05 140.751  18
   4   2  11 8636.58 141.934  20
  -4  -3  13 1107.39 61.8040  31
  -4   3  13 1055.35 68.0598  20
  -4  -3  13 1192.11 56.2198  25
  -4  -3  12 1744.22 126.418  31
  -4   3  12 1744.32 126.912  31
  -4   3  12 1749.17 138.120  20
  -4  -3  12 1814.29 123.787  25
  -4  -3  12 1614.01 121.718  34
  -4  -3  11 39727.3 638.180  30
  -4   3  11 41486.6 658.147  31
  -4  -3  11 41932.8 657.930  31
  -4  -3  11 41698.1 658.065  34
  -4   3  11 40515.9 665.272  20
  -4  -3  11 40548.9 652.780  25
  -4   3  10 29296.5 497.916  60
  -4   3  10 28925.4 497.402  55
  -4  -3  10 30052.8 507.330  30
  -4   3  10 30476.1 527.591  31
  -4  -3  10 30869.8 528.500  31
  -4  -3  10 29534.7 484.883  38
  -4  -3  10 30271.4 530.799  34
  -4   3  10 30121.7 523.496  25
  -4  -3  10 30431.6 516.767  25
  -4  -3  10 27032.7 485.501  18
  -4  -3  10 26729.3 488.484  20
  -4   3  10 30528.4 540.587  20
  -4  -3   9 58643.3 904.649  25
  -4   3   9 57485.6 909.168  25
  -4  -3   9 57201.6 896.743  27
  -4  -3   9 57418.9 869.792  21
  -4  -3   9 52472.2 877.913  20
  -4   3   9 59824.7 922.049  20
   4   3  -9 57273.3 1120.45  41
  -4  -3   9 60933.6 918.433  34
  -4  -3   9 57045.5 879.719  38
  -4   3   9 54094.2 895.340  35
  -4   3   9 59220.8 901.564  34
  -4  -3   9 59832.1 885.292  15
  -4  -3   9 57974.0 889.349  30
  -4  -3   9 59423.0 916.028  31
  -4   3   9 60342.8 914.756  31
  -4   3   9 58815.1 900.023   3
  -4  -3   9 58869.4 898.869   3
  -4   3   9 56277.6 895.560  55
  -4   3   9 57769.3 896.704  60
  -4  -3   8 64484.7 970.369   3
  -4   3   8 62900.4 973.260   3
  -4   3   8 60211.1 1225.34   1
  -4  -3   8 64999.4 1210.99   1
  -4  -3   8 64351.4 971.354  27
  -4   3   8 64492.7 991.513  20
  -4  -3   8 63142.7 964.791  19
   4   3  -8 66010.5 1193.89  41
  -4  -3   8 63718.2 960.391  38
  -4   3   8 60850.2 975.695  35
  -4   3   8 64051.0 980.754  34
  -4  -3   8 63727.4 966.480  30
  -4   3   8 66708.2 991.220  31
  -4  -3   8 64721.9 969.286  15
  -4  -3   8 68911.4 1279.96  12
   4   3  -8 61493.3 1151.00   8
  -4   3   8 62110.3 976.711  60
  -4  -3   7 81751.7 1206.91  15
  -4  -3   7 87704.3 1506.38  12
  -4   3   7 80358.4 1203.18   3
  -4  -3   7 80908.9 1199.98   3
  -4   3   7 79394.5 1437.27   1
  -4  -3   7 84672.9 1419.43   1
   4   3  -7 84946.2 1403.98  41
   4  -3  -7 80211.1 1369.20  45
   4   3  -7 82637.6 1397.27   8
  -4  -3   6 6811.59 185.743  15
  -4  -3   6 6489.03 167.670   3
  -4   3   6 6364.91 174.556   3
  -4  -3   6 6471.24 290.528   1
  -4   3   6 6244.60 313.879   1
   4   3  -6 7508.46 277.473  42
   4  -3  -6 7246.96 273.738  45
  -4  -3   6 6706.51 257.876  40
   4   3  -6 6830.56 295.986   8
  -4  -3   5 19264.5 510.457  12
  -4  -3   5 17690.1 316.269  15
  -4  -3   5 19070.3 453.026   2
  -4   3   5 18336.6 439.788   2
   4   3  -5 18378.1 441.699  42
   4  -3  -5 18032.4 400.480  45
  -4  -3   5 18414.8 393.223  40
  -4  -3   5 16849.7 357.993   7
  -4   3   4 25489.8 487.466  39
  -4  -3   4 26012.2 578.823  12
  -4  -3   4 26834.8 518.346   2
  -4   3   4 26108.1 509.682   2
  -4  -3   4 24541.7 466.929  40
   4   3  -4 25832.0 524.024  43
   4   3  -4 24646.0 534.680  42
   4  -3  -4 25354.9 463.734  45
  -4  -3   4 24781.7 492.309   7
   4  -3  -4 26150.0 509.321   9
  -4   3   3 46775.0 758.382  39
  -4  -3   3 45415.0 836.194  12
  -4  -3   3 48859.3 784.549   2
  -4   3   3 48391.5 780.487   2
   4   3  -3 48326.3 827.444  43
   4   3  -3 47656.0 830.352  42
   4   3  -3 44548.5 700.622  39
  -4  -3   3 46759.1 745.107  40
   4  -3  -3 48959.4 785.592   9
  -4  -3   3 46335.7 810.836   7
   4   3  -2 219661. 3214.36  39
  -4  -3   2 223523. 3304.44  12
  -4  -3   2 232937. 3307.40  11
   4  -3  -2 234320. 3294.16  13
  -4   3   2 231860. 3271.11   2
  -4  -3   2 238917. 3276.67   2
  -4  -3   2 229922. 3332.42   7
   4  -3  -2 245455. 3281.45   9
  -4   3   2 224129. 3198.39  11
   4   3  -2 238942. 3338.09  43
  -4   3   2 234408. 3256.59  39
   4  -3  -1 221181. 3107.17  13
   4   3  -1 215806. 3050.65  39
   4  -3  -1 220917. 3036.39  40
  -4  -3   0 202536. 2849.40   7
  -4   3   0 204046. 2830.17   6
  -4  -3   0 194954. 2842.85  11
   4   3   0 198993. 2831.97  43
   4  -3   0 201499. 2801.67  46
   4  -3   0 200222. 2743.98  40
  -4  -3  -1 449.462 152.356   7
  -4   3  -1 812.828 166.875   6
  -4  -3  -1 294.647 153.827  11
   4   3   1 573.738 131.734  43
   4  -3   1 444.526 100.344  40
   4  -3   1 533.569 124.833  46
  -4   3  -1 565.573 95.3506  44
  -4   3  -2 16510.7 424.987   6
  -4  -3  -2 16612.7 439.432  11
  -4  -3  -2 16782.1 419.831   7
   4   3   2 17336.6 387.993  43
   4  -3   2 17401.0 391.552  46
   4  -3   2 17280.3 383.988  40
  -4  -3  -2 18029.6 417.647  45
  -4   3  -2 15870.7 382.755  44
   4   3   3 4058.67 135.178  51
   4   3   3 4221.01 127.839  49
   4  -3   3 4075.53 132.873  49
  -4  -3  -3 4157.28 136.977  47
  -4  -3  -3 4200.42 151.241  48
   4  -3   3 4444.98 209.738  10
  -4  -3  -3 4322.20 266.493  11
  -4  -3  -3 4067.88 238.561   7
  -4   3  -3 3897.64 255.685   6
  -4   3  -3 4291.57 149.869  53
   4  -3   3 4561.46 233.345  40
  -4  -3  -3 4382.38 252.588  45
   4   3   3 3969.44 162.437  42
  -4   3  -3 4024.36 244.507  44
  -4   3  -4 121350. 1741.94  53
  -4  -3  -4 126491. 1949.63  45
  -4   3  -4 124373. 1940.21  44
   4   3   4 124023. 1726.73  51
   4   3   4 122587. 1720.69  49
  -4  -3  -4 116255. 1723.49  47
  -4  -3  -4 116985. 1739.58  48
   4  -3   4 120322. 1731.18  49
   4   3   4 120699. 1724.00  16
  -4  -3  -4 129483. 1895.32   7
  -4  -3  -4 120811. 1945.00  11
  -4   3  -4 119192. 1925.85   6
   4   3   5 3217.19 162.603  51
  -4  -3  -5 3428.18 144.000  47
   4  -3   5 2891.10 167.881  49
   4   3   5 3161.01 146.265  49
  -4  -3  -5 3038.56 177.139  48
  -4  -3  -5 2952.22 297.527  45
  -4   3  -5 3252.84 298.737  44
   4   3   5 3307.28 288.178   1
   4   3   5 3668.37 153.549   3
   4  -3   5 3390.09 152.800   3
  -4  -3  -5 3436.14 279.457  11
  -4   3  -5 3730.33 281.514   6
  -4   3  -5 3328.73 191.004  53
   4  -3   5 3175.70 139.766  52
  -4   3  -6 111831. 1639.55  53
   4   3   6 114453. 1618.51  51
   4   3   6 113341. 1602.97  49
  -4  -3  -6 110723. 1623.50  48
  -4  -3  -6 106715. 1868.63  45
  -4   3  -6 114591. 1886.99  44
  -4  -3  -6 111539. 1845.49  11
   4   3   6 110144. 1607.96  37
   4   3   6 109237. 1608.92  26
   4  -3   6 111014. 1604.45  23
   4   3   6 112332. 1610.08   3
   4   3   6 115009. 1864.48   1
   4  -3   6 114852. 1864.99   1
   4  -3   6 114445. 1612.70   3
  -4  -3  -6 111882. 1633.88  58
  -4   3  -6 104103. 1632.70  56
   4   3   7 680.190 127.702  49
   4  -3   7 972.909 183.266  49
  -4  -3  -7 611.096 167.464  48
   4  -3   7 586.585 149.025   3
   4   3   7 655.908 150.039   3
   4   3   7 709.076 169.290  35
   4   3   7 676.562 175.418  51
   4   3   7 704.764 144.974  26
   4  -3   7 626.198 144.458  23
  -4  -3  -7 735.961 183.669  58
  -4   3  -7 760.015 194.496  56
  -4   3  -7 604.168 192.503  53
  -4  -3  -8 69827.7 1031.30  53
  -4   3  -8 68465.0 1032.50  53
  -4  -3  -8 68102.5 1011.80  48
   4  -3   8 68293.6 1023.64  49
   4   3   8 72619.3 1024.75  20
   4  -3   8 64912.0 1003.11  20
   4   3   8 69028.5 1014.75  35
   4  -3   8 65030.8 985.590  37
   4   3   8 65035.6 990.591  26
  -4   3  -8 67735.2 1032.72  56
  -4  -3  -8 66920.8 1017.68  58
   4   3   8 68674.9 1007.89   3
   4  -3   8 69649.3 1009.61   3
  -4   3  -9 14268.9 300.475  58
  -4  -3  -9 14172.7 280.775  61
   4  -3   9 13105.2 249.204  31
   4  -3   9 12291.2 253.119  20
   4   3   9 14080.0 279.128  20
   4   3   9 14202.9 258.051  18
   4   3   9 13584.6 267.682  35
   4  -3   9 14098.7 275.666  49
  -4  -3  -9 14292.6 288.049  53
  -4   3  -9 13601.4 284.522  53
   4   3   9 13596.2 260.943   3
   4  -3   9 13514.1 262.908   3
  -4   3 -10 511.752 99.6751  58
   4  -3  10 595.057 77.6041  49
  -4   3 -10 603.729 96.9494  14
   4   3  10 654.000 95.7057  20
   4   3  10 601.950 68.5168  18
   4   3  10 691.395 82.8204  35
   4   3  10 591.453 71.0427   3
   4  -3  10 600.753 75.2564   3
  -4  -3 -10 674.736 98.2064  53
   4   3  11 580.494 37.5601  20
  -4  -4  12 11672.2 222.502  31
  -4  -4  12 11811.5 224.258  25
  -4   4  12 11722.0 231.790  20
  -4   4  12 11837.8 231.009  18
  -4  -4  12 11449.1 224.403  34
  -4   4  11 2396.86 168.346  31
  -4  -4  11 2583.24 147.953  30
  -4  -4  11 2457.27 163.278  31
  -4  -4  11 2858.29 179.880  34
  -4  -4  11 2569.10 163.530  27
  -4  -4  11 2780.85 169.810  25
  -4   4  11 2518.69 184.039  18
  -4   4  11 2328.57 178.890  20
  -4   4  10 70175.5 1081.75  55
  -4   4  10 71628.5 1080.92  60
  -4   4  10 73890.0 1097.67  31
  -4  -4  10 70935.9 1074.68  30
  -4  -4  10 75242.3 1095.31  31
  -4  -4  10 73256.9 1067.14  15
  -4  -4  10 68714.6 1057.46  38
  -4  -4  10 74247.5 1100.18  34
  -4  -4  10 71718.1 1087.97  25
  -4   4  10 74437.4 1108.71  18
  -4   4  10 74028.6 1105.42  20
  -4   4   9 8116.87 261.577  60
  -4   4   9 7577.43 260.295  55
  -4  -4   9 8253.81 243.451  30
  -4   4   9 8318.78 270.510  31
  -4  -4   9 8283.12 264.267  31
  -4  -4   9 8611.42 233.200  15
  -4   4   9 7983.39 258.580  35
  -4  -4   9 7855.95 219.887  38
  -4  -4   9 8607.01 270.267  34
  -4  -4   9 8474.04 258.311  25
  -4   4   9 8770.15 272.459  18
  -4   4   9 8584.37 280.855  20
  -4   4   8 137916. 2017.14  60
  -4   4   8 137872. 1995.83  59
  -4   4   8 138684. 2014.86  55
  -4   4   8 144072. 2024.22  18
  -4   4   8 143576. 2021.20  20
  -4  -4   8 138048. 1995.18  19
  -4  -4   8 135087. 1976.87  21
   4   4  -8 144145. 2266.18  41
  -4  -4   8 134156. 1987.97  38
  -4   4   8 138621. 2015.69  35
  -4  -4   8 143548. 2011.02  15
  -4  -4   8 145116. 2337.64  12
   4   4  -8 137709. 2233.67   8
  -4   4   8 138832. 2012.65  25
  -4   4   8 143135. 2020.46  31
  -4  -4   8 139166. 1995.64  30
  -4  -4   7 3979.10 256.066  40
   4   4  -7 4082.93 303.771  41
   4   4  -7 4173.01 310.495   8
  -4  -4   7 3957.34 184.280  15
  -4  -4   6 2603.50 122.451  52
   4   4  -6 2630.90 254.388   8
  -4  -4   6 2542.61 206.004  40
   4  -4  -6 2504.08 216.361  45
  -4  -4   6 2464.16 146.698  15
   4   4  -5 158360. 2356.36  42
   4  -4  -5 157314. 2285.68  45
  -4  -4   5 149625. 2281.84  40
  -4  -4   5 164234. 2446.04  12
  -4  -4   5 153198. 2178.18  15
  -4  -4   5 148119. 2269.99   7
   4  -4  -5 154549. 2345.40   9
   4   4  -5 161942. 2375.07   8
  -4  -4   5 151577. 2175.41  52
  -4   4   4 17703.0 406.755  39
  -4  -4   4 16312.2 480.120  12
  -4  -4   4 17268.8 380.299  40
   4   4  -4 16789.2 445.577  42
   4  -4  -4 17000.3 418.025   9
  -4  -4   4 16779.9 415.607   7
  -4  -4   4 18225.1 408.798   2
  -4   4   4 18108.8 402.758   2
  -4   4   3 3668.75 177.754  39
  -4  -4   3 3968.33 170.821   2
  -4   4   3 3555.86 160.986   2
  -4  -4   3 3138.26 166.391  40
   4   4  -3 4078.31 232.029  42
   4   4  -3 3525.68 137.099  39
   4  -4  -3 3655.34 196.276   9
  -4  -4   3 3814.21 220.733   7
   4   4  -2 63874.0 1013.04  39
   4  -4  -2 67709.8 1088.54  13
  -4   4   2 65328.1 1032.65   2
  -4  -4   2 68036.1 1038.45   2
  -4   4   2 67959.8 1056.89  39
   4   4  -2 68042.4 1125.34  43
   4  -4  -2 71444.9 1080.12   9
  -4  -4   2 66190.0 1130.88   7
  -4   4   1 8494.39 219.474   2
  -4  -4   1 8534.05 225.530   2
   4  -4  -1 8345.39 259.910  13
  -4  -4   1 8389.90 276.375  11
   4   4  -1 7651.50 212.075  39
   4   4  -1 7153.91 272.558  42
   4  -4  -1 7740.45 202.667  40
   4  -4   0 5343.24 220.533  13
  -4  -4   0 5126.99 147.196   9
  -4   4   0 5258.42 250.168   6
  -4  -4   0 5105.78 236.945  11
  -4  -4   0 4891.85 252.923   7
   4   4   0 5480.79 244.918  43
   4  -4   0 5692.75 181.026  40
   4   4   0 5285.99 222.312  42
   4   4   0 5484.80 197.352  39
  -4   4  -1 23793.5 523.161   6
  -4  -4  -1 24439.3 530.788  11
  -4  -4  -1 23041.1 529.768   7
   4  -4   1 22997.9 475.083  46
   4   4   1 23335.0 486.108  42
   4  -4   1 22510.6 458.294  40
   4   4   1 24260.9 505.590  43
  -4   4  -2 3679.36 136.821  53
   4   4   2 3495.99 123.858  51
  -4  -4  -2 3374.85 134.571  47
  -4  -4  -2 3538.50 234.093   7
  -4  -4  -2 3841.87 244.398  11
  -4   4  -2 3310.65 243.484   6
   4  -4   2 3496.61 194.213  46
   4   4   2 3331.02 178.184  42
   4  -4   2 3393.94 194.053  40
  -4   4  -2 3640.23 187.187  44
   4   4   2 3311.85 121.508  16
   4   4   3 40470.2 612.579  51
   4   4   3 40024.6 607.010  50
   4  -4   3 39383.6 610.780  49
  -4  -4  -3 37079.2 615.461  47
  -4  -4  -3 40977.1 797.903  11
  -4  -4  -3 40330.4 776.160   7
  -4   4  -3 37700.9 786.962   6
  -4   4  -3 40376.4 626.770  53
   4  -4   3 40481.4 754.243  40
  -4  -4  -3 40018.8 796.658  45
  -4   4  -3 40346.1 760.069  44
  -4   4  -4 60185.3 941.980  53
   4  -4   4 61308.7 929.877  52
   4  -4   4 63333.1 1102.21  40
  -4  -4  -4 63173.2 1151.98  45
  -4   4  -4 63319.8 1124.60  44
   4   4   4 63939.0 922.338  50
   4   4   4 63176.8 926.113  51
   4   4   4 62935.4 912.107  49
   4  -4   4 59509.6 928.644  49
  -4  -4  -4 61396.2 938.544  48
  -4  -4  -4 59347.0 925.978  47
   4   4   4 61318.6 920.855  16
  -4  -4  -4 64109.7 1130.19  11
  -4  -4  -4 67009.4 1096.37   7
  -4   4  -4 58805.8 1115.80   6
   4   4   5 1875.17 159.649  51
   4   4   5 1926.94 127.845  49
  -4  -4  -5 1769.78 139.773  47
  -4  -4  -5 1798.22 170.818  48
   4  -4   5 1830.05 165.801  49
  -4  -4  -5 2022.92 295.718  45
  -4   4  -5 1670.77 271.595  44
   4  -4   5 1955.82 138.077   3
   4   4   5 2008.13 134.931   3
   4   4   5 2065.41 255.314   1
   4  -4   5 1949.73 252.268   1
  -4  -4  -5 1964.92 252.036  11
  -4   4  -5 1889.78 170.929  53
   4  -4   5 1770.76 143.075  52
   4   4   6 1244.08 172.442  51
   4   4   6 1464.99 129.093  49
   4  -4   6 1505.99 174.899  49
  -4  -4  -6 1623.39 180.421  48
  -4  -4  -6 1498.00 297.392  45
   4   4   6 1334.29 163.464  35
   4  -4   6 1462.23 131.183  52
  -4   4  -6 1379.13 198.186  53
   4   4   6 1334.10 246.609   1
   4  -4   6 1375.66 251.900   1
   4   4   6 1326.31 138.543   3
   4  -4   6 1263.28 139.410   3
  -4   4  -6 1381.38 195.507  56
  -4  -4  -6 1321.07 185.094  58
   4  -4   6 1195.02 145.764  23
   4   4   6 1246.66 159.937  26
  -4  -4  -7 24720.2 436.545  48
   4   4   7 23778.6 417.379   3
   4  -4   7 24218.0 419.770   3
   4   4   7 23850.5 434.392  51
  -4   4  -7 23869.9 451.703  53
   4   4   7 23599.9 422.297  26
   4  -4   7 23953.0 415.691  23
  -4  -4  -7 24213.3 452.804  61
  -4   4  -7 23109.5 460.784  56
  -4  -4  -8 19924.9 373.089  61
  -4   4  -8 19817.0 387.282  56
   4   4   8 20267.8 368.902  51
   4  -4   8 19061.3 372.142  49
  -4  -4  -8 20393.2 357.986  48
   4   4   8 20392.4 360.787  20
   4  -4   8 17174.5 331.319  20
   4   4   8 18826.0 362.959  35
   4   4   8 18526.7 335.818  26
  -4  -4  -8 19462.4 375.231  53
  -4   4  -8 19492.6 379.519  53
   4   4   8 18773.6 339.794   3
   4  -4   8 18745.7 342.618   3
  -4  -4  -9 13663.6 264.156  61
  -4   4  -9 13480.2 296.025  58
  -4   4  -9 14791.4 293.673  14
   4   4   9 13880.3 267.229  35
   4   4   9 14136.4 267.582  20
  -4  -4  -9 14172.9 280.455  53
  -4   4  -9 12977.4 265.913  53
   4   4   9 14049.2 248.305   3
   4  -4   9 13805.2 249.895   3
  -4  -4  -9 13255.0 254.168  48
   4  -4   9 13864.4 270.508  49
   4   4  10 11251.4 199.958  35
  -4  -4 -10 11477.7 208.959  53
   4   4  10 11898.9 200.557  20
  -4  -5  12 6438.87 146.272  25
  -4  -5  12 6527.04 137.476  31
  -4   5  12 6673.96 143.532  20
  -4   5  12 6208.59 148.111  18
  -4  -5  12 6120.63 147.512  34
  -4  -5  11 567.644 136.196  25
  -4  -5  11 393.845 133.763  27
  -4  -5  11 411.392 142.194  34
  -4  -5  11 464.289 129.309  31
  -4  -5  11 490.000 117.006  30
  -4   5  11 534.751 146.401  18
  -4   5  11 429.145 137.175  20
  -4  -5  10 688.707 168.584  27
  -4  -5  10 755.046 171.223  25
  -4  -5  10 746.155 122.465  38
  -4  -5  10 783.661 137.245  15
  -4  -5  10 768.296 182.243  34
  -4  -5  10 706.460 144.964  30
  -4   5  10 738.544 169.762  31
  -4  -5  10 768.847 169.221  31
  -4   5  10 678.555 163.318  60
  -4   5  10 815.441 166.530  55
  -4   5  10 658.189 183.263  18
  -4   5  10 934.975 180.202  20
  -4  -5   9 2121.52 157.784  38
  -4  -5   9 2342.89 172.196  15
  -4   5   9 2272.06 203.012  31
  -4  -5   9 2177.51 165.725  30
  -4   5   9 2479.58 163.428  59
  -4   5   9 2101.66 204.786  55
  -4   5   9 2090.37 162.784  57
  -4   5   9 2494.80 196.046  60
  -4   5   9 2066.86 216.268  18
  -4   5   9 2140.63 208.088  20
  -4   5   8 21449.5 428.748  18
  -4   5   8 22533.4 423.257  20
   4   5  -8 21005.0 622.087  41
  -4   5   8 20708.7 428.082  35
  -4  -5   8 21448.4 433.276  34
  -4  -5   8 20831.4 387.420  38
  -4  -5   8 21310.6 416.410  15
  -4  -5   8 22756.0 678.995  12
  -4  -5   8 21665.1 397.815  30
  -4   5   8 22097.7 429.209  31
   4  -5  -8 20496.9 595.685   9
  -4   5   8 21550.1 433.626  60
  -4   5   8 20188.5 432.937  55
  -4   5   8 21433.4 403.380  59
  -4  -5   7 27854.7 481.738  22
  -4   5   7 29914.7 511.824  18
   4   5  -7 27993.9 697.872  41
  -4  -5   7 26481.8 629.599  40
  -4  -5   7 28614.8 510.732  34
  -4  -5   7 27411.2 479.261  38
  -4   5   7 27988.3 512.711  35
  -4   5   7 28906.6 507.226  31
  -4   5   7 28721.8 516.609  55
  -4   5   7 27529.5 511.882  60
   4  -5  -7 27107.1 684.184   9
   4   5  -7 29050.4 711.062   8
  -4  -5   7 28365.2 502.597  15
  -4  -5   6 31855.9 656.521  40
  -4  -5   6 33423.8 803.829  12
  -4  -5   6 31168.3 532.224  15
   4   5  -6 32207.9 736.522   8
   4  -5  -6 30254.0 710.016   9
  -4  -5   6 31589.3 524.483  52
  -4  -5   5 126704. 1928.24  40
  -4   5   5 124742. 1962.88  39
  -4  -5   5 125964. 2077.21  12
   4   5  -5 130423. 2028.74   8
   4  -5  -5 128634. 1986.27   9
  -4  -5   5 120848. 1930.13   7
  -4  -5   5 124992. 1804.03  52
   4   5  -4 16151.5 470.415  42
  -4  -5   4 16713.3 401.263  40
  -4   5   4 16668.6 415.693  39
  -4  -5   4 16060.8 300.135  15
  -4  -5   4 16772.9 387.056   2
  -4   5   4 15569.9 380.135   2
   4  -5  -4 16183.4 432.867   9
  -4  -5   4 16426.5 442.606   7
  -4  -5   4 15423.3 308.039  52
   4   5  -3 43045.2 826.649  42
   4   5  -3 42609.0 705.397  39
  -4   5   3 43559.0 767.351  39
   4  -5  -3 42792.7 789.734  13
  -4  -5   3 42679.6 635.682  15
  -4   5   3 40289.6 705.859   2
  -4  -5   3 41667.3 815.303   7
   4  -5  -3 43834.8 783.577   9
  -4  -5   3 39547.3 646.901  52
   4   5  -2 35821.5 624.919  39
   4  -5  -2 36531.6 693.961  13
  -4   5   2 34107.7 602.867   2
  -4   5   2 38424.3 676.557  39
   4  -5  -2 37306.9 686.154   9
  -4  -5   2 35638.7 736.642   7
  -4   5   1 2450.88 123.835   2
  -4  -5   1 2750.44 210.535  11
   4  -5  -1 2621.88 199.118  13
   4   5  -1 2839.18 159.389  39
   4   5  -1 2810.78 225.029  42
   4  -5  -1 2676.99 148.290  40
  -4  -5   0 123362. 1916.11  11
  -4  -5   0 124211. 1946.43   7
   4   5   0 130162. 1869.42  39
   4  -5   0 128112. 1840.20  40
   4   5   0 129164. 1914.22  42
   4   5   1 198895. 2861.35  42
   4  -5   1 194644. 2835.31  46
   4  -5   1 194376. 2820.77  40
   4   5   1 203127. 2858.02  39
  -4   5  -1 196106. 2723.20  53
   4   5   1 196389. 2713.24  16
  -4  -5  -1 195446. 2898.77  11
  -4  -5  -1 194546. 2920.31   7
   4   5   1 194889. 2714.85  51
   4   5   2 9049.34 198.883  50
   4   5   2 8939.22 205.892  51
  -4  -5  -2 8841.01 216.513  47
   4  -5   2 9257.75 195.427  49
  -4  -5  -2 9398.11 348.148  11
  -4  -5  -2 9632.44 345.034   7
  -4   5  -2 9514.17 217.381  53
   4   5   2 9227.98 281.464  42
   4  -5   2 9331.81 297.183  40
   4  -5   2 8839.03 294.049  46
   4  -5   3 285726. 3928.95  52
  -4   5  -3 282735. 3931.95  53
   4  -5   3 282672. 4085.89  40
   4   5   3 287878. 3919.44  51
   4   5   3 281161. 3915.25  50
   4  -5   3 272297. 3916.45  49
  -4  -5  -3 279005. 3927.07  47
   4   5   3 275343. 3916.13  16
  -4  -5  -3 290981. 4126.92   7
  -4  -5  -3 288932. 4130.44  11
  -4   5  -4 9094.38 245.070  53
   4  -5   4 9384.47 232.628  52
   4   5   4 8645.69 225.773  51
   4   5   4 8809.83 203.858  49
   4   5   4 9354.71 223.272  50
   4  -5   4 8963.38 231.229  49
  -4  -5  -4 8804.58 230.417  47
   4  -5   4 8865.42 356.543  40
   4   5   4 9165.04 342.091   1
   4   5   4 9550.56 199.871   3
  -4  -5  -4 9733.94 355.190   7
  -4  -5  -4 8471.98 367.483  11
   4   5   4 8541.09 220.993  16
   4  -5   5 36327.5 597.526  52
   4   5   5 36171.7 583.064  54
  -4   5  -5 35804.9 616.212  53
   4   5   5 37615.1 594.204  51
   4  -5   5 37020.4 601.735  49
  -4  -5  -5 37604.8 592.599  47
   4   5   5 35839.4 566.590  49
  -4  -5  -5 36596.7 614.018  48
  -4  -5  -5 36463.2 823.519  45
   4   5   5 34919.1 749.260   1
   4   5   5 35194.6 569.298   3
   4   5   5 37879.7 600.886  35
  -4   5  -5 34212.5 602.281  36
   4   5   5 37275.5 585.612  16
   4   5   5 35878.8 599.117  26
   4  -5   5 35986.2 581.315  23
  -4  -5  -5 37189.2 614.549  61
  -4  -5  -6 123382. 1720.75  47
   4  -5   6 117730. 1740.56  49
  -4  -5  -6 120405. 1746.38  48
   4   5   6 116826. 1711.55   3
   4   5   6 123111. 1739.19  35
   4   5   6 122885. 1733.47  51
   4  -5   6 120555. 1725.42  52
  -4   5  -6 121578. 1751.54  53
   4   5   6 119132. 1731.10  26
   4  -5   6 116833. 1719.61  23
  -4   5  -6 115060. 1751.77  56
  -4  -5  -6 121782. 1751.67  61
  -4   5  -7 2925.08 218.021  56
  -4  -5  -7 3010.57 193.142  61
   4   5   7 2933.69 182.102  51
   4  -5   7 2635.67 191.403  49
  -4  -5  -7 2927.60 189.321  48
   4   5   7 3117.36 173.441  20
   4   5   7 2845.32 180.874  35
   4   5   7 2842.92 166.350  26
   4  -5   7 2654.31 149.940  23
   4   5   7 2665.55 138.128   3
  -4   5  -7 2951.89 198.624  53
   4   5   8 23836.4 410.002  26
   4  -5   8 24103.0 406.577  23
  -4  -5  -8 25509.3 431.351  48
   4   5   8 24464.3 433.364  35
  -4   5  -8 26359.8 459.588  14
   4   5   8 26168.8 423.394  20
  -4   5  -8 24553.5 437.203  53
  -4  -5  -8 25677.9 435.686  61
  -4   5  -8 25757.6 453.735  56
   4   5   9 42203.8 631.027  20
  -4   5  -9 42753.2 655.243  14
  -4  -5  -9 42975.4 631.679  48
   4  -5   9 41996.3 642.254  49
  -4   5  -9 43999.4 661.840  58
  -4  -5  -9 41325.4 628.411  61
   4   5  10 7155.01 119.581  20
   4   5  10 7400.62 132.423  35
  -4  -6  12 12051.3 197.973  34
  -4  -6  12 11191.3 195.309  25
  -4  -6  11 17220.0 304.157  25
  -4  -6  11 16886.7 302.682  27
  -4  -6  11 17225.8 310.854  34
  -4  -6  11 16195.4 284.983  30
  -4  -6  11 17009.5 294.536  31
  -4   6  11 17125.1 296.339  20
  -4   6  11 17225.2 305.754  18
  -4   6  11 16689.2 295.444  55
  -4   6  11 17297.1 295.386  60
  -4  -6  10 189.187 158.108  25
  -4  -6  10 173.047 149.436  27
  -4  -6  10 0.90786 102.995  38
  -4  -6  10 32.3064 125.284  15
  -4  -6  10 97.9526 130.221  30
  -4  -6  10 124.583 141.753  31
  -4   6  10 148.453 158.646  18
  -4   6  10 281.828 148.123  20
  -4   6  10 234.709 159.360  60
  -4   6  10 244.348 154.636  55
  -4  -6   9 23392.1 430.414  27
  -4  -6   9 22967.9 408.255  38
  -4  -6   9 24421.6 459.115  34
  -4  -6   9 24550.7 442.060  15
  -4  -6   9 23555.7 422.567  30
  -4   6   9 23034.7 453.452  60
  -4   6   9 23874.5 427.546  57
  -4   6   9 23012.6 450.865  55
  -4   6   9 23099.8 418.504  59
  -4   6   9 25004.2 455.916  18
  -4   6   9 25105.4 439.913  20
  -4  -6   8 9607.75 249.714  38
  -4  -6   8 10333.8 293.040  34
  -4  -6   8 10283.5 283.867  15
  -4  -6   8 9791.21 257.802  30
  -4   6   8 10138.6 295.992  55
  -4   6   8 9636.15 298.813  60
  -4   6   8 10104.1 273.944  59
  -4   6   8 10760.5 291.893  18
  -4   6   8 10253.2 274.943  20
  -4   6   7 123683. 1716.56  18
  -4  -6   7 114973. 1684.27  19
   4   6  -7 114918. 1965.32  41
  -4  -6   7 112530. 1684.67  38
  -4  -6   7 117186. 1715.95  34
  -4  -6   7 117608. 1707.91  15
  -4  -6   7 124470. 2055.97  12
  -4  -6   7 115862. 1687.57  22
   4  -6  -7 112608. 1932.33   9
   4   6  -7 114005. 1970.19   8
  -4  -6   7 118738. 1689.72  52
   4  -6  -6 74160.9 1358.19   9
   4   6  -6 75815.7 1406.12   8
  -4  -6   6 80573.8 1468.55  12
  -4  -6   6 78211.3 1147.95  52
  -4  -6   6 71534.2 1294.73  40
  -4  -6   5 67003.9 1187.63  40
  -4   6   5 69341.3 1231.08  39
   4  -6  -5 68252.8 1250.71   9
   4   6  -5 71540.9 1294.74   8
  -4  -6   5 68259.2 1210.81   7
  -4  -6   5 69254.9 1048.31  15
  -4  -6   5 72608.4 1338.22  12
  -4  -6   5 70843.2 1056.60  52
   4   6  -5 71081.6 1032.79  50
  -4  -6   4 12530.5 369.813  40
  -4   6   4 12841.1 395.357  39
   4   6  -4 11937.2 433.983   8
   4  -6  -4 11768.2 402.941   9
  -4  -6   4 12411.8 419.254   7
  -4  -6   4 11650.0 257.552  15
  -4  -6   4 12145.5 275.304  52
   4   6  -4 12652.5 243.209  50
   4   6  -3 95175.3 1555.57  42
  -4   6   3 91638.6 1475.90  39
   4   6  -3 89799.8 1298.92  50
   4  -6  -3 89692.2 1494.22  13
   4   6  -3 91312.5 1298.17  14
  -4  -6   3 91656.8 1308.47  15
  -4  -6   3 87172.2 1323.57  52
   4  -6  -3 93931.1 1491.60   9
  -4  -6   3 89640.5 1532.45   7
   4   6  -2 27549.7 431.518  50
   4   6  -2 27784.1 644.089  42
   4   6  -2 27605.8 537.247  39
  -4   6   2 28299.7 585.269  39
  -4  -6   2 25827.2 445.569  47
  -4  -6   2 27394.0 435.648  15
   4  -6  -2 27597.6 600.529  13
   4  -6  -2 27129.3 431.174  52
  -4  -6   2 27950.1 457.397  52
  -4  -6   2 25292.0 639.112   7
   4   6  -1 72918.9 1259.21  42
   4  -6  -1 71687.1 1148.34  40
  -4   6   1 73204.3 1209.29  39
   4   6  -1 71308.6 1167.92  39
  -4  -6   1 67649.4 1063.67  47
   4   6  -1 71715.9 1051.03  16
  -4  -6   1 69254.4 1232.84  11
  -4  -6   1 71786.7 1042.43  15
  -4  -6   1 72239.7 1061.50  52
  -4   6   1 75735.7 1062.45  53
   4  -6  -1 71130.5 1051.21  52
   4   6  -1 76109.0 1055.70  51
   4   6  -1 71911.1 1045.31  50
  -4  -6   0 177.723 115.495  47
   4  -6   0 128.543 141.750  40
   4   6   0 343.771 189.144  42
   4   6   0 492.758 161.604  39
  -4  -6   0 128.272 217.351   7
  -4  -6   0 107.914 193.212  11
   4   6   0 235.706 102.773  16
  -4   6   0 378.710 95.1448  14
  -4   6   0 246.452 111.609  53
  -4  -6   0 186.037 96.0718  52
   4  -6   0 26.3048 96.3223  52
   4   6   0 308.673 89.3186  50
   4   6   0 207.301 103.732  51
   4  -6   1 32749.1 641.791  40
   4   6   1 33403.8 680.602  42
   4  -6   1 30921.7 641.642  46
   4   6   1 33358.3 673.355  39
  -4  -6  -1 33540.0 703.073  11
  -4   6  -1 33546.4 530.665  14
   4   6   1 33558.3 528.536  16
  -4  -6  -1 33961.4 727.183   7
  -4   6  -1 34276.7 541.390  53
   4  -6   1 33098.4 537.787  52
  -4   6  -1 32816.2 522.274  50
   4   6   1 33729.2 532.676  51
   4   6   1 33679.8 524.651  50
  -4  -6  -1 33506.2 523.815  52
   4   6   2 866.808 122.151  51
   4   6   2 1525.53 123.672  50
  -4  -6  -2 1005.34 137.168  47
   4  -6   2 912.041 105.070  49
  -4   6  -2 837.736 127.536  14
   4  -6   2 724.565 175.895  40
   4  -6   2 858.094 167.484  46
  -4  -6  -2 1024.26 211.170  11
  -4  -6  -2 1032.35 171.478   9
  -4  -6  -2 1123.26 223.367   7
  -4   6  -2 1272.79 141.556  53
   4   6   3 357.072 135.155  51
   4  -6   3 743.012 146.409  52
   4   6   3 363.995 127.837  50
   4  -6   3 322.825 118.920  49
  -4  -6  -3 382.594 139.072  47
   4  -6   3 203.728 197.710  40
   4   6   3 286.525 129.936  16
  -4   6  -3 480.496 153.014  14
  -4  -6  -3 408.800 221.391   7
  -4  -6  -3 238.847 182.742   9
  -4  -6  -3 266.684 207.651  11
  -4   6  -3 381.884 151.170  53
   4   6   4 11172.6 259.841  50
   4   6   4 11192.5 263.105  51
   4   6   4 10731.1 225.208  49
   4  -6   4 10404.1 255.596  49
  -4  -6  -4 11393.6 259.081  47
   4  -6   4 10225.3 394.502  40
  -4   6  -4 10228.7 267.108  36
  -4  -6  -4 10448.3 275.983  61
   4   6   4 10163.3 247.579  16
  -4  -6  -4 10452.5 381.444  11
  -4   6  -4 11274.6 270.723  53
   4  -6   4 10651.0 264.747  52
  -4  -6  -5 4891.59 211.836  61
   4   6   5 4847.34 188.363  16
  -4   6  -5 4916.97 230.380  14
   4   6   5 5019.58 192.361  50
   4   6   5 5085.73 205.154  51
   4  -6   5 4747.40 199.133  49
  -4  -6  -5 4764.26 223.829  48
  -4  -6  -5 5124.69 190.272  47
   4  -6   5 4422.77 312.290  40
   4   6   5 4940.08 204.670  35
  -4   6  -5 5612.88 223.325  36
   4   6   5 5107.43 190.368  54
   4  -6   5 4671.97 201.211  52
  -4   6  -5 4719.01 221.651  53
   4  -6   5 4940.06 185.001  17
   4   6   5 4722.69 203.473  26
   4  -6   5 4736.03 180.060  23
   4   6   6 967.882 131.314  54
  -4   6  -6 887.485 180.279  53
   4  -6   6 862.190 143.977  52
   4  -6   6 1045.13 168.967  49
  -4  -6  -6 924.227 182.650  48
  -4  -6  -6 920.871 133.669  47
   4   6   6 906.782 169.932  35
  -4   6  -6 936.189 213.276  14
  -4  -6  -6 1195.98 186.602  61
  -4   6  -6 936.941 206.002  56
   4  -6   6 913.105 136.522  23
   4   6   6 1080.58 159.486  26
   4  -6   7 2997.97 148.219  23
   4   6   7 3109.87 169.603  26
   4  -6   7 3191.31 181.243  49
  -4  -6  -7 3157.74 188.256  48
   4   6   7 3344.76 151.735  20
   4   6   7 3441.20 173.491  35
  -4   6  -7 3573.32 221.177  14
   4  -6   7 2925.88 147.877  34
  -4   6  -7 3328.36 216.428  56
  -4  -6  -7 3491.04 180.764  61
  -4   6  -7 3208.28 182.024  53
   4   6   8 455.165 108.421  26
   4  -6   8 425.042 98.0833  23
   4  -6   8 639.260 140.050  49
  -4  -6  -8 596.081 127.519  48
   4   6   8 447.957 108.162  20
   4   6   8 525.148 142.642  35
  -4   6  -8 523.535 158.414  14
   4  -6   8 589.981 95.1928  34
  -4  -6  -8 587.281 131.332  53
  -4  -6  -8 516.434 126.360  61
  -4   6  -8 403.237 162.536  56
   4   6   9 5019.98 114.086  20
   4   6   9 5012.13 142.244  35
  -4   6  -9 5253.94 153.306  14
  -4   6  -9 5113.09 150.439  56
  -4  -6  -9 4939.10 129.013  48
  -4  -7  11 11566.0 205.754  30
  -4  -7  11 13568.3 229.635  27
  -4  -7  11 13712.8 231.431  25
  -4   7  11 12416.3 226.689  55
  -4   7  11 12341.2 224.617  60
  -4   7  10 46146.5 725.047  55
  -4   7  10 47093.2 723.958  60
  -4  -7  10 45870.9 701.279  30
  -4  -7  10 47827.3 716.304  15
  -4  -7  10 47597.9 727.689  34
  -4  -7  10 47500.4 722.178  25
  -4  -7  10 46939.6 717.143  27
  -4   7  10 47038.6 701.927  20
  -4   7  10 48805.3 720.025  18
  -4   7   9 1617.16 172.674  18
  -4   7   9 1598.12 195.526  60
  -4   7   9 1451.94 191.646  55
  -4   7   9 1551.20 152.650  59
  -4   7   9 1755.62 165.396  57
  -4  -7   9 1503.61 185.156  34
  -4  -7   9 1522.65 147.912  30
  -4  -7   9 1603.80 168.152  15
  -4  -7   9 1591.69 134.641  38
   4   7  -9 1587.73 151.961  50
  -4  -7   9 1772.75 164.151  27
  -4   7   8 766.594 174.412  59
  -4  -7   8 700.157 196.055  34
  -4  -7   8 759.509 160.683  30
  -4  -7   8 777.099 144.468  38
  -4  -7   8 591.442 174.239  15
   4   7  -8 519.701 160.648  50
  -4   7   8 797.864 185.658  18
  -4   7   7 24937.3 455.379  18
  -4   7   7 23532.8 465.254  55
  -4   7   7 23250.1 471.316  60
  -4  -7   7 22486.0 425.183  38
  -4  -7   7 24115.0 458.003  34
  -4  -7   7 24512.3 426.445  22
  -4  -7   7 23753.4 432.562  52
   4   7  -7 22833.5 431.341  50
  -4   7   6 3286.40 221.612  55
  -4   7   6 3528.92 217.452  60
  -4  -7   6 3307.36 195.521  52
   4   7  -6 3457.39 179.970  50
  -4  -7   6 3205.62 150.358  21
  -4   7   6 3431.96 193.349  18
   4  -7  -6 3332.44 320.076   9
   4   7  -6 3933.54 353.334   8
  -4  -7   6 3065.51 274.060  40
  -4  -7   6 3392.78 369.874  12
  -4  -7   6 3264.08 199.027  15
  -4  -7   6 3831.04 193.436  34
  -4  -7   6 3319.02 169.660  22
  -4  -7   5 17118.5 486.317  40
  -4   7   5 17243.8 517.811  39
   4   7  -5 18003.2 574.621   8
   4  -7  -5 18001.1 542.102   9
   4  -7  -5 17535.1 541.284  13
  -4  -7   5 17261.7 356.453  15
  -4  -7   5 18227.0 367.671  52
   4   7  -5 18078.8 339.043  50
  -4  -7   4 2064.17 239.642  40
  -4   7   4 2301.74 267.538  39
   4  -7  -4 2595.69 273.534   9
   4   7  -4 2468.53 296.535   8
  -4  -7   4 2658.33 289.113   7
   4  -7  -4 2436.48 276.476  13
   4   7  -4 2663.87 129.507  14
  -4  -7   4 2217.00 152.564  15
  -4  -7   4 2391.68 171.039  52
   4   7  -4 2257.28 141.126  50
  -4   7   3 48822.7 941.605  39
   4  -7  -3 50578.8 956.179   9
   4   7  -3 49099.9 980.200   8
  -4  -7   3 49235.7 993.793   7
   4   7  -3 49632.1 745.017  14
  -4  -7   3 48105.4 749.521  15
   4  -7  -3 47418.9 944.792  13
   4   7  -3 50028.8 745.899  50
  -4  -7   3 46629.0 916.503  40
  -4  -7   2 1290.25 268.116   7
   4   7  -2 1293.23 225.564   8
   4   7  -2 1174.02 181.522  39
  -4   7   2 1542.52 243.793  39
  -4  -7   2 1373.71 124.464  47
  -4   7   2 1422.07 106.617  14
  -4  -7   2 1347.60 116.160  15
   4  -7  -2 1374.45 103.442  52
  -4   7   2 1445.20 147.205  53
  -4  -7   2 1402.23 142.222  52
   4   7  -2 1633.80 116.886  50
  -4   7   1 5819.77 310.113  39
   4  -7  -1 6131.12 251.446  40
   4   7  -1 6274.38 279.806  39
  -4  -7   1 5690.04 187.329  47
   4   7  -1 6263.82 179.614  16
  -4   7   1 6225.25 163.668  14
   4  -7  -1 6132.18 300.100  13
  -4   7   1 6375.32 191.135  53
  -4  -7   1 6115.36 182.588  52
   4  -7  -1 5785.61 172.462  52
   4   7  -1 6066.20 188.286  51
  -4   7   1 5825.18 159.081  50
   4   7  -1 6012.30 169.433  50
  -4  -7   0 19738.9 352.370  52
   4   7   0 19459.0 358.961  51
  -4   7   0 18875.6 341.650  50
   4   7   0 19517.9 343.302  50
   4  -7   0 19750.6 459.344  40
   4   7   0 19342.0 489.756  39
  -4  -7   0 17871.8 366.206  47
  -4   7   0 19162.2 348.339  14
   4   7   0 19130.3 352.956  16
   4  -7   0 18949.7 506.494  13
  -4   7   0 20004.6 365.087  53
   4  -7   0 20158.9 353.621  52
  -4  -7   0 20922.4 568.704   7
   4   7   1 135130. 1914.59  50
  -4   7  -1 131711. 1911.95  50
   4   7   1 135235. 1919.01  51
  -4  -7  -1 136049. 1910.47  52
   4  -7   1 135389. 2067.96  40
   4  -7   1 131492. 2050.31  46
   4   7   1 136667. 2103.66  39
  -4   7  -1 136076. 1928.53  53
   4  -7   1 136158. 1924.95  52
  -4  -7  -1 142605. 2178.49   7
  -4  -7  -1 133502. 1932.38  47
   4   7   1 130187. 1912.96  16
  -4   7  -1 132968. 1919.73  14
  -4  -7  -1 136778. 2127.66  11
   4  -7   2 745.579 107.837  49
  -4  -7  -2 652.678 147.330  47
   4  -7   2 633.960 202.011  40
   4  -7   2 512.339 156.313  46
  -4   7  -2 358.645 143.774  14
  -4   7  -2 527.868 149.815  53
  -4  -7  -2 337.128 225.477   7
  -4  -7  -2 564.764 213.897  11
  -4   7  -2 723.490 135.528  50
   4   7   2 557.480 132.613  50
   4   7   2 596.162 135.952  51
   4  -7   2 623.426 151.201  52
  -4  -7  -3 225266. 3258.07   7
  -4  -7  -3 212487. 3037.02  61
   4   7   3 216046. 3016.26  16
  -4  -7  -3 214455. 3218.98  11
  -4   7  -3 211739. 3033.77  14
   4   7   3 210468. 3019.03  51
   4   7   3 217591. 3018.52  50
   4  -7   3 214020. 3009.23  49
  -4  -7  -3 218592. 3033.25  47
   4  -7   3 207502. 3206.15  40
   4  -7   3 215801. 3034.77  52
   4   7   3 215918. 3032.89  54
  -4   7  -3 213359. 3030.45  53
   4  -7   3 214254. 3011.93  17
   4   7   3 212287. 3027.16  26
   4  -7   4 1083.97 154.609  49
  -4  -7  -4 1255.81 161.407  47
   4  -7   4 979.045 244.435  40
   4   7   4 1199.87 153.808  35
  -4   7  -4 1261.35 189.174  36
   4   7   4 1099.50 162.816  50
   4  -7   4 1123.33 174.669  52
   4   7   4 1185.49 143.291  16
  -4  -7  -4 1186.04 183.615  61
   4   7   4 1345.02 168.962  54
  -4   7  -4 1371.42 170.710  53
   4   7   5 11155.6 267.139  54
   4  -7   5 11203.4 276.880  52
  -4   7  -5 10650.8 283.525  53
   4  -7   5 11238.5 265.735  49
  -4  -7  -5 11012.7 267.524  47
   4  -7   5 11252.8 259.181  17
  -4   7  -5 10811.9 291.117  36
   4   7   5 11028.1 269.296  35
   4   7   5 10858.2 282.256  26
   4  -7   5 10817.8 254.996  23
   4   7   5 11097.3 251.116  16
  -4   7  -5 11128.8 306.130  14
   4   7   5 11418.6 265.028  50
  -4  -7  -5 11620.6 287.377  61
   4  -7   6 23668.3 428.168  49
  -4  -7  -6 24934.9 417.215  47
  -4  -7  -6 24827.9 445.061  48
  -4   7  -6 23264.8 464.153  56
  -4  -7  -6 24510.8 441.089  61
  -4   7  -6 24911.5 464.679  14
   4   7   6 23925.4 428.123  35
   4   7   6 23209.5 431.330  26
   4  -7   6 23746.3 413.575  23
  -4   7  -6 23073.1 434.391  53
   4   7   6 23366.1 407.804  54
   4  -7   6 23984.8 425.512  52
  -4  -7  -7 892.464 144.957  61
  -4   7  -7 1062.74 184.587  56
   4  -7   7 875.852 124.704  34
   4   7   7 1023.47 149.584  35
   4  -7   7 957.124 149.522  49
  -4  -7  -7 1055.47 153.146  48
   4  -7   7 962.164 117.235  23
   4   7   7 1059.50 144.827  26
  -4   7  -7 843.738 181.311  14
   4   7   8 2191.63 121.399  51
  -4  -7  -8 2127.31 120.400  48
  -4   7  -8 2134.20 154.492  56
  -4  -7  -8 2167.36 112.441  61
  -4   7  -8 2288.05 152.560  14
   4   7   8 2272.53 132.020  35
   4  -7   8 2168.26 97.5920  34
  -4  -7  -8 2211.91 125.106  53
   4   7   8 2025.07 110.904  26
   4   7   9 13662.1 213.209  35
  -4   7  -9 13868.3 230.787  58
  -4  -8  11 14625.7 231.409  27
  -4  -8  11 14453.9 233.594  25
  -4   8  11 14146.5 227.396  60
  -4  -8  10 8627.57 197.771  34
  -4  -8  10 8679.09 186.046  15
  -4  -8  10 8124.64 170.183  30
  -4  -8  10 8662.16 196.679  25
  -4  -8  10 8725.05 191.798  27
  -4   8  10 8908.51 203.050  55
  -4   8  10 8638.13 203.256  60
  -4   8   9 459.441 139.505  57
  -4   8   9 392.067 126.259  59
  -4  -8   9 540.107 152.509  34
  -4  -8   9 448.660 120.225  30
  -4  -8   9 409.889 137.042  15
  -4  -8   9 407.190 105.352  38
  -4  -8   9 501.602 144.607  27
   4   8  -9 392.409 123.924  50
  -4  -8   8 27921.9 490.416  34
  -4  -8   8 26215.5 455.461  38
  -4  -8   8 28251.8 465.597  30
  -4   8   8 27931.2 508.238  55
  -4   8   8 28024.3 502.581  60
  -4   8   8 28020.9 483.696  59
   4   8  -8 26493.6 467.736  50
  -4  -8   7 1560.59 184.845  34
  -4  -8   7 1477.44 167.074  38
  -4   8   7 1327.78 209.329  60
  -4   8   7 1509.04 218.487  55
  -4  -8   7 1630.08 164.003  52
   4   8  -7 1387.17 165.514  50
  -4  -8   7 1471.74 183.381  15
  -4   8   6 4684.88 205.116  54
  -4  -8   6 5850.79 225.145  52
  -4   8   6 5206.24 244.643  55
  -4   8   6 5358.09 236.825  60
  -4  -8   6 4968.81 216.433  34
  -4  -8   6 5138.71 216.118  15
  -4  -8   6 5024.84 191.982  22
   4   8  -6 5011.56 203.597  50
  -4   8   5 64304.2 971.559  60
  -4   8   5 63429.2 969.670  55
  -4  -8   5 60150.4 948.851  34
  -4   8   5 59594.6 966.890  54
  -4  -8   5 62316.0 970.791  52
   4   8  -5 63594.6 941.539  50
  -4  -8   5 60988.5 931.047  21
   4  -8  -5 60963.7 1192.22   9
   4   8  -5 60961.3 1230.28   8
  -4  -8   5 60076.6 1132.33  40
  -4   8   5 60970.1 1175.25  39
   4  -8  -5 57299.7 1186.27  13
  -4  -8   5 63620.4 954.366  15
  -4  -8   5 65476.8 1273.42  12
  -4  -8   5 63731.9 932.791  22
   4   8  -4 94976.4 1382.68  50
   4   8  -4 94534.4 1673.46   8
  -4  -8   4 91026.8 1646.94   7
   4  -8  -4 95364.5 1637.92   9
  -4  -8   4 90937.2 1591.28  40
  -4   8   4 94807.0 1630.22  39
  -4   8   4 97544.1 1415.97  54
  -4  -8   4 98243.8 1415.36  52
   4   8  -4 94674.8 1380.41  14
  -4  -8   4 94783.1 1386.32  15
   4  -8  -4 87561.3 1616.51  13
  -4   8   4 95063.0 1398.33  60
  -4   8   4 98182.7 1406.36  55
  -4   8   4 91462.3 1392.01  24
  -4  -8   3 9386.83 389.175  40
  -4   8   3 9608.20 412.084  39
  -4  -8   3 9991.72 269.377  52
   4   8  -3 9863.80 238.422  50
  -4  -8   3 9896.54 231.806  15
   4   8  -3 10010.2 424.650   8
  -4  -8   3 9593.74 437.975   7
   4   8  -2 96463.9 1628.19   8
  -4  -8   2 94861.4 1682.93   7
  -4   8   2 97748.3 1630.38  39
  -4  -8   2 94451.7 1397.96  47
   4   8  -2 98890.8 1405.74  51
   4   8  -2 97054.7 1391.70  50
  -4   8   2 94615.7 1390.39  50
  -4   8   2 94601.0 1383.95  14
  -4  -8   2 94208.6 1381.53  15
   4  -8  -2 89952.1 1606.75  13
  -4  -8   2 97238.0 1411.31  52
   4  -8  -2 97319.5 1383.89  52
   4  -8  -1 11317.2 250.845  52
  -4   8   1 11063.5 274.356  53
   4  -8  -1 9882.43 348.917  40
   4   8  -1 10674.0 370.787  39
  -4   8   1 10589.6 415.242  39
  -4  -8   1 10872.5 269.272  47
   4   8  -1 11894.6 271.299  51
  -4  -8   1 10728.2 263.979  52
  -4   8   1 11203.5 244.191  50
   4   8  -1 11408.8 249.606  50
   4   8  -1 11303.2 258.513  16
  -4   8   1 11273.6 246.916  14
   4  -8  -1 11098.6 410.454  13
   4   8  -1 10384.8 388.507   8
  -4  -8   0 161.020 259.552   7
  -4  -8   0 297.625 154.853  47
   4  -8   0 572.519 194.820  40
   4   8   0 278.919 216.823  39
  -4   8   0 203.322 252.785  39
   4  -8   0 276.103 138.035  52
  -4  -8   0 258.657 128.541  52
  -4   8   0 306.336 124.728  50
   4   8   0 271.056 131.227  50
   4   8   0 162.256 149.908  51
   4   8   0 674.210 142.362  16
  -4   8   0 376.772 129.121  14
  -4   8   0 498.687 151.200  53
   4  -8   1 9263.07 252.379  52
  -4   8  -1 9823.96 264.984  53
   4   8   1 9956.67 260.971  54
  -4   8  -1 9916.47 238.108  50
  -4  -8  -1 10305.5 226.181  52
   4   8   1 10006.4 239.165  50
  -4  -8  -1 9901.98 261.967  47
   4  -8   1 9618.84 350.616  40
   4  -8   1 8750.29 325.600  46
   4   8   1 9772.55 385.685  39
   4  -8   1 9304.94 226.977  17
  -4   8  -1 9738.81 254.065  14
  -4  -8  -1 9969.86 424.571   7
  -4  -8  -1 9737.05 254.997  28
  -4  -8  -2 17901.7 533.550   7
  -4   8  -2 17792.9 354.809  53
   4  -8   2 17181.6 359.653  52
  -4   8  -2 17195.7 344.229  50
   4   8   2 18396.7 341.671  50
  -4  -8  -2 16992.0 362.664  47
   4  -8   2 17502.1 475.449  40
  -4   8  -2 17424.5 365.333  36
  -4  -8  -2 17777.2 365.814  61
   4   8   2 16886.1 340.420  16
  -4   8  -2 17220.3 352.563  14
   4  -8   2 16285.8 327.218  17
   4   8   2 17766.2 348.818  26
  -4   8  -2 15855.6 358.798  24
  -4  -8  -3 26180.8 651.094   7
  -4  -8  -3 26295.8 473.120  61
   4   8   3 25942.4 455.229  16
  -4   8  -3 24947.5 478.519  14
  -4   8  -3 26125.7 464.961  50
   4   8   3 25842.1 458.931  50
   4  -8   3 26122.9 438.018  49
  -4  -8  -3 27280.6 477.674  47
   4  -8   3 25046.0 616.845  40
   4   8   3 27599.7 473.795  54
  -4   8  -3 25462.0 467.821  53
   4  -8   3 25627.3 451.162  17
   4   8   3 25198.7 468.084  26
  -4   8  -3 24888.8 458.795  24
   4  -8   4 54210.3 848.094  49
  -4  -8  -4 56845.5 874.713  48
  -4  -8  -4 58497.2 869.942  47
  -4  -8  -4 57230.8 874.613  61
   4   8   4 54660.5 851.747  16
  -4   8  -4 55342.6 876.461  36
   4   8   4 55017.0 845.891  35
  -4   8  -4 53988.4 868.980  53
   4   8   4 56842.0 869.752  54
   4  -8   4 56506.5 874.746  52
   4   8   4 55126.7 867.932  26
  -4   8  -4 56175.5 875.478  50
   4   8   4 56088.8 860.333  50
  -4   8  -5 3343.87 197.486  50
   4   8   5 3127.35 173.751  50
   4   8   5 3058.37 173.492  51
  -4  -8  -5 3069.81 175.519  47
   4  -8   5 3163.40 165.487  49
  -4  -8  -5 3120.18 198.533  48
   4  -8   5 3212.63 164.794  17
  -4   8  -5 3178.26 204.107  36
   4   8   5 2906.33 166.252  35
   4  -8   5 3012.40 161.930  23
   4   8   5 2968.60 162.183  16
  -4  -8  -5 3128.61 192.480  61
  -4   8  -5 2731.37 181.367  53
   4   8   5 3062.65 175.850  54
   4  -8   5 2913.11 183.273  52
   4   8   6 681.786 127.880  54
   4  -8   6 650.460 129.867  52
  -4   8  -6 748.059 169.245  50
   4   8   6 679.020 142.555  51
   4  -8   6 792.833 141.448  49
  -4  -8  -6 704.253 126.843  47
   4   8   6 592.018 143.373  35
  -4   8  -6 807.634 189.452  14
  -4   8  -6 594.632 185.519  56
  -4  -8  -6 797.707 158.311  61
   4  -8   6 597.582 127.259  23
   4   8   6 834.578 156.329  26
  -4  -8  -7 6546.79 186.123  48
  -4   8  -7 6440.31 217.899  56
   4  -8   7 6559.15 170.311  34
  -4  -8  -7 6414.89 186.514  28
  -4   8  -7 6719.23 210.982  14
   4   8   7 6438.78 177.767  35
   4   8   7 6308.43 178.131  26
   4  -8   7 6468.80 159.844  23
  -4   8  -7 6468.05 197.401  50
   4   8   7 6164.93 174.590  51
  -4  -8  -8 7882.35 165.342  48
  -4   8  -8 8228.01 190.437  56
  -4  -8  -8 7897.72 158.748  28
  -4   8  -8 7456.93 183.707  14
  -4   8  -8 7457.14 172.763  50
   4   8   8 7684.96 161.828  51
  -4  -8  -8 8065.71 161.859  53
   4  -8   8 7551.93 146.386  34
   4   8   8 7692.99 164.333  35
  -4   8  -9 1185.94 65.1511  58
   4   8   9 1145.38 49.8557  35
   4  -8   9 1085.67 44.7720  31
  -4  -9  10 7845.53 157.706  27
  -4  -9  10 8313.64 158.995  25
  -4  -9   9 47998.2 721.370  34
  -4  -9   9 48036.7 703.173  30
  -4   9   9 49742.1 732.300  60
  -4   9   9 48992.7 733.423  55
  -4   9   9 49031.1 720.274  57
  -4  -9   9 49874.3 719.830  27
  -4  -9   8 574.297 118.671  38
  -4  -9   8 602.756 143.115  15
  -4  -9   8 443.175 123.360  30
  -4  -9   8 605.578 146.308  34
   4   9  -8 542.215 130.282  50
  -4   9   8 740.034 172.970  60
  -4   9   8 552.957 150.761  59
  -4   9   8 792.793 174.934  55
  -4   9   8 584.475 166.472  57
  -4   9   7 59610.8 928.920  60
  -4   9   7 61089.8 928.480  55
  -4  -9   7 59122.4 895.625  30
  -4  -9   7 58635.3 896.543  38
  -4  -9   7 58101.3 907.667  34
  -4  -9   7 60711.3 913.848  15
  -4  -9   7 61262.1 908.139  52
   4   9  -7 57494.5 902.614  50
   4  -9  -7 61812.5 890.502  47
  -4   9   6 1457.51 194.367  55
  -4   9   6 1547.74 202.446  60
  -4  -9   6 1313.70 172.242  15
  -4  -9   6 1235.69 161.784  34
  -4  -9   6 1645.17 179.680  52
   4   9  -6 1454.41 160.504  50
  -4   9   6 1437.61 177.547  54
   4   9  -5 17883.3 361.563  50
  -4   9   5 19004.6 389.242  55
  -4   9   5 18794.3 377.386  60
  -4  -9   5 18032.1 351.748  34
  -4  -9   5 18266.8 364.404  15
  -4  -9   5 18222.4 339.029  21
  -4   9   5 17538.5 343.424  24
  -4   9   5 18387.4 391.309  54
  -4  -9   5 19116.3 388.280  52
   4   9  -4 2874.41 177.747  50
  -4  -9   4 2696.41 160.631  21
  -4   9   4 3177.95 177.499  60
  -4   9   4 2994.14 195.702  55
  -4  -9   4 2757.76 150.071  32
  -4  -9   4 2710.34 169.919  15
  -4   9   4 3256.23 225.092  54
  -4   9   4 3044.18 185.725  24
  -4   9   3 26098.1 479.864  54
  -4  -9   3 24546.0 467.284  52
  -4   9   3 24501.5 433.643  50
   4   9  -3 24662.9 459.061  51
   4   9  -3 24953.7 442.287  50
   4   9  -3 25051.3 662.058   8
  -4  -9   3 24651.2 694.513   7
  -4  -9   3 22818.5 623.573  40
  -4   9   3 23709.0 647.274  39
  -4  -9   3 24455.0 424.628  15
   4  -9  -3 22730.1 635.586  13
  -4  -9   3 23378.9 426.654  32
  -4   9   3 26890.1 453.865  55
  -4   9   3 24021.0 464.628  24
   4   9  -2 28395.3 499.822  54
  -4   9   2 29233.7 529.222  54
   4  -9  -2 30156.6 479.250  52
  -4  -9   2 29855.5 514.300  52
  -4  -9   2 28546.5 497.677  47
   4   9  -2 27729.6 692.728   8
  -4  -9   2 29877.8 768.815   7
  -4   9   2 27664.5 718.490  39
  -4   9   2 29738.6 533.735  24
   4   9  -2 29716.5 513.179  16
  -4   9   2 29572.3 488.430  14
   4  -9  -2 27829.8 696.136  13
   4   9  -2 29215.1 514.260  51
   4   9  -2 28983.8 501.368  50
  -4   9   2 28932.9 494.081  50
   4  -9  -2 28260.9 478.817  32
  -4  -9   2 28383.6 494.303  32
  -4  -9   2 29636.9 501.472  28
  -4  -9   1 9267.51 253.035  47
   4  -9  -1 9011.87 224.653  32
  -4  -9   1 8907.97 248.492  28
   4   9  -1 9502.56 258.180  16
  -4   9   1 9319.65 237.398  14
  -4   9   1 9240.49 421.962  39
  -4   9   1 9235.62 247.253  36
   4   9  -1 9621.77 253.091  54
   4  -9  -1 9336.71 231.818  52
  -4   9   1 9025.04 270.734  54
  -4  -9   1 9080.15 245.237  52
  -4   9   1 9159.09 233.533  50
   4   9  -1 9321.50 241.068  50
  -4   9   0 20649.2 408.672  54
   4   9   0 21681.6 410.533  54
  -4   9   0 21202.7 409.452  53
   4  -9   0 20704.5 395.706  52
  -4   9   0 20735.2 386.675  50
   4   9   0 20889.0 395.973  50
  -4  -9   0 21461.3 387.532  52
  -4  -9   0 21396.8 410.364  47
  -4   9   0 20149.2 604.042  39
   4  -9   0 19298.4 509.169  46
  -4   9   0 19999.6 408.759  36
   4   9   0 20338.2 556.881  39
   4  -9   0 20633.9 378.743  32
  -4  -9   0 20951.7 401.300  28
   4   9   0 21121.3 400.612  16
  -4   9   0 20664.6 395.577  14
  -4   9   0 21843.8 435.127  24
  -4  -9   0 22607.8 634.317   7
   4   9   1 1459.77 188.158  54
  -4   9  -1 428.534 174.095  53
   4   9   1 585.244 160.595  50
   4  -9   1 957.371 156.504  52
  -4   9  -1 521.979 157.871  50
  -4  -9  -1 795.451 137.881  48
  -4  -9  -1 600.495 178.275  47
   4  -9   1 191.500 199.866  40
  -4  -9  -1 395.617 273.164   7
  -4   9  -1 664.316 190.668  24
   4   9   1 626.982 165.614  26
  -4   9  -1 596.247 292.505  39
  -4   9  -1 1265.53 185.918  36
   4   9   1 1339.43 245.522  39
   4  -9   1 744.250 150.288  17
  -4   9  -1 735.628 165.451  14
  -4   9  -2 25293.0 462.548  53
   4   9   2 26087.8 473.228  54
   4  -9   2 24979.3 467.692  52
  -4  -9  -2 25926.7 452.868  48
   4  -9   2 25305.2 448.079  17
  -4   9  -2 24682.1 479.515  36
   4   9   2 25222.4 455.330  50
  -4   9  -2 24908.5 458.421  50
  -4   9  -2 25253.2 464.510  14
   4   9   2 25241.6 448.337  16
   4   9   2 26383.1 465.359  26
  -4   9  -2 25730.5 478.122  24
  -4  -9  -2 25694.2 469.987  28
  -4   9  -3 2023.91 177.821  53
   4   9   3 2439.45 196.317  54
  -4  -9  -3 2384.42 182.494  47
  -4  -9  -3 2392.55 179.276  48
   4  -9   3 2400.84 171.353  17
  -4   9  -3 2296.19 208.059  36
  -4   9  -3 2306.04 189.978  50
   4   9   3 2435.77 182.970  51
   4   9   3 2667.29 170.401  50
  -4   9  -3 2006.09 195.565  14
   4   9   3 2028.64 168.398  16
   4   9   3 2473.30 197.510  26
  -4   9  -3 2383.32 184.590  24
  -4  -9  -3 2088.89 199.576  28
  -4  -9  -4 25691.3 450.032  48
  -4  -9  -4 26055.1 454.374  47
  -4  -9  -4 24873.4 460.887  28
   4   9   4 25415.4 433.373  16
  -4   9  -4 24655.8 475.451  36
  -4   9  -4 24598.5 458.489  50
   4   9   4 25643.3 445.987  51
   4   9   4 25306.8 443.637  50
  -4   9  -4 23646.0 426.967  24
   4   9   4 25396.0 459.043  26
  -4   9  -4 23422.0 442.617  53
   4  -9   4 25426.3 461.098  52
   4   9   4 26460.8 452.309  54
   4  -9   5 13216.1 287.997  52
   4   9   5 13700.9 286.358  54
  -4   9  -5 13007.5 301.402  50
   4   9   5 13439.1 284.151  50
   4   9   5 13265.5 283.778  51
  -4  -9  -5 14165.0 288.062  47
  -4  -9  -5 13780.7 293.976  48
   4  -9   5 14385.6 284.650  17
   4   9   5 13283.7 266.577  35
  -4   9  -5 13202.7 315.490  36
   4   9   5 13333.8 267.862  16
  -4  -9  -5 13687.3 300.884  28
   4  -9   5 13475.2 273.345  23
  -4   9  -6 7054.65 204.390  50
   4   9   6 7018.30 183.246  51
  -4  -9  -6 7285.51 179.696  47
  -4  -9  -6 7259.25 197.986  48
  -4   9  -6 7331.78 234.210  56
  -4  -9  -6 7210.93 199.362  28
  -4   9  -6 7380.62 222.299  14
   4   9   6 7113.34 177.189  35
   4  -9   6 7099.60 177.847  23
   4  -9   6 6811.56 182.333  52
   4  -9   7 4868.19 134.992  34
  -4  -9  -7 4948.23 141.775  28
  -4   9  -7 5096.22 161.130  14
  -4   9  -7 4932.31 147.348  50
   4   9   7 4987.79 133.133  51
  -4  -9  -7 4878.23 127.991  53
   4   9   7 4694.91 132.838  35
   4  -9   8 13409.4 203.550  34
   4   9   8 13905.3 210.544  35
  -4  10  10 4164.66 82.4275  60
  -4 -10  10 4381.79 81.6793  25
  -4  10   9 4576.70 131.019  55
  -4  10   9 4192.06 130.541  60
  -4  10   9 4193.25 122.430  57
  -4 -10   9 4416.89 122.492  27
  -4 -10   8 742.789 94.1467  38
  -4 -10   8 775.760 112.192  15
  -4 -10   8 815.729 98.1260  30
   4  10  -8 711.444 105.058  50
  -4  10   8 1036.34 136.354  55
  -4  10   8 976.694 134.813  60
  -4  10   8 1020.82 136.885  57
  -4  10   8 1007.34 126.236  59
  -4  10   7 24503.2 424.183  55
  -4  10   7 24171.7 421.106  60
  -4  10   7 24560.6 426.506  59
  -4 -10   7 23546.2 394.281  30
  -4 -10   7 23269.2 396.289  38
   4  10  -7 21958.0 399.742  16
  -4 -10   7 23936.4 407.808  15
   4 -10  -7 24192.0 387.694  47
  -4 -10   7 24009.6 403.876  52
   4  10  -7 22247.4 401.399  50
  -4 -10   6 3206.47 171.293  52
   4  10  -6 3096.26 165.720  50
  -4  10   6 3366.88 187.459  60
  -4  10   6 3347.41 181.947  54
  -4  10   6 3140.31 195.819  55
  -4 -10   6 2737.16 163.401  15
  -4  10   5 27823.9 482.230  60
  -4  10   5 28711.6 492.146  55
  -4 -10   5 27142.0 448.807  21
  -4 -10   5 27440.5 466.834  15
  -4 -10   5 28788.2 498.543  52
   4  10  -5 26702.0 473.749  50
  -4  10   5 25965.4 453.477  24
  -4  10   5 28217.5 502.059  54
  -4  10   4 7576.86 235.828  55
  -4 -10   4 7085.34 200.561  32
   4  10  -4 7547.56 237.446  16
  -4 -10   4 7104.69 200.980  15
  -4 -10   4 6982.88 202.949  21
  -4  10   4 7463.07 258.646  54
  -4  10   4 7105.07 225.933  24
   4  10  -4 7182.39 221.537  50
  -4 -10   3 7270.45 211.835  32
   4  10  -3 7299.45 240.112  16
  -4 -10   3 7264.55 236.221  52
   4  10  -3 7198.07 224.366  50
  -4  10   3 7404.37 245.339  24
  -4  10   3 7290.96 268.390  54
  -4  10   2 30141.2 516.468  50
  -4 -10   2 31221.8 537.755  52
   4  10  -2 30462.3 524.655  50
  -4 -10   2 29295.1 513.519  47
  -4  10   2 30880.6 525.103  57
   4 -10  -2 31333.6 505.927  32
  -4 -10   2 29371.4 519.135  32
   4  10  -2 31604.1 536.978  16
  -4  10   2 31625.1 558.966  54
   4  10  -2 31512.1 525.772  54
  -4  10   2 32004.5 564.158  24
  -4 -10   1 126185. 1812.31  52
  -4  10   1 122307. 1806.48  50
   4  10  -1 125532. 1810.54  50
  -4 -10   1 127796. 1816.37  47
  -4  10   1 122408. 1835.05  54
   4 -10  -1 123415. 1795.25  32
  -4 -10   1 123933. 1811.10  28
  -4  10   1 123528. 1805.26  14
   4  10  -1 125699. 1818.10  16
  -4  10   1 125960. 1819.87  36
   4  10  -1 130380. 1819.36  54
   4 -10  -1 127172. 1800.21  52
  -4  10   1 129228. 1847.99  24
   4  10   0 6866.20 226.919  50
  -4 -10   0 7037.94 211.727  52
  -4  10   0 6737.06 218.866  50
  -4 -10   0 7386.07 236.143  47
  -4  10   0 6760.46 247.612  54
  -4  10   0 6789.15 244.605  36
   4  10   0 7007.80 240.803  54
   4 -10   0 6830.27 215.829  52
   4 -10   0 7272.09 217.196  17
  -4  10   0 6956.80 226.069  14
   4 -10   0 7117.53 213.228  32
  -4 -10   0 7429.10 242.366  28
  -4  10   0 7736.79 279.988  24
   4  10   1 52047.7 802.751  50
   4  10   1 51605.1 809.850  51
  -4  10  -1 49403.9 802.672  50
  -4 -10  -1 52975.9 820.140  47
   4 -10   1 50709.8 795.008  17
  -4  10  -1 52251.3 822.653  36
   4  10   1 52062.2 819.009  54
   4 -10   1 50547.7 806.645  52
  -4  10  -1 50355.7 808.101  14
  -4  10  -1 54185.2 838.509  24
   4  10   2 15007.6 323.591  50
   4  10   2 15114.6 327.002  51
  -4  10  -2 14983.3 323.469  50
  -4 -10  -2 15224.8 307.299  48
   4 -10   2 15898.7 312.483  17
  -4  10  -2 15442.6 354.226  36
   4  10   2 15559.5 345.769  54
   4 -10   2 14817.9 331.991  52
  -4  10  -2 15496.4 331.336  14
   4  10   2 15688.0 314.436  16
  -4 -10  -2 15898.6 338.120  28
  -4  10  -2 15895.6 352.724  24
  -4  10  -3 3800.69 188.067  50
   4  10   3 3982.94 184.051  51
   4  10   3 3760.51 184.127  50
  -4 -10  -3 4117.25 198.513  47
  -4 -10  -3 4232.16 174.488  48
   4 -10   3 3972.23 177.212  17
  -4  10  -3 4092.25 209.258  36
  -4  10  -3 3965.31 210.369  14
   4  10   3 3940.25 173.642  16
   4  10   3 3748.93 203.216  54
  -4  10  -3 3335.71 182.023  53
   4 -10   3 4206.22 187.823  52
  -4  10  -3 3987.85 191.543  24
  -4 -10  -3 4016.94 201.217  28
   4  10   4 191.567 147.338  54
  -4 -10  -4 129.312 133.341  48
  -4 -10  -4 107.399 145.194  47
  -4  10  -4 97.7103 126.992  24
   4  10   4 19.5803 120.899  16
  -4  10  -4 84.7262 168.559  14
   4 -10   4 135.559 145.974  52
   4  10   4 115.262 136.261  50
   4  10   4 122.405 128.260  51
  -4  10  -4 98.5024 145.575  50
  -4 -10  -4 26.2871 161.110  28
  -4  10  -5 68822.6 1035.66  50
   4  10   5 69698.0 1025.12  51
  -4 -10  -5 72929.3 1029.13  47
  -4 -10  -5 71291.6 1029.44  48
  -4 -10  -5 72358.9 1033.80  28
  -4  10  -5 71568.4 1051.12  36
   4 -10   5 69261.3 1019.91  23
   4 -10   5 67547.4 1032.76  52
   4  10   5 70003.7 1026.98  54
   4  10   6 3700.85 118.193  51
  -4 -10  -6 3659.06 122.281  48
  -4 -10  -6 3612.13 111.322  47
  -4  10  -6 3684.04 167.135  56
  -4 -10  -6 3370.82 129.794  28
  -4  10  -6 3565.83 148.812  14
   4 -10   6 3215.20 114.428  52
   4 -10   6 3569.97 112.775  23
   4 -10   7 18068.9 277.805  34
  -4 -10  -7 17798.3 272.994  28
  -4  11   8 3849.52 118.566  60
  -4  11   8 4090.22 116.578  59
  -4 -11   8 4157.71 115.373  27
  -4 -11   8 3970.86 120.847  25
  -4  11   7 19681.0 326.091  60
  -4  11   7 20271.7 342.860  57
  -4  11   7 20139.5 338.922  59
  -4  11   7 19327.3 329.613  55
  -4 -11   7 19530.4 308.861  30
   4  11  -7 17783.4 317.032  16
  -4 -11   7 18543.9 310.514  38
   4 -11  -7 19180.8 306.025  47
   4  11  -7 18859.4 335.859  51
   4  11  -7 17635.3 317.681  50
  -4  11   6 46441.5 714.645  60
  -4  11   6 48650.1 738.665  57
  -4  11   6 47146.6 720.667  55
   4  11  -6 48147.7 722.415  16
   4  11  -6 47516.1 716.724  36
  -4 -11   6 46661.7 712.605  38
   4 -11  -6 48505.3 709.520  47
  -4 -11   6 47770.6 721.716  52
   4  11  -6 45466.5 715.281  50
  -4  11   5 4508.17 167.426  60
  -4  11   5 4893.77 203.406  54
  -4  11   5 5051.68 207.091  57
  -4 -11   5 4868.56 187.546  52
   4  11  -5 4863.14 176.658  50
   4  11  -5 4916.74 183.868  16
  -4 -11   4 34067.1 537.955  21
   4  11  -4 36082.2 572.035  16
  -4  11   4 35538.3 590.493  54
  -4  11   4 34427.4 574.881  57
  -4 -11   4 34121.6 540.995  32
   4  11  -4 33560.0 558.330  50
  -4  11   4 33695.4 554.148  24
  -4 -11   3 8237.79 219.233  21
   4  11  -3 9235.73 240.680  16
  -4  11   3 8193.82 240.584  57
  -4 -11   3 8553.24 219.065  32
  -4 -11   3 9027.67 245.474  52
   4  11  -3 8395.20 231.996  50
  -4  11   3 9158.06 255.041  24
   4  11  -2 3363.20 171.190  54
  -4  11   2 3420.25 220.334  54
   4 -11  -2 3404.74 154.284  32
  -4 -11   2 3286.01 173.539  32
   4  11  -2 3407.90 194.952  16
  -4  11   2 3837.18 211.720  24
  -4 -11   2 3555.76 182.748  52
   4  11  -2 3382.05 189.430  51
   4  11  -2 3423.82 184.466  50
  -4 -11   1 2201.36 161.475  52
   4  11  -1 2342.91 175.253  51
  -4  11   1 2289.35 156.752  50
   4  11  -1 2332.48 169.870  50
  -4 -11   1 2549.35 155.088  47
  -4  11   1 2465.12 204.643  54
  -4  11   1 2512.84 176.095  36
  -4  11   1 2838.71 222.179  24
   4  11  -1 2368.09 186.394  16
  -4 -11   1 2385.01 170.350  32
   4 -11  -1 2401.43 148.156  32
   4  11  -1 2522.62 182.795  54
   4 -11  -1 2302.06 136.079  52
   4  11   0 8811.32 244.331  54
   4 -11   0 8024.56 215.579  52
  -4 -11   0 8477.73 227.221  47
   4 -11   0 7708.83 215.587  17
  -4  11   0 8614.70 250.226  36
   4  11   0 8313.31 233.788  50
   4  11   0 8420.91 236.170  51
  -4  11   0 8101.66 224.042  50
  -4  11   0 7863.28 230.399  14
  -4  11   0 8563.86 277.429  24
  -4 -11   0 8041.15 239.087  28
  -4 -11   0 7817.45 236.191  32
   4 -11   1 5548.07 191.130  52
   4  11   1 5912.40 221.644  54
  -4 -11  -1 5971.95 202.888  47
   4 -11   1 5880.71 199.351  17
  -4  11  -1 5482.70 224.083  36
   4  11   1 5762.14 193.827  50
   4  11   1 5609.26 199.812  51
  -4  11  -1 5337.49 192.982  50
  -4  11  -1 5805.13 245.640  24
   4  11   1 5554.81 199.900  16
  -4  11  -1 5284.80 205.802  14
   4  11   2 15151.6 322.889  54
   4 -11   2 14169.3 304.247  52
  -4 -11  -2 15084.2 306.803  47
   4 -11   2 14754.8 298.071  17
  -4  11  -2 15046.7 330.150  36
   4  11   2 14958.1 299.101  50
   4  11   2 14793.3 297.590  51
  -4  11  -2 14317.7 300.372  50
   4  11   2 14856.8 294.812  16
  -4  11  -2 14492.1 314.783  14
  -4  11  -2 15584.4 330.057  24
  -4 -11  -2 15121.1 315.457  28
   4 -11   3 1265.27 136.230  52
  -4 -11  -3 1374.45 142.194  47
   4 -11   3 1424.76 141.999  17
  -4  11  -3 1122.38 173.954  36
  -4  11  -3 1316.88 151.208  24
  -4  11  -3 1265.43 138.233  50
   4  11   3 1175.66 131.539  51
   4  11   3 1199.62 136.382  50
  -4 -11  -3 1362.34 154.876  28
   4  11   3 1241.67 125.039  16
  -4  11  -3 1161.53 154.808  14
   4  11   4 978.880 114.693  50
   4  11   4 1104.94 112.384  51
   4  11   4 829.125 97.2196  16
  -4  11  -4 755.083 137.027  14
  -4 -11  -4 1089.57 132.302  28
   4  11   4 1304.48 132.275  54
  -4 -11  -4 1055.22 102.365  48
  -4 -11  -4 1036.47 119.023  47
  -4  11  -4 791.566 112.694  24
  -4 -11  -5 2240.43 103.866  47
  -4 -11  -5 2256.29 95.6885  48
   4  11   5 2082.80 105.403  54
   4 -11   5 2258.53 105.109  52
   4  11   5 2322.02 99.0485  51
  -4 -11  -5 2136.98 109.132  28
   4 -11   5 2318.41 100.771  23
   4 -11   6 6111.27 128.448  34
  -4 -11  -6 5808.71 121.340  28
  -4  12   7 2977.42 101.361  57
  -4 -12   7 2040.23 60.1434  38
  -4 -12   6 100.087 78.3264  38
   4  12  -6 189.827 84.3923  36
  -4 -12   6 24.8372 69.6495  30
   4 -12  -6 84.9435 70.8808  47
  -4  12   6 14.5890 110.884  59
  -4  12   6 16.9976 103.987  57
  -4  12   5 2237.08 140.778  57
   4  12  -5 1996.32 123.900  16
   4  12  -5 2246.65 133.829  36
   4 -12  -5 2163.50 110.778  47
  -4 -12   5 2212.08 122.399  52
   4  12  -5 2014.77 131.004  51
   4  12  -5 1884.15 116.779  50
   4 -12  -4 3301.87 116.150  17
   4  12  -4 3353.07 151.912  16
  -4 -12   4 3395.09 149.199  52
   4  12  -4 3194.94 155.402  51
   4  12  -4 3110.06 140.904  50
  -4  12   4 3259.09 151.899  57
   4 -12  -4 3286.16 136.503  47
  -4  12   3 572.473 127.027  57
  -4  12   3 599.047 139.022  24
  -4 -12   3 394.815 111.960  32
   4 -12  -3 532.594 105.776  17
   4  12  -3 574.512 134.653  16
   4  12  -3 523.918 131.248  51
  -4 -12   3 585.204 129.500  52
   4  12  -3 402.525 127.355  50
  -4 -12   3 448.681 105.441  21
   4  12  -2 6922.95 192.536  50
  -4 -12   2 7002.09 185.573  52
   4  12  -2 7060.48 201.882  51
   4 -12  -2 7243.07 184.030  17
   4  12  -2 6789.66 201.924  16
   4  12  -2 7144.67 184.718  54
  -4  12   2 7339.45 222.867  24
  -4 -12   2 6789.40 188.346  32
   4  12  -1 320.864 132.488  50
   4  12  -1 380.941 137.246  51
   4  12  -1 376.427 132.489  54
   4 -12  -1 262.492 122.745  17
   4  12  -1 280.049 128.909  16
  -4  12   1 300.600 173.313  24
  -4 -12   1 238.240 130.189  32
  -4 -12   0 352.216 136.059  32
   4 -12   0 410.618 127.186  17
  -4 -12   0 174.855 114.482  47
  -4  12   0 166.018 138.158  36
   4  12   0 273.739 141.917  54
  -4  12   0 112.748 175.990  24
   4 -12   0 203.890 102.078  52
   4  12   0 366.838 123.783  50
   4  12   0 284.325 122.663  51
  -4 -12  -1 236.924 132.380  32
   4 -12   1 201.793 121.411  17
   4  12   1 164.629 116.070  16
  -4  12  -1 292.296 123.224  14
  -4 -12  -1 46.4858 116.306  47
  -4  12  -1 194.856 142.625  36
   4  12   1 199.339 112.047  51
   4 -12   1 248.968 109.332  52
   4  12   1 156.237 115.927  50
  -4  12  -1 227.217 160.927  24
   4  12   1 156.145 136.741  54
   4 -12   2 27441.8 455.232  52
   4  12   2 28598.8 467.641  54
  -4 -12  -2 29024.4 459.514  47
   4 -12   2 28130.1 456.317  17
  -4  12  -2 29065.0 477.609  36
  -4 -12  -2 29400.1 462.562  28
   4  12   2 28369.3 451.274  16
  -4  12  -2 28095.5 465.620  14
   4  12   2 28571.4 453.299  51
   4  12   2 28265.8 455.196  50
  -4  12  -2 29526.4 475.237  24
   4  12   3 1132.75 95.4252  51
   4  12   3 1063.26 100.921  50
  -4 -12  -3 996.237 112.736  28
  -4 -12  -3 1063.90 115.097  32
   4  12   3 1037.79 88.3640  16
  -4  12  -3 1040.18 117.666  14
   4 -12   3 1147.89 107.629  17
  -4  12  -3 1142.43 134.612  36
  -4  12  -3 1074.85 118.805  24
   4 -12   3 1048.02 103.010  52
  -4 -12  -4 19879.9 310.777  47
  -4  12  -4 20822.3 333.328  56
  -4 -12  -4 20534.2 309.824  28
  -4 -12  -4 20473.1 313.767  32
  -4  12  -4 18674.4 321.295  14
   4  12   4 19546.2 311.186  54
   4 -12   4 18883.9 305.669  23
  -4  12  -5 2137.11 99.2495  56
   4 -12   5 2156.52 76.0137  34
  -4 -12  -5 2248.74 74.4094  32
  -4  13   6 10123.2 168.189  59
  -4  13   5 14987.8 229.911  57
  -4 -13   5 15136.4 229.862  38
   4  13  -4 17207.4 276.208  36
   4  13  -4 15574.5 268.791  51
   4  13  -4 16464.8 269.935  16
   4 -13  -4 16072.6 262.164  47
  -4  13   4 14692.0 253.286  57
  -4  13   4 16247.5 272.957  59
   4 -13  -3 46622.5 663.852  17
   4  13  -3 46990.3 683.981  16
   4  13  -3 45151.0 678.422  50
   4  13  -3 45274.1 681.859  51
  -4  13   3 46634.5 677.007  59
   4 -13  -3 45802.0 675.013  47
   4 -13  -2 2644.09 102.415  47
  -4 -13   2 2551.05 95.3359  21
   4 -13  -2 2926.01 104.302  17
   4  13  -2 2811.99 119.010  16
  -4 -13   2 2647.81 108.650  32
  -4  13   2 2953.05 130.185  24
   4  13  -2 2584.24 112.722  50
   4  13  -2 2474.06 113.345  51
  -4  13   2 2487.62 102.876  59
   4  13  -1 5917.56 141.801  54
  -4 -13   1 5710.69 140.583  21
   4 -13  -1 6082.47 144.281  17
   4  13  -1 5394.53 147.604  50
   4  13  -1 5585.13 145.887  51
   4 -13  -1 5659.71 133.392  47
  -4 -13   1 5776.55 147.185  32
  -4  13   1 6280.41 177.478  24
   4  13   0 1084.45 93.5867  50
   4  13   0 1282.06 94.4310  51
  -4 -13   0 1211.68 104.006  32
   4  13   0 1295.40 94.8113  16
   4  13   0 1181.38 104.978  54
   4 -13   0 1425.98 99.1655  17
   4 -13   1 2157.06 85.0620  52
  -4 -13  -1 2238.76 91.9947  47
  -4 -13  -1 2329.78 107.449  32
   4  13   1 2019.65 94.3961  16
   4 -13   1 2330.70 103.110  17
  -4  13  -1 2429.69 129.340  24
   4  13   1 2136.37 93.3019  51
   4  13   1 2095.49 98.4295  50
  -4  13  -2 413.924 88.2170  36
   4 -13   2 333.377 78.6976  17
   4  13   2 290.317 84.4861  54
  -4  13  -2 342.523 90.3698  24
   4 -13   3 19473.8 285.935  23
  -4 -13  -3 19481.2 289.118  32
   4 -13   4 1093.29 42.1665  34
  -4 -13  -4 1218.09 43.9607  32
   4  14  -3 102.541 47.1885  36
  -4 -14   3 102.929 40.8980  38
   4  14  -2 1181.84 51.2194  24
  -4  14   1 2145.01 73.1780  24
   4 -14  -1 1906.05 55.5961  17
  -4 -14   0 1388.43 52.1560  32
   4 -14   0 1426.94 52.3697  17
   4 -14   1 4983.50 87.5964  17
  -4  14  -1 4756.72 97.3666  24
   4 -14   1 4957.11 89.7638  23
  -5   0  13-66.0587 69.2155  20
  -5   0  12 12027.9 253.455  31
  -5   0  12 11269.8 251.581  20
  -5   0  12 11232.6 238.001  18
  -5   0  12 11624.0 249.446  25
  -5   0  12 11842.3 241.395  34
  -5   0  11 78.8342 168.386  30
  -5   0  11 247.475 172.203  31
  -5   0  11 6.32016 167.640  34
  -5   0  11 179.309 157.551  18
  -5   0  11 29.0071 178.627  20
  -5   0  11 149.378 169.966  25
  -5   0  10 39361.9 624.640  38
  -5   0  10 39389.8 645.904  34
  -5   0  10 36540.8 651.463  20
  -5   0  10 36081.0 635.878  18
  -5   0  10 38784.1 651.372  31
  -5   0   9 55.9166 192.118  34
  -5   0   9 48.6560 178.328  31
  -5   0   9 128.338 159.875  38
  -5   0   9 420.101 300.102  12
  -5   0   9 155.110 182.796  25
  -5   0   9-42.1757 165.207  27
  -5   0   9-5.69177 171.289  18
  -5   0   9-61.1112 157.643  21
  -5   0   9-12.5169 191.040  20
  -5   0   8 46492.3 1015.21  12
  -5   0   7 115.352 248.991  12
  -5   0   6 122774. 1950.62   2
  -5   0   5-131.672 162.794   2
   5   0  -5-6.19353 120.338  10
  -5   0   5 101.040 196.719  12
   5   0  -5 74.7834 102.733  46
  -5   0   4 164804. 2374.31   2
   5   0  -4 167746. 2357.92  10
  -5   0   4 156714. 2409.41  12
   5   0  -4 156696. 2260.81  13
   5   0  -4 155638. 2310.20  46
  -5   0   3 92.4594 126.491   2
   5   0  -3 54.6193 68.1952  13
   5   0  -3-19.8659 99.8423  46
  -5   0   3 33.9086 80.4452   6
  -5   0   3 161.373 82.9249  11
  -5   0   2 143821. 2181.31  12
  -5   0   2 146474. 2166.48  11
  -5   0   2 149923. 2166.25   6
   5   0  -2 147070. 2170.88  46
  -5   0   1 148.745 117.402  11
   5   0  -1 168.822 138.282  10
  -5   0   1 136.810 121.093   6
   5   0  -1 100.588 113.571  46
  -5   0   0 5275.20 226.819   6
   5   0   1-3.58053 137.378  10
  -5   0  -1 208.567 87.1521  45
  -5   0  -2 667157. 9223.84   6
   5   0   2 645482. 9156.03  10
  -5   0  -3 6.95601 109.874  48
  -5   0  -3 82.8364 111.429  53
   5   0   3 205.699 156.790  10
  -5   0  -3-33.1657 218.298   6
  -5   0  -4 14072.3 481.415   6
   5   0   4 13943.2 265.813  51
  -5   0  -4 13819.9 291.739  48
  -5   0  -5-82.0064 262.175   6
   5   0   5 159.539 121.849  51
  -5   0  -5 31.3274 147.169  48
   5   0   5-1.54193 136.720  49
   5   0   6 6629.54 195.586  26
   5   0   6 6768.70 221.376  49
  -5   0  -6 6561.97 220.105  48
  -5   0  -6 5832.60 356.951  45
   5   0   6 6209.65 204.018  37
  -5   0  -6 6878.98 390.881   6
  -5   0  -6 6268.35 244.441  58
  -5   0  -6 6244.07 258.698  53
   5   0   6 6639.34 385.200   1
   5   0   6 6366.66 220.855   3
   5   0   7 101.496 155.946   3
   5   0   7 119.847 137.247  37
   5   0   7-63.1503 150.898  49
  -5   0  -7 136.421 142.695  48
   5   0   7 38.7759 129.513  26
  -5   0  -7-11.8444 189.848  53
  -5   0  -7 52.7859 200.922  58
   5   0   8 24078.4 417.184  35
   5   0   8 23740.3 409.526  37
   5   0   8 26561.1 436.177   3
  -5   0  -8 24421.8 456.990  53
   5   0   8 25442.4 429.451  49
  -5   0  -8 25426.9 462.615  58
   5   0   9-0.89471 96.7164  49
  -5   0  -9-54.6519 141.252  58
   5   0   9-39.8774 110.113   3
  -5   0  -9 98.1588 135.239  53
   5   0   9-51.9313 126.928  20
   5   0  10 1411.22 77.4242   3
   5   0  10 1409.30 87.5233  20
  -5   0 -10 1541.61 94.2694  61
  -5  -1  13 763.448 76.2335  31
  -5   1  13 802.091 79.3214  20
  -5   1  13 663.066 70.7532  18
  -5  -1  12 89774.5 1294.85  34
  -5  -1  12 90901.6 1298.44  31
  -5  -1  12 90867.1 1297.50  25
  -5   1  12 88949.8 1296.73  18
  -5  -1  12 88620.4 1292.78  20
  -5   1  12 90469.4 1304.93  20
  -5   1  11 11460.5 275.820  34
  -5  -1  11 11521.9 284.395  34
  -5  -1  11 10887.2 273.639  30
  -5  -1  11 11750.0 280.613  31
  -5  -1  11 11319.0 280.999  25
  -5   1  11 11022.8 278.927  25
  -5   1  11 10309.9 280.356  18
  -5  -1  11 10655.9 259.896  18
  -5  -1  11 10914.9 273.951  20
  -5   1  11 10838.0 293.686  20
  -5  -1  10 44691.4 711.325  34
  -5  -1  10 42457.2 681.669  38
  -5   1  10 43090.5 706.383  34
  -5   1  10 41557.5 705.199  18
  -5  -1  10 39917.5 682.061  18
  -5  -1  10 40793.0 700.259  20
  -5   1  10 41616.6 716.623  20
  -5  -1  10 43053.7 694.195  30
  -5   1  10 43744.4 704.635  31
  -5  -1  10 43723.7 707.397  31
  -5  -1  10 43684.9 697.954  27
  -5  -1   9 3462.28 191.095  38
  -5  -1   9 3572.32 226.141  34
  -5   1   9 3501.49 199.971  38
  -5   1   9 3654.12 223.798  34
  -5   1   9 3321.64 352.782  12
  -5  -1   9 3084.72 364.177  12
  -5  -1   9 3984.05 194.487  21
  -5   1   9 3152.05 214.076  18
  -5  -1   9 3417.74 187.991  18
  -5  -1   9 3075.54 203.352  20
  -5   1   9 3024.57 228.785  20
  -5   1   9 3228.05 205.793  30
  -5   1   9 3294.12 223.556  31
  -5  -1   9 3461.23 215.685  31
  -5  -1   9 3543.52 202.186  27
  -5   1   9 3304.30 219.419  25
  -5   1   8 2769.03 336.270  12
  -5  -1   8 2116.04 332.846  12
   5   1  -7 41354.6 759.532   8
   5   1  -7 39619.5 764.310  41
  -5   1   7 39523.5 895.687  12
  -5  -1   7 41321.1 903.748  12
  -5  -1   7 39755.9 622.102  15
  -5  -1   6 65221.8 1141.25   2
  -5   1   6 63209.2 1133.36   2
   5   1  -6 65072.8 1054.16  42
  -5   1   6 63907.5 1187.43  12
  -5  -1   6 62504.3 934.185  15
  -5  -1   5 10081.8 324.885   2
  -5   1   5 9748.80 320.190   2
  -5  -1   5 9688.50 357.487  12
   5   1  -5 9293.29 294.894  43
  -5  -1   4 18224.2 417.302   2
  -5   1   4 17216.2 408.560   2
   5   1  -4 17488.2 378.904  10
   5  -1  -4 18282.4 338.680   9
   5  -1  -4 18510.4 353.767  13
  -5   1   4 15716.4 451.196  12
  -5  -1   4 17879.7 444.501  12
   5   1  -4 16457.9 340.292  46
  -5   1   3 5664.17 216.259   2
  -5  -1   3 6194.22 222.049   2
  -5  -1   3 5284.82 209.013   7
   5   1  -3 5733.79 218.059  10
   5  -1  -3 6081.43 155.142   9
  -5   1   3 6074.38 186.870   6
  -5  -1   3 6023.38 162.349   6
  -5   1   3 5839.92 242.576  12
  -5  -1   3 5914.91 225.461  12
  -5   1   3 5730.38 149.917  11
  -5  -1   3 6171.30 192.291  11
   5  -1  -3 5729.12 178.614  13
   5   1  -3 5970.79 190.815  46
  -5   1   2 4228.18 190.582   2
  -5  -1   2 4509.46 196.633   2
  -5  -1   2 4013.83 173.185  12
   5  -1  -2 4414.88 156.518  13
  -5  -1   2 4337.56 201.738   7
  -5  -1   2 4195.87 185.320  11
   5   1  -2 4409.30 196.308  10
  -5   1   2 4280.19 155.752  11
  -5  -1   2 4225.99 160.251   6
  -5   1   2 4191.14 175.630   6
   5  -1  -2 3584.85 175.577  46
  -5  -1   1 926.476 130.688   6
  -5  -1   1 949.618 138.558  11
   5   1  -1 918.804 145.997  10
  -5  -1   1 1086.52 150.372   7
  -5   1   1 955.535 138.783   6
   5  -1  -1 801.698 129.530  46
  -5  -1   0 6214.06 264.014  11
  -5  -1   0 6198.20 255.989   7
   5   1   0 6560.57 245.374  10
  -5  -1   0 6213.57 247.432   6
  -5   1   0 6245.23 253.535   6
   5  -1   0 6322.76 228.008  46
   5   1   1 47248.6 859.514  10
  -5  -1  -1 52264.4 888.201   7
  -5   1  -1 46914.3 884.824   6
   5  -1   1 54660.9 880.104  10
  -5  -1  -1 46657.3 785.082  45
  -5   1  -2 16329.9 447.262   6
   5   1   2 14977.3 402.112  10
   5  -1   2 15968.3 396.982  10
  -5  -1  -2 15127.9 366.067  45
   5   1   3 58656.6 862.745  51
  -5   1  -3 59222.9 881.905  48
   5  -1   3 58132.1 873.182  49
   5   1   3 57284.7 872.406  49
  -5  -1  -3 60585.0 888.771  48
   5  -1   3 57356.2 1000.55  10
  -5  -1  -3 64088.4 1113.60   6
  -5   1  -3 61680.8 1095.97   6
  -5  -1  -3 58892.8 887.214  53
   5   1   3 60111.2 959.016  43
  -5  -1  -3 58393.2 874.258  47
  -5  -1  -3 55865.7 1014.11  45
   5   1   4 14112.7 268.781  51
   5   1   4 14228.4 283.361  49
  -5   1  -4 13825.5 290.155  48
   5  -1   4 13163.5 282.809  49
  -5  -1  -4 14214.5 295.784  48
  -5  -1  -4 15149.1 486.678   6
  -5   1  -4 15568.2 486.466   6
  -5  -1  -4 13574.8 302.051  53
  -5  -1  -4 14440.6 272.632  47
  -5  -1  -4 13184.8 417.715  45
   5   1   5 7215.04 204.868  51
  -5   1  -5 7075.77 213.252  48
   5   1   5 7101.73 210.754  49
  -5  -1  -5 7222.91 221.814  48
  -5  -1  -5 7071.54 346.655  45
  -5  -1  -5 7198.51 395.147   6
  -5   1  -5 7598.22 392.258   6
  -5   1  -5 6714.94 247.960  53
  -5   1  -6 7894.61 272.615  53
   5   1   6 8371.97 234.979  51
  -5   1  -6 8096.99 230.316  48
   5   1   6 7912.28 231.786  49
   5  -1   6 8227.15 245.916  49
  -5  -1  -6 8171.04 241.858  48
  -5  -1  -6 6777.21 371.079  45
   5   1   6 8296.55 226.085  37
   5  -1   6 8677.47 219.480  37
   5  -1   6 8022.87 225.898  23
   5   1   6 8156.07 220.282  26
  -5  -1  -6 8013.90 416.195   6
  -5   1  -6 8303.46 415.792   6
   5   1   6 8399.86 414.696   1
   5  -1   6 8158.97 407.345   1
   5  -1   6 8013.56 235.621   3
  -5  -1  -6 7864.84 273.502  58
  -5   1  -6 7479.98 264.658  56
  -5  -1  -7 21003.7 420.810  58
  -5   1  -7 20804.5 431.410  58
   5   1   7 21263.3 378.704  37
   5  -1   7 20710.2 378.039  37
   5   1   7 21081.6 388.565  49
   5  -1   7 21310.8 403.032  49
  -5  -1  -7 20440.8 393.191  48
   5   1   7 20840.3 371.768  26
   5  -1   7 20484.6 366.852  26
   5  -1   7 20523.8 391.038   3
  -5  -1  -7 20671.0 426.399  53
  -5   1  -7 21694.6 430.839  53
  -5   1  -8 3111.02 211.929  58
  -5  -1  -8 2699.64 201.671  58
   5   1   8 2745.77 160.572  35
   5  -1   8 2545.49 136.617  35
   5   1   8 2473.02 136.946  37
   5  -1   8 2480.37 134.049  37
   5  -1   8 2827.01 166.755  49
   5   1   8 2636.79 145.197  49
   5   1   8 2321.21 129.393  26
  -5  -1  -8 2449.76 200.721  53
  -5   1  -8 2521.24 200.217  53
   5  -1   8 2652.26 162.375   3
   5  -1   9 66736.4 960.586  49
  -5  -1  -9 67914.9 972.593  58
  -5   1  -9 68256.5 981.845  58
   5  -1   9 65976.4 964.273  20
   5   1   9 64590.0 953.887  35
   5  -1   9 66742.4 963.895   3
  -5  -1  -9 66670.8 980.277  53
  -5   1  -9 66939.3 982.313  53
   5   1  10 17005.6 269.030   3
   5  -1  10 16921.4 269.531   3
  -5  -1 -10 16358.0 271.919  61
   5  -1  10 17299.3 268.689  20
   5   1  10 16825.8 264.441  18
  -5  -2  13 22297.7 334.100  25
  -5   2  13 22001.0 332.514  18
  -5  -2  13 21369.7 331.844  31
  -5  -2  12 956.091 128.223  25
  -5  -2  12 992.076 128.670  34
  -5   2  12 904.392 136.021  31
  -5  -2  12 863.125 126.147  31
  -5   2  12 981.593 134.168  18
  -5   2  11 11409.1 284.818  25
  -5  -2  11 12033.1 277.654  27
  -5  -2  11 11546.6 286.241  25
  -5  -2  11 12043.8 290.525  34
  -5  -2  11 11454.9 249.049  38
  -5  -2  11 11724.5 275.844  30
  -5  -2  11 11870.2 281.985  31
  -5   2  11 11799.3 291.125  18
  -5  -2  11 11097.1 262.738  20
  -5  -2  10 18053.1 364.141  27
  -5  -2  10 17619.8 348.048  38
  -5  -2  10 18182.1 387.738  34
  -5   2  10 18135.7 373.518  34
  -5  -2  10 17855.1 363.498  30
  -5  -2  10 18126.7 377.436  31
  -5   2  10 16787.0 339.832  60
  -5  -2  10 16146.4 353.408  20
  -5   2  10 17667.5 384.608  18
  -5   2  10 16996.2 394.580  20
  -5  -2  10 17683.2 340.206  21
  -5  -2  10 15995.3 336.546  18
  -5  -2   9 37950.8 620.238  27
  -5  -2   9 37500.9 631.684  25
  -5  -2   9 37442.7 608.654  38
  -5  -2   9 37698.0 644.467  34
  -5   2   9 37650.3 635.202  34
  -5  -2   9 38442.1 910.209  12
  -5   2   9 37096.7 625.972  30
  -5   2   9 37768.6 636.705  31
  -5  -2   9 37779.5 620.069  30
  -5  -2   9 38349.0 631.050  31
  -5   2   9 36104.2 611.820  60
  -5  -2   9 33149.9 595.898  18
  -5   2   9 36591.4 636.101  18
  -5   2   9 36757.0 647.835  20
  -5  -2   9 38027.1 602.977  21
  -5  -2   9 34243.8 611.022  20
   5   2  -8 35381.5 755.691  41
  -5   2   8 34634.6 599.313  38
  -5  -2   8 35311.7 583.980  38
  -5   2   8 35367.1 610.640  34
  -5  -2   8 35996.6 879.665  12
  -5  -2   8 36048.1 575.021  15
  -5  -2   8 35440.1 600.536  25
  -5  -2   8 34655.6 580.127  22
  -5  -2   8 35498.0 586.247  27
  -5   2   8 35621.1 604.949  25
  -5   2   8 35784.6 609.505  18
  -5   2   8 36126.5 613.419  20
  -5  -2   8 35672.0 577.288  21
  -5   2   8 35730.1 610.720  31
  -5   2   8 35066.4 596.269  30
  -5  -2   7 108873. 1594.70  15
   5   2  -7 114995. 1776.16   8
   5   2  -7 111937. 1768.82  41
  -5  -2   6 16292.6 305.608  15
  -5  -2   6 16362.3 523.718  12
  -5  -2   6 17229.5 478.903   2
  -5   2   6 16993.2 470.106   2
   5   2  -6 16715.2 419.205  42
  -5  -2   5 127325. 2011.69  12
  -5  -2   5 131165. 1952.71   2
  -5   2   5 129096. 1946.13   2
   5  -2  -5 125317. 1884.64   9
   5   2  -5 124965. 1940.73  42
   5  -2  -4 137361. 1978.37  13
  -5  -2   4 131387. 2055.95  12
  -5  -2   4 133771. 2023.14   2
  -5   2   4 134361. 2017.77   2
   5  -2  -4 137066. 1958.13   9
   5   2  -4 135047. 2033.90  43
  -5   2   3 7005.26 160.871  39
  -5   2   3 7261.52 245.527   2
  -5  -2   3 7475.93 250.307   2
  -5  -2   3 7293.57 247.958   7
   5  -2  -3 7750.06 205.237   9
   5   2  -3 7580.60 243.700  10
  -5  -2   3 7460.23 181.003   6
   5   2  -3 7690.72 275.150  43
  -5  -2   3 7094.16 154.041  40
  -5  -2   3 7039.42 237.729  11
  -5  -2   3 7374.61 255.451  12
   5  -2  -3 7873.56 229.041  13
  -5   2   2 7389.04 242.335   2
  -5  -2   2 7794.46 249.668   2
  -5   2   2 7545.72 193.916  11
  -5   2   2 7394.16 245.421   6
   5   2  -2 7415.29 252.018  10
  -5  -2   2 7350.29 259.719   7
  -5  -2   2 7603.40 221.263   6
  -5  -2   2 7725.75 255.453  11
   5   2  -2 8138.56 276.419  43
  -5   2   2 7508.12 169.919  39
   5  -2  -2 7866.01 226.845  13
  -5  -2   2 7330.34 225.372  12
   5   2  -1 101523. 1528.38  10
  -5  -2   1 99424.3 1529.31  11
  -5  -2   1 94826.0 1536.03   7
  -5   2   1 97222.5 1512.69   6
   5  -2  -1 102238. 1504.13  46
  -5  -2   1 94860.0 1425.21  12
  -5  -2   0 473.145 164.956   7
   5   2   0 293.221 155.889  10
   5   2   0 231.088 135.937  43
  -5  -2  -1 215742. 3089.77   7
  -5  -2  -1 207588. 3098.00  11
  -5   2  -1 207339. 3082.42   6
   5   2   1 211518. 3037.47  43
   5  -2   1 212312. 3046.23  46
   5   2   2 205.862 81.8987  16
  -5   2  -2 234.263 203.108   6
   5  -2   2 496.109 160.561  10
  -5  -2  -2 197.895 186.176   7
  -5  -2  -2 210.690 194.865  11
  -5   2  -2 144.635 102.200  53
   5   2   2 215.143 142.882  43
  -5  -2  -2 101.932 139.824  45
  -5   2  -3 5017.84 160.609  48
  -5  -2  -3 5153.20 160.585  47
   5  -2   3 4778.84 155.854  49
  -5  -2  -3 5106.09 173.482  48
   5  -2   3 4730.40 232.984  10
  -5   2  -3 5098.16 306.195   6
  -5  -2  -3 5254.33 310.675  11
   5   2   3 5398.81 153.481  49
   5   2   3 4960.32 144.802  51
   5   2   3 4986.86 203.832  43
  -5  -2  -3 5049.58 265.018  45
   5   2   4 60101.6 892.360  51
   5  -2   4 58643.3 900.743  49
  -5   2  -4 59036.9 902.718  48
   5   2   4 60282.5 896.313  49
  -5  -2  -4 60284.5 917.423  48
   5  -2   4 59407.1 1003.58  10
  -5  -2  -4 62943.6 1151.74  11
  -5   2  -4 61319.0 1139.72   6
  -5   2  -4 60627.4 923.751  53
  -5  -2  -4 58686.7 894.633  47
  -5  -2  -4 60255.4 1087.59  45
  -5   2  -4 61323.4 1116.87  44
   5   2   5 42935.9 676.583  51
   5  -2   5 41877.9 682.538  49
   5   2   5 43705.1 672.967  49
  -5   2  -5 42294.0 678.765  48
  -5  -2  -5 42038.7 692.534  48
  -5  -2  -5 43390.4 887.229  45
  -5  -2  -5 42962.6 928.291   6
  -5   2  -5 41689.9 911.397   6
  -5  -2  -5 42390.4 927.072  11
  -5  -2  -5 42810.5 696.162  53
  -5   2  -5 44659.6 708.551  53
  -5   2  -6 31658.1 555.531  53
   5   2   6 31857.4 520.708  51
   5   2   6 31001.4 512.288  49
  -5  -2  -6 29269.8 529.055  48
  -5  -2  -6 27784.6 716.731  45
   5   2   6 30100.8 512.139  37
   5   2   6 30515.8 508.807  26
   5  -2   6 29713.5 509.160  23
  -5  -2  -6 30125.6 751.915  11
  -5  -2  -6 30459.4 758.725   6
  -5   2  -6 29907.3 545.337  56
  -5  -2  -6 30997.2 547.022  58
   5   2   6 31995.5 749.113   1
   5   2   6 29961.3 516.464   3
   5  -2   6 30269.5 517.552   3
   5  -2   6 32105.7 750.512   1
   5   2   7 25474.0 449.548   3
   5  -2   7 25758.6 453.568   3
   5   2   7 26129.7 454.088  35
   5   2   7 25915.2 440.991  37
   5  -2   7 25818.9 438.387  37
   5   2   7 26289.3 444.585  49
  -5  -2  -7 25011.1 457.941  48
   5  -2   7 26625.9 470.232  49
   5   2   7 25327.3 438.250  26
   5  -2   7 24652.4 424.063  26
  -5  -2  -7 25548.8 480.315  58
  -5   2  -7 25443.7 485.762  56
  -5   2  -7 25866.4 493.424  53
   5   2   8 29015.3 474.367   3
   5  -2   8 29455.8 476.853   3
   5   2   8 28712.3 475.278  35
   5  -2   8 27786.6 453.857  37
   5  -2   8 29235.9 483.321  49
  -5  -2  -8 28178.6 472.109  48
   5   2   8 28049.8 458.753  49
   5   2   8 27057.1 452.963  26
  -5  -2  -8 29250.0 500.766  53
  -5   2  -8 28924.7 505.910  53
  -5   2  -8 29121.0 517.212  58
  -5  -2  -8 28698.3 494.928  58
   5  -2   9 1606.36 115.795  49
  -5   2  -9 1623.91 150.700  58
  -5  -2  -9 1496.37 142.303  61
   5  -2   9 1448.25 117.055  20
   5   2   9 1555.90 131.506  20
   5   2   9 1364.22 113.478  35
   5   2   9 1507.52 108.762   3
   5  -2   9 1613.92 110.487   3
  -5  -2  -9 1418.82 139.164  53
  -5   2  -9 1540.26 143.757  53
   5   2  10 176.151 72.8973  20
   5   2  10 132.547 46.8745  18
  -5  -2 -10 85.6550 59.0329  61
  -5   2 -10 131.267 66.4929  58
  -5  -3  13 2108.19 65.2780  31
  -5  -3  13 2135.36 68.2670  34
  -5  -3  12 1736.69 127.897  25
  -5   3  12 1651.25 131.652  18
  -5   3  12 1610.55 136.985  20
  -5   3  12 1773.01 131.008  31
  -5  -3  12 1659.36 118.749  31
  -5  -3  12 1697.02 129.319  34
  -5  -3  11 18083.1 348.068  27
  -5  -3  11 17410.9 349.588  25
  -5  -3  11 18184.5 358.574  34
  -5  -3  11 16909.5 316.215  38
  -5   3  11 17422.6 366.687  20
  -5  -3  11 17699.8 340.491  30
  -5  -3  11 18435.0 349.134  31
  -5   3  11 17946.9 358.703  31
  -5  -3  10 254.057 174.521  27
  -5  -3  10 343.450 155.485  38
  -5  -3  10 293.579 173.315  30
  -5  -3  10 249.563 198.350  34
  -5   3  10 98.8170 192.804  31
  -5  -3  10 133.178 174.254  31
  -5  -3  10 98.4303 139.045  21
  -5  -3  10 321.716 143.164  20
  -5   3  10 253.097 194.673  20
  -5   3  10 159.499 147.175  55
  -5   3  10 306.526 157.553  60
  -5  -3   9 37565.0 619.644  27
  -5  -3   9 38043.8 631.509  25
  -5  -3   9 37174.1 605.443  38
  -5   3   9 37876.1 631.919  34
  -5  -3   9 37676.0 602.766  15
  -5  -3   9 37625.9 618.369  30
  -5  -3   9 36835.7 629.254  31
  -5   3   9 36246.4 615.501  55
  -5   3   9 36677.6 622.156  60
  -5  -3   9 36470.7 599.629  21
  -5   3   9 38243.3 647.759  20
   5   3  -8 126787. 2073.16   8
  -5  -3   8 128292. 1871.55  19
  -5   3   8 129499. 1897.56  18
  -5   3   8 131942. 1903.83  20
  -5  -3   8 130101. 1864.22  21
   5   3  -8 131219. 2099.20  41
  -5  -3   8 133002. 1903.34  34
  -5  -3   8 129292. 1872.36  38
  -5   3   8 131829. 1895.23  34
  -5  -3   8 130734. 1874.39  30
  -5  -3   8 130207. 1888.79  31
  -5   3   8 127081. 1874.86  59
  -5   3   8 127359. 1885.23  60
  -5   3   8 124608. 1880.41  55
  -5  -3   8 134504. 1877.94  15
  -5  -3   8 134336. 2218.73  12
  -5  -3   8 130531. 1876.92  27
  -5   3   8 129224. 1893.63  25
  -5  -3   8 130999. 1868.53  22
  -5  -3   8 133116. 1887.97  25
   5   3  -7 4242.65 287.704   8
  -5  -3   7 3956.79 171.818  15
  -5  -3   6 50231.3 784.656  15
  -5  -3   6 51969.1 1051.09  12
  -5  -3   6 52072.4 980.236   2
  -5   3   6 50491.5 968.919   2
   5   3  -6 52208.2 943.298  42
   5  -3  -6 51116.8 918.491   9
   5   3  -6 52292.6 966.155   8
  -5  -3   5 14689.4 477.861  12
  -5  -3   5 14837.0 281.549  15
  -5  -3   5 15960.7 415.904   2
  -5   3   5 15360.0 414.425   2
   5   3  -5 15046.0 428.939  42
   5   3  -5 14205.0 403.060  43
  -5  -3   5 13712.2 338.966   7
   5  -3  -5 15737.0 385.453   9
  -5   3   4 753.709 110.524  39
   5  -3  -4 622.464 145.904  13
  -5  -3   4 516.182 192.281  12
  -5  -3   4 557.283 152.283   2
  -5   3   4 590.186 151.030   2
   5   3  -4 1014.98 175.237  43
  -5  -3   4 678.621 101.157  40
   5   3  -4 492.388 185.526  42
  -5  -3   4 460.546 144.587   7
   5  -3  -4 681.700 131.677   9
  -5   3   3 33715.0 592.567  39
  -5   3   3 35866.2 649.237   2
  -5  -3   3 36845.7 656.207   2
  -5  -3   3 34649.2 685.509   7
   5  -3  -3 37036.8 630.687   9
  -5  -3   3 34802.2 576.274   6
  -5  -3   3 35944.6 685.422  12
  -5  -3   3 36820.2 668.965  11
   5  -3  -3 36883.2 653.942  13
   5   3  -3 37114.2 703.566  43
  -5  -3   3 34577.1 581.995  40
  -5   3   2 99423.3 1510.55   2
  -5  -3   2 102773. 1519.19   2
  -5  -3   2 97991.1 1505.78  12
  -5  -3   2 100927. 1545.78  11
   5  -3  -2 100406. 1517.53  13
   5   3  -2 97957.0 1574.04  43
  -5   3   2 99398.0 1460.91  39
  -5   3   2 95916.9 1437.05  11
  -5  -3   2 97379.6 1571.95   7
   5  -3  -1 77.3174 133.788  13
  -5  -3   1 101.244 77.4707  12
   5  -3  -1 76.0833 133.692  46
  -5   3   1-14.8886 152.116   6
   5   3   0 160009. 2376.17  43
   5  -3   0 157383. 2348.21  46
   5  -3   0 157603. 2278.38  40
  -5  -3   0 159744. 2407.21   7
   5   3   1 23689.4 511.026  43
   5  -3   1 23762.3 502.431  46
   5  -3   1 24640.2 463.667  40
  -5  -3  -1 24409.1 562.625  11
  -5  -3  -1 23450.4 546.086   7
  -5   3  -2 3408.49 135.172  48
   5  -3   2 3305.74 122.398  49
  -5  -3  -2 3377.48 143.652  47
  -5  -3  -2 3787.03 149.258  48
   5   3   2 3366.69 127.040  16
   5  -3   2 3583.18 195.004  40
   5   3   2 3746.84 206.302  43
  -5  -3  -2 3486.02 213.142  45
  -5  -3  -2 3619.13 245.371   7
  -5  -3  -2 3457.33 272.239  11
  -5   3  -2 3417.98 268.987   6
   5   3   2 3705.93 122.321  51
   5   3   3 9354.64 202.229  50
   5   3   3 9385.87 210.054  49
   5   3   3 9487.44 209.949  51
   5  -3   3 9104.20 211.711  49
  -5   3  -3 9102.25 211.962  48
  -5  -3  -3 9580.91 237.584  48
  -5  -3  -3 9216.89 220.387  47
  -5   3  -3 9500.46 236.382  53
  -5  -3  -3 9061.47 350.113  45
  -5   3  -3 9126.30 333.711  44
  -5  -3  -3 10118.3 388.925  11
  -5  -3  -3 10002.6 356.238   7
   5  -3   3 10125.7 315.903  10
  -5   3  -3 9591.90 378.250   6
   5   3   3 9566.87 213.547  16
[truncated: 420,813 more chars]
