# Supplementary material for: Synthesis and crystal structure of poly[ethanol(μ-4-methyl­pyridine N-oxide)di-μ-thio­cyanato-cobalt(II)]
Source: Acta Crystallogr E Crystallogr Commun. 2024 Sep 20;80(Pt 10):1029–33. doi: 10.1107/S2056989024009058 (PMC11451497; doi:10.1107/S2056989024009058)
Supplement: Supplementary file 2 [file e-80-01029-Isup2.hkl]

data_I                                                                          
_shelx_title ' ij2016_a.res in P2(1)/c'                                         
_shelx_refln_list_code          4                                               
_shelx_F_calc_maximum      184.36                                               
_exptl_crystal_F_000       676.00                                               
_reflns_d_resolution_high  0.7820                                               
                                                                                
loop_                                                                           
 _space_group_symop_operation_xyz                                               
 'x, y, z'                                                                      
 '-x, y+1/2, -z+1/2'                                                            
 '-x, -y, -z'                                                                   
 'x, -y-1/2, z-1/2'                                                             
                                                                                
_cell_length_a    11.6763                                                       
_cell_length_b    11.6186                                                       
_cell_length_c    10.6066                                                       
_cell_angle_alpha  90.000                                                       
_cell_angle_beta  107.593                                                       
_cell_angle_gamma  90.000                                                       
                                                                                
_shelx_F_squared_multiplier     1.000                                           
                                                                                
loop_                                                                           
 _refln_index_h                                                                 
 _refln_index_k                                                                 
 _refln_index_l                                                                 
 _refln_F_squared_calc                                                          
 _refln_F_squared_meas                                                          
 _refln_F_squared_sigma                                                         
 _refln_observed_status                                                         
   1   0   0      21979.77      20927.16       287.73 o                         
   2   0   0        192.26        225.66         5.07 o                         
   3   0   0       3210.78       3284.35        33.32 o                         
   4   0   0         95.71         79.83         3.14 o                         
   5   0   0        114.92        171.68         7.38 o                         
   6   0   0       4500.42       4157.76       126.09 o                         
   7   0   0      10538.82      10181.70        64.55 o                         
   8   0   0       2162.41       2169.10        18.42 o                         
   9   0   0       8289.00       8213.87        90.63 o                         
  10   0   0         59.76         75.94         3.26 o                         
  11   0   0       2226.94       2275.31        20.00 o                         
  12   0   0          7.39         12.29         2.13 o                         
  13   0   0       1378.31       1413.44        13.02 o                         
  14   0   0        587.13        586.59         8.86 o                         
   1   1   0       2217.56       2342.91        16.66 o                         
   2   1   0        303.91        338.19         2.25 o                         
   3   1   0        282.66        281.07         2.61 o                         
   4   1   0        266.85        290.81         5.10 o                         
   5   1   0        221.64        205.07         3.30 o                         
   6   1   0       5143.00       4957.84        41.82 o                         
   7   1   0         14.34         16.18         1.49 o                         
   8   1   0        968.00        929.47         8.16 o                         
   9   1   0         86.92         83.99         2.43 o                         
  10   1   0        332.38        344.45         4.28 o                         
  11   1   0        254.89        264.80         3.05 o                         
  12   1   0        736.74        732.09         4.95 o                         
  13   1   0        714.78        719.30         4.50 o                         
  14   1   0        170.30        169.06         2.00 o                         
   0   2   0       1204.11        967.22        14.82 o                         
   1   2   0        721.24        739.73         5.91 o                         
   2   2   0       6801.69       6745.13        47.46 o                         
   3   2   0       8508.17       8382.85        55.77 o                         
   4   2   0        334.38        264.86         2.93 o                         
   5   2   0          8.32         10.58         2.83 o                         
   6   2   0       1745.54       1635.24        28.47 o                         
   7   2   0         21.59         15.95         1.40 o                         
   8   2   0        471.69        480.49         6.10 o                         
   9   2   0         28.01         27.11         1.49 o                         
  10   2   0       1743.87       1788.26        19.11 o                         
  11   2   0         10.10         12.06         1.63 o                         
  12   2   0         68.99         69.79         1.91 o                         
  13   2   0        537.09        522.19         5.20 o                         
  14   2   0          0.51          1.65         1.47 o                         
   1   3   0       1517.40       1630.46        17.12 o                         
   2   3   0      26815.56      27435.08       169.14 o                         
   3   3   0       7261.38       7235.95        42.53 o                         
   4   3   0       6732.03       6624.76        38.00 o                         
   5   3   0       5301.71       5218.83        38.67 o                         
   6   3   0        321.62        338.14         4.68 o                         
   7   3   0        296.04        303.94         3.69 o                         
   8   3   0        601.35        554.21         9.00 o                         
   9   3   0       2408.16       2371.86        20.41 o                         
  10   3   0        105.47        116.12         2.35 o                         
  11   3   0       2861.95       2871.76        31.48 o                         
  12   3   0        700.50        682.06         6.13 o                         
  13   3   0         37.28         42.37         1.23 o                         
   0   4   0       7143.43       7881.29        78.89 o                         
   1   4   0        156.14        175.39         2.39 o                         
   2   4   0       3455.33       3454.16        20.92 o                         
   3   4   0       2595.99       2548.12        34.01 o                         
   4   4   0        194.91        173.12         2.25 o                         
   5   4   0       1290.19       1298.30        12.42 o                         
   6   4   0        282.48        280.71         2.54 o                         
   7   4   0        112.09        125.03         2.23 o                         
   8   4   0        782.10        724.59         6.19 o                         
   9   4   0        111.57        127.68         2.06 o                         
  10   4   0        809.70        788.63        10.91 o                         
  11   4   0       1285.83       1310.50        13.52 o                         
  12   4   0        115.91        114.71         1.89 o                         
  13   4   0         20.24         21.49         1.12 o                         
   1   5   0         62.41         64.15         1.91 o                         
   2   5   0       1302.37       1175.03        10.99 o                         
   3   5   0      10124.68      10147.00       110.47 o                         
   4   5   0       4304.43       4170.94        41.79 o                         
   5   5   0       1186.78       1173.77         7.24 o                         
   6   5   0       1013.04        970.26         5.61 o                         
   7   5   0          8.15          9.70         1.68 o                         
   8   5   0        914.94        940.03         7.41 o                         
   9   5   0         53.37         48.31         1.72 o                         
  10   5   0        979.37        961.08        12.68 o                         
  11   5   0        757.99        751.38         9.18 o                         
  12   5   0        128.50        133.46         2.19 o                         
  13   5   0         31.62         26.44         2.74 o                         
   0   6   0        107.75         92.42         4.26 o                         
   1   6   0        102.16        125.62         2.72 o                         
   2   6   0         17.04         25.54         2.05 o                         
   3   6   0         50.71         62.28         1.70 o                         
   4   6   0          5.80          7.62         1.05 o                         
   5   6   0       1748.94       1731.93         9.30 o                         
   6   6   0        843.92        844.43         6.11 o                         
   7   6   0        164.64        166.89         1.84 o                         
   8   6   0          8.56          9.10         1.52 o                         
   9   6   0         66.31         62.80         1.62 o                         
  10   6   0         13.78         11.58         1.97 o                         
  11   6   0        267.79        266.47         3.05 o                         
  12   6   0         17.25         20.23         1.12 o                         
   1   7   0        351.13        333.41         2.78 o                         
   2   7   0         90.35         76.97         1.21 o                         
   3   7   0         85.03        109.92         1.47 o                         
   4   7   0        617.82        632.25         4.92 o                         
   5   7   0        461.50        491.20         3.50 o                         
   6   7   0         26.74         37.20         1.91 o                         
   7   7   0        496.92        497.64         3.94 o                         
   8   7   0         12.08         14.99         1.64 o                         
   9   7   0         52.56         56.75         1.70 o                         
  10   7   0         70.30         73.29         1.84 o                         
  11   7   0        479.40        448.16         3.91 o                         
  12   7   0         75.59         75.10         3.91 o                         
   0   8   0       1484.70       1385.65        11.92 o                         
   1   8   0       6189.68       6132.06        40.52 o                         
   2   8   0        793.11        750.41         5.84 o                         
   3   8   0         14.10         19.33         1.38 o                         
   4   8   0          6.76         11.61         1.38 o                         
   5   8   0       4944.54       4936.56        26.90 o                         
   6   8   0       2578.92       2484.51        14.20 o                         
   7   8   0       1046.95       1033.02         7.52 o                         
   8   8   0       4717.98       4725.39        26.02 o                         
   9   8   0        846.87        819.63         4.89 o                         
  10   8   0        291.28        263.91         2.39 o                         
  11   8   0         43.77         42.18         1.28 o                         
   1   9   0         81.39        100.26         1.93 o                         
   2   9   0       1205.87       1221.37         8.53 o                         
   3   9   0        205.44        222.82         2.09 o                         
   4   9   0        694.15        681.77         4.42 o                         
   5   9   0       1474.20       1483.98         7.87 o                         
   6   9   0         31.49         35.71         1.50 o                         
   7   9   0        554.93        550.76         4.88 o                         
   8   9   0         21.23         19.16         1.57 o                         
   9   9   0          8.24         10.61         1.19 o                         
  10   9   0         13.72         16.82         1.25 o                         
  11   9   0        877.56        895.77        79.29 o                         
   0  10   0        368.19        348.89         3.79 o                         
   1  10   0          6.04          9.24         1.35 o                         
   2  10   0        498.45        507.86         3.11 o                         
   3  10   0        607.81        606.53         3.64 o                         
   4  10   0        229.90        229.89         2.27 o                         
   5  10   0        840.87        855.61         5.49 o                         
   6  10   0         23.90         23.53         1.58 o                         
   7  10   0         25.81         32.24         1.65 o                         
   8  10   0        104.18        110.09         1.81 o                         
   9  10   0        133.29        128.15         2.91 o                         
  10  10   0         10.31          5.03         2.13 o                         
   1  11   0       1503.20       1536.69         7.32 o                         
   2  11   0        233.41        231.48         2.26 o                         
   3  11   0       1618.01       1659.79         7.88 o                         
   4  11   0        274.35        267.46         2.98 o                         
   5  11   0        492.13        495.80         4.94 o                         
   6  11   0       1534.33       1549.44        15.16 o                         
   7  11   0        222.51        237.58         2.06 o                         
   8  11   0        202.32        206.74         2.96 o                         
   9  11   0         61.56         51.83         1.71 o                         
   0  12   0       3130.75       3219.33        19.09 o                         
   1  12   0        349.65        352.79         2.39 o                         
   2  12   0        221.15        228.43         1.80 o                         
   3  12   0        173.34        181.60         1.81 o                         
   4  12   0          5.91          8.60         1.38 o                         
   5  12   0        463.06        474.18         4.20 o                         
   6  12   0        130.87        132.80         1.54 o                         
   7  12   0        859.43        859.92        14.13 o                         
   8  12   0        237.06        220.23         2.79 o                         
   1  13   0         11.89         13.12         1.04 o                         
   2  13   0         17.54         19.09         1.12 o                         
   3  13   0        688.12        698.71        10.84 o                         
   4  13   0         35.41         40.86         1.30 o                         
   5  13   0        184.32        185.27         2.29 o                         
   6  13   0        374.29        389.67         3.64 o                         
   0  14   0          0.71          2.57         2.73 o                         
   1  14   0          7.30          8.05         0.96 o                         
   2  14   0         74.62         79.92         1.79 o                         
   3  14   0          4.59          5.59         1.00 o                         
   4  14   0         50.78         45.81         1.20 o                         
 -14   1   1         94.05         93.19         1.52 o                         
 -13   1   1        152.67        148.64         2.59 o                         
 -12   1   1         24.42         27.96         1.73 o                         
 -11   1   1        223.65        220.95         2.97 o                         
 -10   1   1        571.27        556.66         5.88 o                         
  -9   1   1       4355.17       4205.11        26.48 o                         
  -8   1   1       2070.99       2018.07        11.19 o                         
  -7   1   1       1448.99       1506.65        11.35 o                         
  -6   1   1         40.51         38.12         2.27 o                         
  -5   1   1         29.56         30.59         1.84 o                         
  -4   1   1         88.63         84.04         3.04 o                         
  -3   1   1        101.09        109.69         1.99 o                         
  -2   1   1       4714.47       4682.09        49.84 o                         
  -1   1   1       4740.49       4897.14        61.10 o                         
   0   1   1      11344.12      11309.10        77.85 o                         
   1   1   1       7091.72       7180.44        49.82 o                         
   2   1   1         45.24         56.83         1.27 o                         
   3   1   1        399.42        391.82         4.50 o                         
   4   1   1         95.79         84.97         2.54 o                         
   5   1   1       1636.44       1619.43        51.27 o                         
   6   1   1       3840.60       3717.88        43.54 o                         
   7   1   1       2511.13       2482.29        14.34 o                         
   8   1   1        725.75        723.57         4.15 o                         
   9   1   1        108.16        103.95         1.65 o                         
  10   1   1       2187.68       2198.17        16.43 o                         
  11   1   1        228.13        247.92         2.56 o                         
  12   1   1        354.42        356.31         2.66 o                         
  13   1   1        285.39        285.09         2.69 o                         
 -14   2   1        649.96        624.23        15.37 o                         
 -13   2   1        881.90        893.25         9.76 o                         
 -12   2   1        380.78        375.97         3.08 o                         
 -11   2   1       1038.91       1031.79        12.17 o                         
 -10   2   1         16.73         20.80         1.93 o                         
  -9   2   1       1233.72       1152.17         9.61 o                         
  -8   2   1         29.82         32.96         2.58 o                         
  -7   2   1       7826.54       7639.69        54.84 o                         
  -6   2   1       1185.45       1063.36         9.75 o                         
  -5   2   1       3363.53       3225.32        39.78 o                         
  -4   2   1       4401.14       4236.40        55.16 o                         
  -3   2   1        237.80        220.09         2.62 o                         
  -2   2   1       1167.05       1236.64        10.19 o                         
  -1   2   1        113.78        133.78         1.48 o                         
   0   2   1       7543.99       7487.73       135.03 o                         
   1   2   1       2732.88       2762.82        16.49 o                         
   2   2   1      33987.07      35147.79       216.66 o                         
   3   2   1       6016.75       6142.19        57.80 o                         
   4   2   1       6385.38       6230.44        61.71 o                         
   5   2   1       6927.13       6962.34        45.32 o                         
   6   2   1          2.42          6.88         1.20 o                         
   7   2   1         11.13         17.66         1.58 o                         
   8   2   1        345.73        338.60         2.92 o                         
   9   2   1       2305.22       2351.72        20.00 o                         
  10   2   1        573.54        606.87         4.92 o                         
  11   2   1        856.14        876.40         8.64 o                         
  12   2   1        788.60        815.03         5.48 o                         
  13   2   1         79.22         85.97         1.46 o                         
 -13   3   1        518.36        501.17         6.53 o                         
 -12   3   1        115.67        110.10         1.99 o                         
 -11   3   1       1107.59       1088.23         7.50 o                         
 -10   3   1       1895.38       1833.58        22.78 o                         
  -9   3   1       1092.92       1056.76        11.72 o                         
  -8   3   1        293.09        279.22         3.02 o                         
  -7   3   1         91.56         77.93         1.92 o                         
  -6   3   1          3.30          4.51         1.86 o                         
  -5   3   1          0.33          2.23         1.81 o                         
  -4   3   1       7245.76       7261.05        58.57 o                         
  -3   3   1        360.07        318.94         4.32 o                         
  -2   3   1        105.80        104.60         1.58 o                         
  -1   3   1       8364.72       8251.23        74.78 o                         
   0   3   1       2942.33       2975.15        35.31 o                         
   1   3   1        471.95        517.72         4.46 o                         
   2   3   1        170.77        183.92         2.19 o                         
   3   3   1       3541.81       3752.72        20.48 o                         
   4   3   1         14.24         17.52         1.53 o                         
   5   3   1        849.35        782.96         7.49 o                         
   6   3   1        157.13        169.90         2.60 o                         
   7   3   1        200.36        213.22         2.98 o                         
   8   3   1       2587.51       2544.45        17.02 o                         
   9   3   1         11.22         13.41         1.49 o                         
  10   3   1        206.16        220.56         2.63 o                         
  11   3   1          0.64          0.20         1.63 o                         
  12   3   1        192.07        201.50         1.92 o                         
  13   3   1        219.82        229.30         6.42 o                         
 -13   4   1          3.07          3.32         0.95 o                         
 -12   4   1         64.02         57.97         1.78 o                         
 -11   4   1        664.32        613.55         8.16 o                         
 -10   4   1          0.39          1.90         2.06 o                         
  -9   4   1        131.25        125.04         2.60 o                         
  -8   4   1        524.36        520.56         5.00 o                         
  -7   4   1         94.26         84.55         1.66 o                         
  -6   4   1        551.59        516.66         5.17 o                         
  -5   4   1         77.67         66.83         2.56 o                         
  -4   4   1        316.91        262.75         5.98 o                         
  -3   4   1       2690.33       2755.99        33.33 o                         
  -2   4   1        457.27        435.61         6.20 o                         
  -1   4   1       2102.43       2133.75        40.14 o                         
   0   4   1       1599.29       1680.39        11.95 o                         
   1   4   1       5909.36       6227.95        47.66 o                         
   2   4   1       2421.04       2388.87        14.06 o                         
   3   4   1        176.61        190.60         2.82 o                         
   4   4   1        675.43        764.06         7.72 o                         
   5   4   1       2114.63       2095.94         9.68 o                         
   6   4   1        156.86        142.08         1.81 o                         
   7   4   1        832.12        805.51         6.36 o                         
   8   4   1        197.81        184.29         1.79 o                         
   9   4   1        190.02        198.09         2.53 o                         
  10   4   1        310.51        306.34         2.80 o                         
  11   4   1        243.91        251.28         2.30 o                         
  12   4   1        742.47        741.59         7.77 o                         
  13   4   1         35.50         24.39         1.44 o                         
 -13   5   1        395.27        369.71        11.92 o                         
 -12   5   1        184.42        193.74         2.84 o                         
 -11   5   1        474.20        488.26         6.99 o                         
 -10   5   1        611.82        572.21        13.69 o                         
  -9   5   1       2075.73       1966.49        22.88 o                         
  -8   5   1        401.43        405.86         5.45 o                         
  -7   5   1       1225.48       1129.56        13.77 o                         
  -6   5   1       3092.27       2909.40        38.82 o                         
  -5   5   1        579.10        530.07         6.87 o                         
  -4   5   1         86.80         86.57         2.21 o                         
  -3   5   1       6619.63       6750.24        54.48 o                         
  -2   5   1       8644.58       8768.78        61.43 o                         
  -1   5   1        638.28        605.24         6.67 o                         
   0   5   1       5298.22       5028.40        32.84 o                         
   1   5   1        139.21        142.43         2.67 o                         
   2   5   1        272.39        270.93         3.99 o                         
   3   5   1        863.75        852.70        10.12 o                         
   4   5   1       6562.68       6472.36        30.89 o                         
   5   5   1        712.89        695.25         5.55 o                         
   6   5   1       1366.01       1358.49        12.96 o                         
   7   5   1       2438.68       2476.30        15.53 o                         
   8   5   1         35.58         42.20         1.50 o                         
   9   5   1        694.15        705.61         4.87 o                         
  10   5   1        127.64        120.72         2.02 o                         
  11   5   1       1287.29       1317.64         9.47 o                         
  12   5   1         54.48         61.29         1.41 o                         
  13   5   1        520.37        358.85         5.46 o                         
 -13   6   1        313.13        260.77         2.57 o                         
 -12   6   1       2228.06       2344.30        25.82 o                         
 -11   6   1         43.57         50.75         2.16 o                         
 -10   6   1         56.47         59.94         2.58 o                         
  -9   6   1       1774.82       1750.70        14.09 o                         
  -8   6   1       3006.90       2884.06        18.39 o                         
  -7   6   1        281.25        275.67         2.84 o                         
  -6   6   1       2578.51       2524.03        19.57 o                         
  -5   6   1       1714.75       1698.03        14.85 o                         
  -4   6   1       2319.68       2357.39        14.67 o                         
  -3   6   1       3936.89       4095.00        28.17 o                         
  -2   6   1       1359.92       1306.30        12.38 o                         
  -1   6   1          2.83          7.44         2.13 o                         
   0   6   1        419.28        485.25         6.10 o                         
   1   6   1       3286.33       3320.11        25.24 o                         
   2   6   1       1218.07       1405.03        19.17 o                         
   3   6   1        770.19        736.60        10.39 o                         
   4   6   1       1026.13       1086.89         5.05 o                         
   5   6   1        301.61        334.71         2.81 o                         
   6   6   1         69.39         67.66         1.70 o                         
   7   6   1        367.48        371.53         4.16 o                         
   8   6   1         69.65         71.76         1.78 o                         
   9   6   1        128.00        139.08         1.96 o                         
  10   6   1       2729.16       2701.41        18.04 o                         
  11   6   1        166.03        166.62         2.18 o                         
  12   6   1         94.07         86.16         6.51 o                         
 -12   7   1         33.30         37.37         1.57 o                         
 -11   7   1         35.35         36.34         1.58 o                         
 -10   7   1         67.79         77.84         2.24 o                         
  -9   7   1       2107.44       2084.96        17.18 o                         
  -8   7   1       1260.55       1245.04        11.58 o                         
  -7   7   1       1136.07       1048.57         9.74 o                         
  -6   7   1       1541.77       1469.79        18.43 o                         
  -5   7   1        151.45        176.04         2.58 o                         
  -4   7   1        196.90        196.93         1.76 o                         
  -3   7   1       1749.77       1761.65        14.63 o                         
  -2   7   1       5604.45       5583.50        25.32 o                         
  -1   7   1       2758.63       2717.97        12.98 o                         
   0   7   1       5482.85       5453.45        27.78 o                         
   1   7   1       2678.83       2660.78        23.97 o                         
   2   7   1       2454.36       2633.11        17.62 o                         
   3   7   1         10.09          5.50         1.30 o                         
   4   7   1       4499.13       4421.71        19.87 o                         
   5   7   1       1001.13       1029.66         7.73 o                         
   6   7   1       1320.44       1321.37         8.91 o                         
   7   7   1       2378.94       2390.56        11.86 o                         
   8   7   1        209.49        194.55         2.44 o                         
   9   7   1       1322.29       1291.03        11.60 o                         
  10   7   1          0.52          2.63         1.42 o                         
  11   7   1         67.55         62.20         1.27 o                         
  12   7   1        154.12        114.76         8.87 o                         
 -12   8   1         57.71         57.54         2.19 o                         
 -11   8   1        378.76        373.43         3.96 o                         
 -10   8   1         26.43         28.18         1.66 o                         
  -9   8   1         11.77          9.24         1.51 o                         
  -8   8   1        186.50        165.77         3.22 o                         
  -7   8   1         11.64         15.55         1.98 o                         
  -6   8   1         14.31         16.21         1.41 o                         
  -5   8   1        653.43        655.63         5.14 o                         
  -4   8   1        353.90        361.36         3.42 o                         
  -3   8   1         23.84         29.39         1.56 o                         
  -2   8   1        886.60        936.67         5.19 o                         
  -1   8   1        168.86        205.27         2.10 o                         
   0   8   1        676.37        670.09         4.29 o                         
   1   8   1        422.59        470.35         7.35 o                         
   2   8   1       1868.91       1835.40         8.38 o                         
   3   8   1         42.23         46.79         1.54 o                         
   4   8   1        303.33        317.62         2.40 o                         
   5   8   1        472.38        476.77         2.92 o                         
   6   8   1        259.45        238.38         2.03 o                         
   7   8   1        114.55        110.22         1.72 o                         
   8   8   1        231.83        239.85         2.86 o                         
   9   8   1        987.90       1019.14         5.16 o                         
  10   8   1          3.62          4.63         1.08 o                         
  11   8   1         11.47          8.45         1.11 o                         
 -11   9   1        317.30        309.69        11.31 o                         
 -10   9   1        641.94        641.86         7.84 o                         
  -9   9   1         75.32         77.76         1.56 o                         
  -8   9   1       1134.33       1140.75        15.21 o                         
  -7   9   1        191.70        178.58         2.54 o                         
  -6   9   1         29.43         32.81         1.61 o                         
  -5   9   1        106.73        106.18         1.75 o                         
  -4   9   1        321.54        300.58         2.27 o                         
  -3   9   1         67.72         82.79         1.90 o                         
  -2   9   1         63.69         80.77         1.68 o                         
  -1   9   1       1138.79       1190.29         7.91 o                         
   0   9   1         90.48         87.73         1.86 o                         
   1   9   1        470.66        473.75         3.59 o                         
   2   9   1        382.95        428.44         2.62 o                         
   3   9   1        392.25        445.22         2.75 o                         
   4   9   1         13.41         27.31         2.55 o                         
   5   9   1         41.70         49.95         1.51 o                         
   6   9   1         77.91         84.66         1.57 o                         
   7   9   1        122.72        133.63         1.77 o                         
   8   9   1        714.73        707.09         5.22 o                         
   9   9   1        184.69        175.51         1.96 o                         
  10   9   1         22.13         19.52         1.31 o                         
 -10  10   1        942.98       1011.29        19.54 o                         
  -9  10   1        524.52        531.08         7.93 o                         
  -8  10   1         19.39         19.89         1.38 o                         
  -7  10   1       1390.50       1391.74         9.73 o                         
  -6  10   1       1686.39       1668.61         9.13 o                         
  -5  10   1       2051.57       2061.99         9.89 o                         
  -4  10   1       4187.91       4115.54        18.62 o                         
  -3  10   1       1888.90       1857.56        11.43 o                         
  -2  10   1        964.06        939.44         5.06 o                         
  -1  10   1        309.56        316.33         2.51 o                         
   0  10   1        400.36        404.41         3.22 o                         
   1  10   1       3492.03       3526.83        14.99 o                         
   2  10   1       3386.58       3487.47        14.74 o                         
   3  10   1       2010.02       2030.53         9.67 o                         
   4  10   1       1660.42       1683.63        11.85 o                         
   5  10   1       1670.47       1674.05         9.76 o                         
   6  10   1         63.45         62.09         1.55 o                         
   7  10   1        625.16        616.32         7.29 o                         
   8  10   1        976.32        990.43         8.95 o                         
   9  10   1        807.26        860.39         9.03 o                         
  10  10   1        781.28        700.84         7.32 o                         
  -9  11   1        380.06        388.27         4.62 o                         
  -8  11   1         28.15         31.56         1.36 o                         
  -7  11   1         81.20         86.16         2.78 o                         
  -6  11   1         75.85         79.31         1.55 o                         
  -5  11   1        202.12        206.09         3.97 o                         
  -4  11   1         75.49         78.42         1.52 o                         
  -3  11   1         37.30         44.99         1.65 o                         
  -2  11   1        103.53        105.02         1.69 o                         
  -1  11   1         38.25         46.99         1.68 o                         
   0  11   1         50.42         57.19         1.50 o                         
   1  11   1        237.96        240.14         2.11 o                         
   2  11   1        148.21        153.42         1.80 o                         
   3  11   1        118.43        125.97         1.84 o                         
   4  11   1        172.29        183.91         2.03 o                         
   5  11   1         81.31         89.53         1.81 o                         
   6  11   1         98.50         96.00         1.62 o                         
   7  11   1         48.63         54.60         1.21 o                         
   8  11   1         56.01         55.56         1.96 o                         
   9  11   1         84.71         64.13         1.80 o                         
  -8  12   1         25.41         23.23         2.63 o                         
  -7  12   1         70.10         67.14         1.92 o                         
  -6  12   1        344.88        339.66         3.38 o                         
  -5  12   1        239.79        231.34         3.58 o                         
  -4  12   1          6.61         10.01         1.66 o                         
  -3  12   1        495.51        494.14         5.08 o                         
  -2  12   1         48.04         52.85         1.40 o                         
  -1  12   1        118.18        115.07         1.75 o                         
   0  12   1          1.36          3.70         1.32 o                         
   1  12   1         23.76         23.63         1.44 o                         
   2  12   1          9.71         12.20         1.31 o                         
   3  12   1        224.91        235.28         2.84 o                         
   4  12   1          4.26          6.25         1.21 o                         
   5  12   1        454.31        429.91         4.97 o                         
   6  12   1         48.09         41.84         1.28 o                         
   7  12   1        104.56        107.27         2.41 o                         
  -7  13   1        260.78        220.55         7.68 o                         
  -6  13   1        115.16        111.48         3.08 o                         
  -5  13   1        158.04        158.69         2.60 o                         
  -4  13   1        189.34        188.47         2.67 o                         
  -3  13   1        219.87        224.49         3.26 o                         
  -2  13   1       1566.93       1544.22        10.67 o                         
  -1  13   1       2363.64       2427.14        13.93 o                         
   0  13   1        121.18        130.55         1.41 o                         
   1  13   1        370.48        371.68         4.27 o                         
   2  13   1         55.33         55.72         1.26 o                         
   3  13   1        193.06        194.19         3.08 o                         
   4  13   1         76.95         71.71         1.41 o                         
   5  13   1       1341.21       1409.64        10.24 o                         
   6  13   1       1316.82       1247.41        28.47 o                         
  -4  14   1         70.84         65.09         3.89 o                         
  -3  14   1        389.10        404.85         4.87 o                         
  -2  14   1         41.93         37.27         1.07 o                         
  -1  14   1        182.34        180.76         4.07 o                         
   0  14   1        197.39        189.36         2.46 o                         
   1  14   1         41.04         43.72         2.19 o                         
   2  14   1        713.89        752.42        11.22 o                         
   3  14   1        121.34        110.60         1.71 o                         
   4  14   1        187.23        159.86         2.10 o                         
 -14   0   2          2.56          5.71         2.49 o                         
 -13   0   2        577.69        592.35         8.18 o                         
 -12   0   2        242.86        242.63         3.99 o                         
 -11   0   2        588.86        586.11         6.28 o                         
 -10   0   2        141.41        156.05         2.75 o                         
  -9   0   2       9121.58       8651.94        84.34 o                         
  -8   0   2       3402.54       3311.87        44.28 o                         
  -7   0   2       2861.64       2810.21        20.25 o                         
  -6   0   2       8029.93       8372.43        84.70 o                         
  -5   0   2       4708.32       4832.73        35.72 o                         
  -4   0   2        119.99        127.94         1.82 o                         
  -3   0   2      15465.52      15461.65       107.23 o                         
  -2   0   2      17602.85      18932.75       261.71 o                         
  -1   0   2        322.27        312.84         6.20 o                         
   0   0   2       5327.82       5257.13        53.93 o                         
   1   0   2       4557.19       4429.82        62.60 o                         
   2   0   2       7550.66       7850.03       187.03 o                         
   3   0   2        303.65        344.19        10.97 o                         
   4   0   2      17947.29      17341.76       186.25 o                         
   5   0   2      21088.98      22245.34       367.27 o                         
   6   0   2      11294.68      11334.23        77.11 o                         
   7   0   2       4577.44       4673.26        33.09 o                         
   8   0   2        101.74        110.70         2.46 o                         
   9   0   2        362.23        355.43         3.76 o                         
  10   0   2         59.78         62.16         2.37 o                         
  11   0   2        908.66        966.31         8.00 o                         
  12   0   2        321.22        332.74         3.08 o                         
  13   0   2       1162.74       1123.83        11.23 o                         
 -14   1   2        732.16        792.88         5.66 o                         
 -13   1   2         84.89         96.53         2.70 o                         
 -12   1   2        158.40        145.64         2.22 o                         
 -11   1   2       1503.90       1464.30        10.19 o                         
 -10   1   2         24.77         25.26         1.63 o                         
  -9   1   2        517.84        510.00         5.62 o                         
  -8   1   2       3949.55       3765.06        26.67 o                         
  -7   1   2        170.59        162.89         2.29 o                         
  -6   1   2       1373.06       1274.98         8.16 o                         
  -5   1   2        152.62        137.51         1.73 o                         
  -4   1   2       3009.42       3141.82        26.37 o                         
  -3   1   2        130.96        119.16         1.16 o                         
  -2   1   2        600.58        601.31         3.65 o                         
  -1   1   2        206.87        253.31         1.71 o                         
   0   1   2        987.74        944.86         5.21 o                         
   1   1   2       2745.01       2725.01        27.44 o                         
   2   1   2       6177.40       6468.96        48.07 o                         
   3   1   2         64.03         67.16         2.31 o                         
   4   1   2        191.32        187.55         2.99 o                         
   5   1   2        518.54        506.90        10.31 o                         
   6   1   2        809.36        755.38         5.96 o                         
   7   1   2        252.45        246.58         2.32 o                         
   8   1   2        300.78        309.51         3.05 o                         
   9   1   2         37.12         47.91         1.89 o                         
  10   1   2       1083.85       1100.59         7.38 o                         
  11   1   2        101.18        110.78         1.73 o                         
  12   1   2        412.34        422.37         2.80 o                         
  13   1   2        861.22        835.97        22.36 o                         
 -14   2   2         63.40         76.68         1.57 o                         
 -13   2   2        500.51        519.97         4.55 o                         
 -12   2   2          1.67          2.90         1.83 o                         
 -11   2   2         17.44         23.71         2.00 o                         
 -10   2   2         63.47         61.39         2.08 o                         
  -9   2   2       1623.26       1536.88        21.68 o                         
  -8   2   2        146.59        152.75         2.17 o                         
  -7   2   2        162.11        125.45         2.03 o                         
  -6   2   2        168.23        110.84         2.05 o                         
  -5   2   2        268.86        246.74         2.15 o                         
  -4   2   2        139.24        119.79         1.47 o                         
  -3   2   2        186.56        190.68         1.58 o                         
  -2   2   2        702.08        693.26         5.63 o                         
  -1   2   2       1025.42       1012.07         6.23 o                         
   0   2   2      19501.68      20031.45       123.77 o                         
   1   2   2       8711.05       9010.11        51.23 o                         
   2   2   2      16805.90      17402.52       113.80 o                         
   3   2   2       4454.03       4688.41        28.13 o                         
   4   2   2       2216.61       2241.68        21.08 o                         
   5   2   2          1.29          7.09         1.51 o                         
   6   2   2       1094.13       1128.34        10.72 o                         
   7   2   2       3457.23       3423.52        17.26 o                         
   8   2   2         61.64         49.86         1.57 o                         
   9   2   2         22.36         27.85         1.70 o                         
  10   2   2       1243.63       1280.79        10.09 o                         
  11   2   2       1778.72       1876.65         9.47 o                         
  12   2   2        369.27        359.29         2.35 o                         
  13   2   2         40.89         42.61         0.98 o                         
 -14   3   2        144.49        135.62         2.26 o                         
 -13   3   2        278.81        276.50         2.49 o                         
 -12   3   2        416.96        405.92         4.87 o                         
 -11   3   2       2059.58       1928.15        18.81 o                         
 -10   3   2         19.43         17.93         2.16 o                         
  -9   3   2        103.81        109.94         2.74 o                         
  -8   3   2        280.77        295.92         3.55 o                         
  -7   3   2       5771.51       5633.29        33.55 o                         
  -6   3   2       1271.59       1188.25         9.53 o                         
  -5   3   2       3406.44       3249.08        18.72 o                         
  -4   3   2       7757.37       7698.82        60.54 o                         
  -3   3   2       1725.26       1674.22        15.36 o                         
  -2   3   2        827.45        842.89        10.27 o                         
  -1   3   2      10326.54      10536.46        81.13 o                         
   0   3   2      20679.82      20220.35       141.41 o                         
   1   3   2        187.45        227.36         2.91 o                         
   2   3   2       9273.84       9037.39        44.54 o                         
   3   3   2      16200.65      16819.65        91.53 o                         
   4   3   2        611.12        553.89         6.57 o                         
   5   3   2        122.74        114.34         1.52 o                         
   6   3   2       1541.25       1482.83        14.86 o                         
   7   3   2        631.80        663.41         5.43 o                         
   8   3   2       2406.78       2391.38        15.44 o                         
   9   3   2       2894.38       2935.57        14.69 o                         
  10   3   2        228.43        248.61         2.44 o                         
  11   3   2        128.22        135.50         1.72 o                         
  12   3   2        162.94        160.81         1.50 o                         
  13   3   2        277.34        178.09         3.04 o                         
 -14   4   2        133.37        139.44         3.26 o                         
 -13   4   2        924.48        940.41         8.60 o                         
 -12   4   2       1508.96       1482.78        12.50 o                         
 -11   4   2       2573.53       2443.55        34.54 o                         
 -10   4   2       3008.16       2791.24        37.94 o                         
  -9   4   2         87.19         90.04         1.91 o                         
  -8   4   2         58.55         58.12         2.62 o                         
  -7   4   2        378.33        382.52         4.66 o                         
  -6   4   2       4536.19       4408.73        28.06 o                         
  -5   4   2       1901.25       1812.09        16.53 o                         
  -4   4   2       2256.32       2201.20        20.31 o                         
  -3   4   2       4846.56       4812.15        41.25 o                         
  -2   4   2       2189.40       2178.79        22.97 o                         
  -1   4   2        529.01        475.01         5.24 o                         
   0   4   2         63.47         70.95         1.67 o                         
   1   4   2        290.98        269.31         2.88 o                         
   2   4   2       2310.46       2483.29        13.27 o                         
   3   4   2       4323.63       4443.13        25.19 o                         
   4   4   2        103.75        113.20         1.61 o                         
   5   4   2        130.48        149.00         1.96 o                         
   6   4   2        648.82        668.66         5.99 o                         
   7   4   2        624.58        637.06         4.91 o                         
   8   4   2        409.81        434.31         3.94 o                         
   9   4   2          3.65          5.82         1.78 o                         
  10   4   2         72.67         70.11         1.67 o                         
  11   4   2        346.02        338.21         2.54 o                         
  12   4   2        497.05        494.50         9.91 o                         
 -13   5   2        490.21        497.75         6.03 o                         
 -12   5   2        476.75        495.03         5.88 o                         
 -11   5   2        478.31        505.86         9.87 o                         
 -10   5   2        124.66        127.76         3.75 o                         
  -9   5   2         11.61         12.93         2.51 o                         
  -8   5   2        579.07        595.47         8.82 o                         
  -7   5   2        210.40        199.00         3.61 o                         
  -6   5   2       3534.06       3463.37        28.11 o                         
  -5   5   2       4671.74       4506.98        32.81 o                         
  -4   5   2       1294.22       1182.89        16.28 o                         
  -3   5   2         35.26         45.55         1.84 o                         
  -2   5   2         19.99         29.05         2.91 o                         
  -1   5   2        765.40        710.00        33.71 o                         
   0   5   2       1317.33       1312.37        13.23 o                         
   1   5   2       9062.95       8561.26       118.69 o                         
   2   5   2      10544.05      11161.91        94.77 o                         
   3   5   2       1681.12       1460.08        16.87 o                         
   4   5   2        274.27        298.44         2.56 o                         
   5   5   2        309.10        334.19         3.68 o                         
   6   5   2        551.59        510.83         3.58 o                         
   7   5   2       1188.12       1165.29         8.36 o                         
   8   5   2       1722.74       1743.66         8.22 o                         
   9   5   2       1445.68       1455.52         7.01 o                         
  10   5   2        359.32        367.72         2.88 o                         
  11   5   2        973.49        979.85         9.26 o                         
  12   5   2          6.86          9.34         0.83 o                         
 -13   6   2          6.52          8.99         1.01 o                         
 -12   6   2          0.46          0.16         1.39 o                         
 -11   6   2         27.76         32.91         2.06 o                         
 -10   6   2        216.62        208.62         3.30 o                         
  -9   6   2        264.73        252.87         3.20 o                         
  -8   6   2          4.23          7.36         1.80 o                         
  -7   6   2          1.99          4.53         1.73 o                         
  -6   6   2         90.82         86.35         1.82 o                         
  -5   6   2          6.10         10.44         1.25 o                         
  -4   6   2        840.80        888.47         7.46 o                         
  -3   6   2       2376.49       2503.84        15.72 o                         
  -2   6   2        537.19        543.41         9.82 o                         
  -1   6   2       1626.52       1499.60        22.74 o                         
   0   6   2       1653.37       1662.67        21.24 o                         
   1   6   2          0.49          3.75         1.72 o                         
   2   6   2       2701.36       2866.89        22.11 o                         
   3   6   2        168.35        156.97         2.51 o                         
   4   6   2         17.61         34.95         1.90 o                         
   5   6   2        423.27        383.83         2.76 o                         
   6   6   2        252.18        233.05         2.12 o                         
   7   6   2          6.13          8.51         1.54 o                         
   8   6   2         16.38         12.19         1.63 o                         
   9   6   2        321.19        342.05         5.11 o                         
  10   6   2        407.60        429.62         3.29 o                         
  11   6   2        693.53        657.42         8.93 o                         
  12   6   2        254.60        204.84         6.74 o                         
 -13   7   2        336.14        296.15         4.84 o                         
 -12   7   2        188.22        207.60         6.11 o                         
 -11   7   2         32.48         36.93         1.60 o                         
 -10   7   2        545.17        564.00         5.29 o                         
  -9   7   2        933.00        914.26         6.30 o                         
  -8   7   2       1606.49       1630.55         9.74 o                         
  -7   7   2       1019.60        994.63         9.16 o                         
  -6   7   2        200.86        208.75         3.25 o                         
  -5   7   2       1528.86       1539.33        11.54 o                         
  -4   7   2         45.01         46.12         1.36 o                         
  -3   7   2       4309.04       4394.39        18.44 o                         
  -2   7   2          5.25         19.11         3.31 o                         
  -1   7   2         50.31         44.07         1.58 o                         
   0   7   2        703.38        706.21         6.33 o                         
   1   7   2       1171.67       1204.85         8.09 o                         
   2   7   2       3032.55       3113.12        13.90 o                         
   3   7   2         84.45        109.83         1.63 o                         
   4   7   2         12.54         19.81         1.40 o                         
   5   7   2        221.90        204.58         1.88 o                         
   6   7   2        286.79        265.81         2.78 o                         
   7   7   2         85.14         92.56         1.69 o                         
   8   7   2         75.03         84.44         1.72 o                         
   9   7   2        466.52        494.03         3.98 o                         
  10   7   2         50.32         57.60         1.78 o                         
  11   7   2        487.87        429.05        19.64 o                         
 -12   8   2         48.81         57.94         1.85 o                         
 -11   8   2        155.98        164.93         3.67 o                         
 -10   8   2       1316.63       1321.78        12.58 o                         
  -9   8   2        304.84        309.68         3.03 o                         
  -8   8   2       3196.43       3150.94        27.82 o                         
  -7   8   2        750.09        734.80         6.90 o                         
  -6   8   2        547.80        534.12         4.09 o                         
  -5   8   2         36.52         42.16         1.41 o                         
  -4   8   2       3146.83       3130.38        18.10 o                         
  -3   8   2       2756.80       2692.26        26.05 o                         
  -2   8   2       2796.45       2750.52        26.25 o                         
  -1   8   2       6940.92       6896.05        65.94 o                         
   0   8   2       2232.39       2273.10        19.46 o                         
   1   8   2       1564.16       1523.69        12.48 o                         
   2   8   2        669.31        713.55         5.45 o                         
   3   8   2       2234.13       2218.35        11.50 o                         
   4   8   2        548.09        562.80         4.48 o                         
   5   8   2       2775.61       2819.55        14.22 o                         
   6   8   2       1420.76       1459.97         9.80 o                         
   7   8   2         62.76         77.36         1.91 o                         
   8   8   2        479.50        482.38         3.72 o                         
   9   8   2          9.28         11.90         1.25 o                         
  10   8   2        444.60        438.52         9.64 o                         
 -11   9   2        192.54        200.75         4.51 o                         
 -10   9   2         42.47         42.14         1.92 o                         
  -9   9   2        945.50        913.07         8.60 o                         
  -8   9   2        113.05        110.58         2.11 o                         
  -7   9   2        770.39        747.47         6.01 o                         
  -6   9   2         45.93         52.09         1.63 o                         
  -5   9   2         39.82         44.29         1.50 o                         
  -4   9   2        957.25        947.39         5.39 o                         
  -3   9   2        188.67        190.06         1.75 o                         
  -2   9   2          6.06         13.21         1.39 o                         
  -1   9   2        469.70        483.08         3.02 o                         
   0   9   2       1043.41       1031.61         7.98 o                         
   1   9   2         95.94        100.73         1.91 o                         
   2   9   2        193.43        210.00         2.03 o                         
   3   9   2        253.36        265.58         2.07 o                         
   4   9   2        812.55        828.93         4.18 o                         
   5   9   2        593.07        609.66         3.73 o                         
   6   9   2        150.39        155.92         1.66 o                         
   7   9   2        122.09        131.88         1.75 o                         
   8   9   2         26.10         31.29         1.35 o                         
   9   9   2        243.45        254.28         3.48 o                         
  10   9   2         21.84         23.55         1.29 o                         
 -10  10   2        258.63        273.24         5.47 o                         
  -9  10   2        129.66        125.12         2.51 o                         
  -8  10   2         12.09          9.18         1.74 o                         
  -7  10   2         94.82         82.63         2.48 o                         
  -6  10   2         59.38         62.96         1.65 o                         
  -5  10   2       1241.13       1256.44         8.49 o                         
  -4  10   2        988.43       1005.20         7.84 o                         
  -3  10   2        789.88        801.51         4.41 o                         
  -2  10   2          2.43          9.32         2.15 o                         
  -1  10   2        897.07        889.51         6.28 o                         
   0  10   2        463.75        473.25         4.89 o                         
   1  10   2         82.25         88.71         1.87 o                         
   2  10   2         83.13         79.92         1.91 o                         
   3  10   2         29.54         26.13         1.78 o                         
   4  10   2        492.70        502.12         3.18 o                         
   5  10   2        261.05        271.55         2.42 o                         
   6  10   2         42.86         41.28         1.50 o                         
   7  10   2       1036.92       1041.19         6.23 o                         
   8  10   2          1.37          2.03         1.15 o                         
   9  10   2        326.51        302.25        18.27 o                         
 -10  11   2        155.26        127.92         2.85 o                         
  -9  11   2         14.53         15.17         3.43 o                         
  -8  11   2        618.16        629.95        11.05 o                         
  -7  11   2         47.05         53.42         2.04 o                         
  -6  11   2       1844.87       1863.68        26.97 o                         
  -5  11   2        398.94        402.57         5.65 o                         
  -4  11   2        119.94        112.10         2.00 o                         
  -3  11   2       2022.78       2016.23        13.54 o                         
  -2  11   2         34.45         37.40         1.79 o                         
  -1  11   2        199.52        198.67         2.25 o                         
   0  11   2        269.29        281.32         2.90 o                         
   1  11   2       1563.46       1581.43         8.40 o                         
   2  11   2         56.91         69.91         1.74 o                         
   3  11   2        811.18        825.96         4.28 o                         
   4  11   2        469.70        483.65         2.92 o                         
   5  11   2        352.21        364.56         2.71 o                         
   6  11   2        251.02        252.08         2.48 o                         
   7  11   2        615.00        642.37         5.33 o                         
   8  11   2        982.05        945.92        23.50 o                         
  -8  12   2         39.77         43.40         2.35 o                         
  -7  12   2         33.47         32.45         1.66 o                         
  -6  12   2          2.64          4.02         1.27 o                         
  -5  12   2        821.85        848.05         9.63 o                         
  -4  12   2        217.98        229.00         2.23 o                         
  -3  12   2        973.75        994.27         6.71 o                         
  -2  12   2       2345.60       2375.52        15.13 o                         
  -1  12   2         75.51         82.62         1.61 o                         
   0  12   2         39.05         43.70         1.53 o                         
   1  12   2         56.17         56.64         1.57 o                         
   2  12   2        260.23        263.75         2.48 o                         
   3  12   2         89.44         88.69         1.37 o                         
   4  12   2        905.17        931.68         4.99 o                         
   5  12   2        531.39        537.00         3.67 o                         
   6  12   2       1051.50       1023.69        12.85 o                         
   7  12   2        944.39        868.03        10.15 o                         
  -7  13   2        277.80        201.87        17.42 o                         
  -6  13   2       1001.65        972.06        55.35 o                         
  -5  13   2        265.59        252.25         2.74 o                         
  -4  13   2         86.16         86.94         1.68 o                         
  -3  13   2        241.50        255.23         4.25 o                         
  -2  13   2         16.05         20.57         1.07 o                         
  -1  13   2         71.48         75.17         1.49 o                         
   0  13   2        124.32        123.06         1.60 o                         
   1  13   2        772.06        794.90         4.66 o                         
   2  13   2         65.47         67.20         1.20 o                         
   3  13   2         97.56        101.69         1.36 o                         
   4  13   2          9.23         11.35         1.38 o                         
   5  13   2        122.05        117.21         4.50 o                         
  -4  14   2         57.22         38.46         1.67 o                         
  -3  14   2        116.47        104.44         2.61 o                         
  -2  14   2         61.57         58.64         1.62 o                         
  -1  14   2          7.58          8.80         1.34 o                         
   0  14   2        511.90        509.53         5.89 o                         
   1  14   2         52.00         51.65         1.21 o                         
   2  14   2         48.62         42.29         1.44 o                         
   3  14   2         11.78         13.55         0.94 o                         
 -14   1   3        111.06        128.83         2.17 o                         
 -13   1   3        549.61        566.94         7.19 o                         
 -12   1   3        424.00        431.28         5.70 o                         
 -11   1   3        100.32        107.93         2.43 o                         
 -10   1   3        770.82        738.60         4.72 o                         
  -9   1   3         25.73         30.48         2.07 o                         
  -8   1   3          2.97          7.61         1.58 o                         
  -7   1   3        304.45        266.39         3.95 o                         
  -6   1   3        663.81        794.67         5.03 o                         
  -5   1   3        221.64        192.01         1.84 o                         
  -4   1   3       6606.79       6376.94        39.64 o                         
  -3   1   3       2167.74       1926.97        13.38 o                         
  -2   1   3       1152.21       1144.38         5.95 o                         
  -1   1   3        635.61        628.23         8.80 o                         
   0   1   3        156.94        123.22         3.27 o                         
   1   1   3         16.09         21.59         0.98 o                         
   2   1   3         58.88         74.82         1.74 o                         
   3   1   3       1068.95        947.90         9.79 o                         
   4   1   3         82.33         90.30         2.88 o                         
   5   1   3       1971.44       1929.35        15.82 o                         
   6   1   3        121.21        158.71         2.88 o                         
   7   1   3         75.18         89.45         2.55 o                         
   8   1   3        118.55        130.80         1.80 o                         
   9   1   3         14.54         20.68         1.69 o                         
  10   1   3        457.71        470.59         2.91 o                         
  11   1   3        100.95        108.54         1.59 o                         
  12   1   3        509.95        490.57         2.76 o                         
 -14   2   3        458.19        495.86         3.87 o                         
 -13   2   3        467.44        492.11         3.83 o                         
 -12   2   3         75.11         71.10         2.04 o                         
 -11   2   3        186.23        186.13         3.24 o                         
 -10   2   3       1116.85       1051.78         7.53 o                         
  -9   2   3       2685.61       2574.52        30.54 o                         
  -8   2   3        423.45        426.69         5.83 o                         
  -7   2   3       5160.59       4816.34        40.27 o                         
  -6   2   3       3014.72       2829.60        17.35 o                         
  -5   2   3        266.41        239.83         2.27 o                         
  -4   2   3       3832.99       3899.54        34.16 o                         
  -3   2   3        580.03        572.15         4.38 o                         
  -2   2   3        392.22        325.45         2.52 o                         
  -1   2   3       9304.66       9284.74        49.49 o                         
   0   2   3       8463.59       8369.45        77.11 o                         
   1   2   3        969.67        963.95         7.39 o                         
   2   2   3       2454.98       2258.12        46.98 o                         
   3   2   3        483.65        502.85         4.41 o                         
   4   2   3       1103.71       1115.67        17.91 o                         
   5   2   3        143.61        164.50         1.82 o                         
   6   2   3       3148.21       3159.01        22.28 o                         
   7   2   3       3204.10       3259.33        14.50 o                         
   8   2   3       1754.05       1786.14        14.86 o                         
   9   2   3       2259.57       2335.52        11.20 o                         
  10   2   3        362.43        369.97         2.95 o                         
  11   2   3        128.11        127.07         1.52 o                         
  12   2   3         12.13         14.35         1.08 o                         
 -14   3   3         13.38         14.71         1.44 o                         
 -13   3   3       1792.96       1827.22        11.24 o                         
 -12   3   3       1502.72       1459.53        17.71 o                         
 -11   3   3        229.62        221.07         4.01 o                         
 -10   3   3       1447.50       1397.79        11.90 o                         
  -9   3   3        160.92        166.68         2.45 o                         
  -8   3   3        121.72        124.16         2.81 o                         
  -7   3   3        299.46        286.60         4.08 o                         
  -6   3   3       9176.42       9192.03        50.08 o                         
  -5   3   3       1105.00       1166.84        10.71 o                         
  -4   3   3       1611.47       1540.77        13.45 o                         
  -3   3   3       1302.54       1290.81         9.89 o                         
  -2   3   3        731.45        720.02         4.79 o                         
  -1   3   3       5246.65       5232.54        38.79 o                         
   0   3   3         28.68         29.21         1.55 o                         
   1   3   3       2701.84       2745.94        32.41 o                         
   2   3   3       1635.90       1710.67        16.81 o                         
   3   3   3       2723.86       2690.88        27.45 o                         
   4   3   3        129.54        135.93         1.50 o                         
   5   3   3        337.79        306.98         2.43 o                         
   6   3   3        693.85        649.88         4.27 o                         
   7   3   3         52.87         57.47         1.58 o                         
   8   3   3         53.76         47.23         1.62 o                         
   9   3   3       1369.40       1338.55         8.30 o                         
  10   3   3        473.78        490.62         3.60 o                         
  11   3   3         29.19         35.74         0.97 o                         
  12   3   3        659.74        614.11         8.92 o                         
 -14   4   3        216.66        194.02        11.15 o                         
 -13   4   3        482.53        489.79        10.72 o                         
 -12   4   3        840.64        783.68         8.26 o                         
 -11   4   3        385.28        400.45         4.56 o                         
 -10   4   3        611.14        579.10         5.30 o                         
  -9   4   3        324.64        296.79         3.56 o                         
  -8   4   3         97.79         98.20         2.81 o                         
  -7   4   3       3750.65       3586.88        20.18 o                         
  -6   4   3         83.27         78.63         2.13 o                         
  -5   4   3         13.23         17.08         1.24 o                         
  -4   4   3        143.16        118.69         2.57 o                         
  -3   4   3        368.46        367.72         3.60 o                         
  -2   4   3       2298.41       2442.76        15.49 o                         
  -1   4   3       2181.60       2303.56        22.32 o                         
   0   4   3       1239.47       1174.38         9.94 o                         
   1   4   3        255.31        240.37         2.89 o                         
   2   4   3       2122.62       2190.81        15.52 o                         
   3   4   3       1605.05       1761.48        19.85 o                         
   4   4   3       1220.90       1295.25         9.60 o                         
   5   4   3        454.41        465.73         3.58 o                         
   6   4   3       1195.61       1262.27        10.28 o                         
   7   4   3        556.30        539.75         3.52 o                         
   8   4   3        323.81        324.07         2.59 o                         
   9   4   3        740.40        753.69         4.07 o                         
  10   4   3        276.56        287.36         2.37 o                         
  11   4   3        241.98        228.56         3.77 o                         
  12   4   3        180.65        140.19         1.95 o                         
 -13   5   3        154.43        176.69         4.14 o                         
 -12   5   3        744.16        735.49        11.25 o                         
 -11   5   3       1222.01       1188.12         6.88 o                         
 -10   5   3        117.17        111.47         3.75 o                         
  -9   5   3       3663.47       3454.17        23.20 o                         
  -8   5   3          7.84          8.87         1.90 o                         
  -7   5   3       1279.13       1216.58        16.67 o                         
  -6   5   3         68.00         54.15         1.88 o                         
  -5   5   3       5635.40       5646.52        36.14 o                         
  -4   5   3       1442.98       1374.85        13.58 o                         
  -3   5   3       4402.88       4349.41        33.29 o                         
  -2   5   3       8862.15       8715.56        84.90 o                         
  -1   5   3         89.55        121.15         2.97 o                         
   0   5   3       1198.92       1178.40        11.98 o                         
   1   5   3        775.61        771.97         9.22 o                         
   2   5   3       9720.80       9971.60        52.60 o                         
   3   5   3       1880.73       1973.96        13.70 o                         
   4   5   3       9290.18       9340.54        50.51 o                         
   5   5   3       3140.93       3189.71        15.63 o                         
   6   5   3        218.45        233.35         1.83 o                         
   7   5   3       2157.08       2108.74         9.99 o                         
   8   5   3        216.19        248.29         2.58 o                         
   9   5   3        240.38        241.63         1.99 o                         
  10   5   3        241.04        239.78         1.84 o                         
  11   5   3       1586.72       1574.51         9.14 o                         
  12   5   3        271.83        194.62         3.21 o                         
 -13   6   3        291.15        328.08         3.70 o                         
 -12   6   3         17.37         17.39         1.72 o                         
 -11   6   3       1634.60       1609.27        16.77 o                         
 -10   6   3        943.56        931.05         7.58 o                         
  -9   6   3        260.76        260.37         3.57 o                         
  -8   6   3       4750.70       4638.71        37.42 o                         
  -7   6   3       1410.34       1405.23        10.92 o                         
  -6   6   3       1238.19       1215.83        13.86 o                         
  -5   6   3         74.54         87.99         2.85 o                         
  -4   6   3       3051.35       2977.31        21.06 o                         
  -3   6   3        237.20        246.25         2.99 o                         
  -2   6   3       5373.98       5398.37        37.51 o                         
  -1   6   3       2903.56       2815.41        17.67 o                         
   0   6   3        356.37        367.76         5.85 o                         
   1   6   3       4440.47       4567.99        21.70 o                         
   2   6   3       2712.35       2844.07        20.32 o                         
   3   6   3        151.47        151.22         1.98 o                         
   4   6   3         10.97         12.89         1.41 o                         
   5   6   3        725.40        697.79         4.41 o                         
   6   6   3        177.13        163.22         1.65 o                         
   7   6   3        790.66        741.89         5.46 o                         
   8   6   3        474.43        485.97         3.80 o                         
   9   6   3        199.39        218.87         1.84 o                         
  10   6   3        437.65        477.19         3.24 o                         
  11   6   3          9.17         12.82         1.12 o                         
 -13   7   3        152.01        144.64         2.36 o                         
 -12   7   3         41.00         49.01         1.61 o                         
 -11   7   3        950.27        995.24        15.61 o                         
 -10   7   3         24.49         28.43         1.91 o                         
  -9   7   3        689.95        689.27         4.61 o                         
  -8   7   3        109.16        111.81         2.07 o                         
  -7   7   3        238.31        238.70         2.87 o                         
  -6   7   3        606.44        595.77         8.35 o                         
  -5   7   3        965.44        916.57         7.03 o                         
  -4   7   3       1671.79       1595.93        11.13 o                         
  -3   7   3       1236.32       1246.02         7.53 o                         
  -2   7   3       2467.05       2391.69        15.51 o                         
  -1   7   3        120.85        123.40         1.85 o                         
   0   7   3         63.17         40.93         1.73 o                         
   1   7   3        125.37        129.63         1.84 o                         
   2   7   3        199.10        207.01         2.77 o                         
   3   7   3        106.10        109.45         1.87 o                         
   4   7   3       6768.59       7058.56        26.00 o                         
   5   7   3       2250.66       2182.18        11.86 o                         
   6   7   3        244.30        242.50         2.03 o                         
   7   7   3        219.98        249.75         2.21 o                         
   8   7   3         91.07         89.94         1.56 o                         
   9   7   3         10.86         13.65         1.11 o                         
  10   7   3        152.08        160.10         2.62 o                         
  11   7   3        760.87        619.34         6.55 o                         
 -12   8   3        112.80        128.33         2.77 o                         
 -11   8   3        360.42        345.23         6.02 o                         
 -10   8   3        316.46        312.19         5.97 o                         
  -9   8   3        567.91        540.56         5.61 o                         
  -8   8   3         65.21         62.48         2.37 o                         
  -7   8   3       3655.81       3587.11        21.42 o                         
  -6   8   3        333.85        310.54         3.99 o                         
  -5   8   3          2.17          4.05         1.53 o                         
  -4   8   3        340.25        319.93         3.80 o                         
  -3   8   3        282.42        292.75         3.23 o                         
  -2   8   3        419.05        416.83         5.39 o                         
  -1   8   3         11.09         13.21         1.61 o                         
   0   8   3       2608.82       2675.18        15.90 o                         
   1   8   3        228.06        220.67         2.82 o                         
   2   8   3       1970.12       1964.76        18.98 o                         
   3   8   3          3.05          5.75         1.46 o                         
   4   8   3        819.25        844.72         5.51 o                         
   5   8   3        204.65        181.07         1.68 o                         
   6   8   3        511.88        545.16         3.39 o                         
   7   8   3       1217.64       1165.83         7.79 o                         
   8   8   3        314.36        316.39         2.31 o                         
   9   8   3        594.40        619.36         3.66 o                         
  10   8   3         58.43         54.14         3.08 o                         
 -11   9   3         47.96         58.81         2.36 o                         
 -10   9   3         48.71         63.62         2.33 o                         
  -9   9   3        138.00        140.64         4.00 o                         
  -8   9   3        171.80        170.41         2.82 o                         
  -7   9   3         72.13         69.89         2.27 o                         
  -6   9   3       1604.40       1618.23        10.08 o                         
  -5   9   3        588.20        598.86         4.31 o                         
  -4   9   3        785.22        802.03         7.35 o                         
  -3   9   3         67.75         78.59         1.69 o                         
  -2   9   3        120.43        129.58         2.30 o                         
  -1   9   3         53.17         64.74         1.49 o                         
   0   9   3        114.83        129.46         2.19 o                         
   1   9   3        373.34        366.28         3.20 o                         
   2   9   3        176.06        180.41         2.14 o                         
   3   9   3        129.06        137.65         2.73 o                         
   4   9   3         66.20         75.77         1.61 o                         
   5   9   3        148.13        133.30         1.70 o                         
   6   9   3        145.70        154.03         1.86 o                         
   7   9   3         79.05         74.86         1.55 o                         
   8   9   3         37.24         42.14         1.30 o                         
   9   9   3         39.89         46.03         1.46 o                         
 -10  10   3         38.13         43.58         1.70 o                         
  -9  10   3        633.62        619.53         9.66 o                         
  -8  10   3        456.98        481.07         4.18 o                         
  -7  10   3        320.75        325.33         3.39 o                         
  -6  10   3       1372.70       1364.26        10.74 o                         
  -5  10   3        813.57        806.60         5.22 o                         
  -4  10   3        240.19        237.09         3.13 o                         
  -3  10   3         33.59         36.33         1.76 o                         
  -2  10   3       1108.50       1112.07         6.22 o                         
  -1  10   3       1794.60       1832.66         9.42 o                         
   0  10   3       2664.55       2706.54        13.49 o                         
   1  10   3       3296.06       3329.44        16.26 o                         
   2  10   3       1570.16       1622.88         8.53 o                         
   3  10   3        271.00        292.53         2.76 o                         
   4  10   3        128.16        128.56         1.65 o                         
   5  10   3        143.69        137.19         1.70 o                         
   6  10   3        827.55        837.92         7.32 o                         
   7  10   3       1134.95       1207.85        12.98 o                         
   8  10   3       1052.60       1081.08         9.23 o                         
   9  10   3        507.30        415.89         4.39 o                         
  -9  11   3         63.08         59.62         3.02 o                         
  -8  11   3        342.56        342.96         3.61 o                         
  -7  11   3       1441.31       1418.72        13.60 o                         
  -6  11   3        624.49        611.34         5.10 o                         
  -5  11   3        365.34        352.17         3.22 o                         
  -4  11   3        288.88        282.43         5.16 o                         
  -3  11   3         90.10         95.51         1.88 o                         
  -2  11   3         29.95         35.72         2.04 o                         
  -1  11   3         17.76         25.00         1.87 o                         
   0  11   3          2.45          3.63         1.39 o                         
   1  11   3        398.42        390.93         3.61 o                         
   2  11   3        398.16        377.75         3.08 o                         
   3  11   3        240.60        229.33         2.15 o                         
   4  11   3         35.05         41.39         1.40 o                         
   5  11   3        103.50         98.54         1.41 o                         
   6  11   3         20.71         20.24         1.19 o                         
   7  11   3         66.24         65.89         4.86 o                         
   8  11   3         83.44         72.43         1.72 o                         
  -8  12   3         31.44         33.72         2.51 o                         
  -7  12   3        105.52        118.21         2.17 o                         
  -6  12   3        240.58        239.75         5.68 o                         
  -5  12   3         64.36         67.87         1.53 o                         
  -4  12   3         15.08         16.84         1.32 o                         
  -3  12   3        115.04        122.31         1.86 o                         
  -2  12   3          3.59          5.80         1.43 o                         
  -1  12   3        337.89        339.83         2.99 o                         
   0  12   3        416.56        421.01         4.37 o                         
   1  12   3        804.23        816.33         8.53 o                         
   2  12   3        106.01        107.45         1.65 o                         
   3  12   3        373.67        382.28         4.10 o                         
   4  12   3         34.35         34.98         1.10 o                         
   5  12   3         21.96         24.09         1.16 o                         
   6  12   3          0.70         -0.07         2.31 o                         
  -6  13   3        173.14        134.81        10.43 o                         
  -5  13   3         43.94         42.09         3.49 o                         
  -4  13   3       1503.54       1504.29         9.78 o                         
  -3  13   3       1116.06       1119.21         8.97 o                         
  -2  13   3        437.06        434.83         4.57 o                         
  -1  13   3       2124.21       2137.51        20.15 o                         
   0  13   3          1.32          1.91         1.21 o                         
   1  13   3        205.71        207.44         1.85 o                         
   2  13   3        197.81        208.80         2.90 o                         
   3  13   3       2040.82       2060.16        32.72 o                         
   4  13   3        621.04        634.77         6.63 o                         
   5  13   3        409.74        372.34         5.68 o                         
  -4  14   3          2.15          3.34         1.01 o                         
  -3  14   3        270.24        258.23        20.86 o                         
  -2  14   3        128.58        122.87         2.09 o                         
  -1  14   3        633.31        617.69         8.56 o                         
   0  14   3        275.94        279.70         3.07 o                         
   1  14   3        130.36        132.64         1.97 o                         
   2  14   3         65.41         63.19         1.55 o                         
 -14   0   4        807.06        870.33        11.48 o                         
 -13   0   4        376.42        386.61         4.52 o                         
 -12   0   4        623.12        595.01         7.27 o                         
 -11   0   4       1021.39       1067.64        15.12 o                         
 -10   0   4         38.28         39.33         2.48 o                         
  -9   0   4       2381.69       2248.57        23.78 o                         
  -8   0   4         18.80         23.08         2.95 o                         
  -7   0   4       2385.78       2365.88        35.79 o                         
  -6   0   4        111.52        123.97         4.38 o                         
  -5   0   4       6000.18       5285.19        78.73 o                         
  -4   0   4       9074.06       9070.55       129.46 o                         
  -3   0   4       1277.19       1268.21        12.91 o                         
  -2   0   4       8812.92       9000.36        60.84 o                         
  -1   0   4       1030.08        980.26        21.54 o                         
   0   0   4       2210.25       2561.79        35.77 o                         
   1   0   4       2093.91       2246.39        84.54 o                         
   2   0   4      17238.03      17540.02       306.56 o                         
   3   0   4       2445.79       2502.13        29.58 o                         
   4   0   4        786.32        633.14         9.66 o                         
   5   0   4        458.60        453.06         5.92 o                         
   6   0   4         15.27         23.98         2.20 o                         
   7   0   4        165.90        160.73         4.61 o                         
   8   0   4       4629.07       4579.47        41.71 o                         
   9   0   4       3246.65       3406.19        26.82 o                         
  10   0   4       1060.36       1099.20         7.28 o                         
  11   0   4       2625.78       2666.24        26.35 o                         
  12   0   4         78.91         69.54         1.23 o                         
 -14   1   4         20.54         21.39         1.51 o                         
 -13   1   4       1232.25       1225.25        13.95 o                         
 -12   1   4        653.18        652.42         7.74 o                         
 -11   1   4       4005.17       3867.95        35.65 o                         
 -10   1   4       2046.05       1964.35         8.69 o                         
  -9   1   4        207.80        209.42         5.47 o                         
  -8   1   4       4707.89       4538.64        64.18 o                         
  -7   1   4        131.80        135.47         2.29 o                         
  -6   1   4        291.85        279.21         5.20 o                         
  -5   1   4        583.65        572.41         9.26 o                         
  -4   1   4       7223.83       6858.29        89.21 o                         
  -3   1   4       1312.60       1235.09        13.65 o                         
  -2   1   4       1103.86       1010.42         6.63 o                         
  -1   1   4        222.57        205.93         2.82 o                         
   0   1   4         44.18         48.46         1.70 o                         
   1   1   4       3559.88       3670.31        30.81 o                         
   2   1   4       1360.30       1415.40        17.98 o                         
   3   1   4       1068.75       1074.01        15.35 o                         
   4   1   4       1188.92       1240.99         7.22 o                         
   5   1   4        479.86        457.45         6.37 o                         
   6   1   4        260.72        277.74         5.07 o                         
   7   1   4         61.34         77.35         1.72 o                         
   8   1   4         58.84         69.66         2.03 o                         
   9   1   4        235.95        237.46         2.33 o                         
  10   1   4        228.76        228.46         1.95 o                         
  11   1   4         64.85         58.87         1.02 o                         
  12   1   4        105.00         82.40         1.01 o                         
 -14   2   4         54.82         51.66         1.51 o                         
 -13   2   4         66.54         65.55         1.90 o                         
 -12   2   4          5.89          4.66         2.12 o                         
 -11   2   4        964.37        927.08         8.97 o                         
 -10   2   4         26.16         35.43         1.75 o                         
  -9   2   4       4309.96       4062.06        24.51 o                         
  -8   2   4       2354.18       2224.30        27.69 o                         
  -7   2   4         14.96         15.83         1.75 o                         
  -6   2   4        280.21        253.58         3.53 o                         
  -5   2   4       4104.75       4426.64        26.93 o                         
  -4   2   4        224.24        228.54         3.78 o                         
  -3   2   4        590.99        594.36         3.86 o                         
  -2   2   4       9956.35      10258.11        57.04 o                         
  -1   2   4       3357.50       3520.42        19.86 o                         
   0   2   4        319.64        318.23         5.63 o                         
   1   2   4        169.07        204.17         4.36 o                         
   2   2   4       3239.83       3096.54        27.07 o                         
   3   2   4        484.50        498.02         5.15 o                         
   4   2   4       2960.33       2963.65        16.47 o                         
   5   2   4       1919.71       1961.60         9.15 o                         
   6   2   4        199.07        231.18         2.52 o                         
   7   2   4         13.16         17.10         1.66 o                         
   8   2   4        804.87        857.89         6.92 o                         
   9   2   4        364.26        375.62         2.79 o                         
  10   2   4        222.07        221.43         1.85 o                         
  11   2   4        928.54        913.64         5.74 o                         
  12   2   4         11.75          8.45         0.65 o                         
 -14   3   4         16.14         13.46         1.52 o                         
 -13   3   4       1103.87       1155.17         9.70 o                         
 -12   3   4         97.16         92.58         2.07 o                         
 -11   3   4        188.77        197.94         2.59 o                         
 -10   3   4        641.34        586.94         5.90 o                         
  -9   3   4        812.03        794.46         8.49 o                         
  -8   3   4        113.66        122.17         4.19 o                         
  -7   3   4       2634.89       2491.54        21.62 o                         
  -6   3   4       3306.27       3254.16        41.03 o                         
  -5   3   4         15.02         21.95         1.44 o                         
  -4   3   4        868.07        833.05         6.65 o                         
  -3   3   4       5407.96       5416.21        37.90 o                         
  -2   3   4       2213.40       2208.61        13.71 o                         
  -1   3   4       1432.70       1400.03        11.68 o                         
   0   3   4       5398.15       5474.84        35.57 o                         
   1   3   4        967.98        984.45        11.15 o                         
   2   3   4       3149.51       3161.02        44.22 o                         
   3   3   4        177.69        187.06         2.26 o                         
   4   3   4       3937.96       3990.12        28.77 o                         
   5   3   4       3816.22       3962.75        33.57 o                         
   6   3   4       2934.51       2916.50        17.69 o                         
   7   3   4       1484.38       1547.00         7.64 o                         
   8   3   4        345.07        366.16         2.71 o                         
   9   3   4       1816.53       1826.73         8.10 o                         
  10   3   4          2.72          2.62         1.06 o                         
  11   3   4         75.00         76.22         1.56 o                         
 -14   4   4       1435.26       1548.16        15.89 o                         
 -13   4   4        805.21        846.35         5.74 o                         
 -12   4   4        826.78        818.92         6.11 o                         
 -11   4   4        563.34        560.79         4.53 o                         
 -10   4   4        219.70        207.18         2.78 o                         
  -9   4   4        826.57        779.15         5.03 o                         
  -8   4   4       2084.81       1978.53        13.76 o                         
  -7   4   4       2048.64       1983.24        17.51 o                         
  -6   4   4       6467.58       6430.34        34.09 o                         
  -5   4   4       5742.84       5826.63        51.13 o                         
  -4   4   4        637.40        565.11         7.05 o                         
  -3   4   4        155.26        133.81         3.54 o                         
  -2   4   4        841.60        967.90         9.20 o                         
  -1   4   4         55.65         46.40         2.04 o                         
   0   4   4       4408.45       4519.31        60.11 o                         
   1   4   4        965.41        936.17         7.98 o                         
   2   4   4        479.74        430.84         2.97 o                         
   3   4   4       3423.89       3646.94        23.31 o                         
   4   4   4       1999.35       2027.77        15.71 o                         
   5   4   4        218.85        238.33         2.54 o                         
   6   4   4         15.00         19.65         1.56 o                         
   7   4   4         45.73         49.75         1.55 o                         
   8   4   4         46.58         41.59         1.59 o                         
   9   4   4        199.73        193.64         1.72 o                         
  10   4   4        151.43        153.40         1.41 o                         
  11   4   4        131.73        142.01         2.00 o                         
 -14   5   4         58.32         64.86         1.48 o                         
 -13   5   4         41.91         40.62         2.10 o                         
 -12   5   4        115.75        132.35         3.18 o                         
 -11   5   4         19.58         24.51         2.06 o                         
 -10   5   4         87.15         89.06         2.39 o                         
  -9   5   4       1237.35       1185.33         8.18 o                         
  -8   5   4       1176.49       1144.87         7.89 o                         
  -7   5   4       2703.23       2529.20        35.96 o                         
  -6   5   4        670.62        662.06         6.84 o                         
  -5   5   4        665.73        629.18         4.61 o                         
  -4   5   4        476.65        526.16         4.35 o                         
  -3   5   4         43.78         47.07         2.35 o                         
  -2   5   4       4511.26       4544.21        62.57 o                         
  -1   5   4       6749.46       7309.62        52.09 o                         
   0   5   4       5299.41       5088.67        55.54 o                         
   1   5   4        722.47        686.04         6.32 o                         
   2   5   4        169.81        156.50         1.67 o                         
   3   5   4        123.33        137.96         1.95 o                         
   4   5   4        256.75        294.41         3.05 o                         
   5   5   4        648.82        644.62         5.91 o                         
   6   5   4       2590.02       2701.76        17.75 o                         
   7   5   4       2651.71       2674.65        11.96 o                         
   8   5   4       1458.59       1461.64         6.14 o                         
   9   5   4         44.70         54.24         1.26 o                         
  10   5   4         60.37         56.88         1.06 o                         
  11   5   4        202.40        202.50         2.58 o                         
 -13   6   4         49.05         50.36         1.88 o                         
 -12   6   4          3.31          3.42         2.67 o                         
 -11   6   4          0.48          2.24         2.65 o                         
 -10   6   4        872.86        823.16         6.76 o                         
  -9   6   4       1515.32       1443.60         9.01 o                         
  -8   6   4        383.72        368.67         4.30 o                         
  -7   6   4          0.47          2.79         1.76 o                         
  -6   6   4         28.48         38.32         2.25 o                         
  -5   6   4         73.39         92.66         4.18 o                         
  -4   6   4        446.08        398.68         4.51 o                         
  -3   6   4        169.30        147.86         1.92 o                         
  -2   6   4       1127.09       1174.87         8.48 o                         
  -1   6   4        843.88        859.38         5.97 o                         
   0   6   4         78.33         72.56         1.56 o                         
   1   6   4        329.61        326.73         3.37 o                         
   2   6   4       2082.90       2103.73        13.18 o                         
   3   6   4       2072.71       2142.68        17.55 o                         
   4   6   4        346.70        349.73         3.85 o                         
   5   6   4       1201.08       1269.96         5.16 o                         
   6   6   4        100.47        100.89         1.70 o                         
   7   6   4        109.16        142.07         1.64 o                         
   8   6   4          2.31          2.16         1.22 o                         
   9   6   4        153.63        151.40         1.30 o                         
  10   6   4        119.75        120.74         1.72 o                         
 -13   7   4          7.74          5.61         1.35 o                         
 -12   7   4        806.43        872.01         9.10 o                         
 -11   7   4        163.96        169.86         2.94 o                         
 -10   7   4        397.34        403.12         7.11 o                         
  -9   7   4       1553.07       1508.40        10.01 o                         
  -8   7   4        160.48        153.10         4.01 o                         
  -7   7   4        520.75        505.46         3.90 o                         
  -6   7   4       1061.79       1023.91         8.84 o                         
  -5   7   4        847.52        796.13         7.75 o                         
  -4   7   4         59.99         78.62         1.99 o                         
  -3   7   4       2494.20       2521.26        12.22 o                         
  -2   7   4       1483.23       1510.78         9.75 o                         
  -1   7   4        502.59        538.38         4.51 o                         
   0   7   4       2558.99       2566.92        15.68 o                         
   1   7   4        354.59        336.07         4.35 o                         
   2   7   4        623.99        677.91         4.19 o                         
   3   7   4         11.37         12.00         1.29 o                         
   4   7   4         34.30         39.22         1.66 o                         
   5   7   4         97.50        101.53         1.50 o                         
   6   7   4       1282.55       1378.91         6.92 o                         
   7   7   4        879.48        855.26         3.96 o                         
   8   7   4        100.88         94.80         1.35 o                         
   9   7   4        322.58        337.97         2.10 o                         
  10   7   4         23.67         18.95         1.00 o                         
 -12   8   4        307.57        321.79         4.30 o                         
 -11   8   4         68.27         74.35         2.33 o                         
 -10   8   4        439.22        440.99         5.07 o                         
  -9   8   4        336.51        319.58         3.73 o                         
  -8   8   4         90.59         88.74         2.41 o                         
  -7   8   4        144.01        151.84         2.48 o                         
  -6   8   4       1081.96       1104.72         8.31 o                         
  -5   8   4        808.94        817.65         6.48 o                         
  -4   8   4       3052.32       3089.80        19.48 o                         
  -3   8   4       2648.83       2661.63        20.12 o                         
  -2   8   4        139.68        163.79         2.71 o                         
  -1   8   4         31.27         29.70         1.93 o                         
   0   8   4       2501.17       2576.32        17.51 o                         
   1   8   4       2342.05       2371.72        12.42 o                         
   2   8   4        756.53        806.22         5.59 o                         
   3   8   4       3040.95       3090.04        17.52 o                         
   4   8   4       1818.51       1823.74        10.10 o                         
   5   8   4        967.78        961.59         5.61 o                         
   6   8   4        608.40        608.09         4.38 o                         
   7   8   4        560.17        541.98         3.16 o                         
   8   8   4        161.05        164.14         1.55 o                         
   9   8   4        420.97        463.12         3.98 o                         
 -11   9   4        258.56        271.50         3.33 o                         
 -10   9   4         75.43         76.32         2.13 o                         
  -9   9   4        625.76        628.20         8.32 o                         
  -8   9   4         30.32         37.32         2.07 o                         
  -7   9   4         34.55         44.04         2.91 o                         
  -6   9   4        255.28        273.15         3.17 o                         
  -5   9   4         84.21         89.87         2.06 o                         
  -4   9   4         88.39         94.90         2.20 o                         
  -3   9   4       2882.02       2828.62        14.07 o                         
  -2   9   4        280.43        276.38         2.44 o                         
  -1   9   4        332.27        332.68         2.75 o                         
   0   9   4         48.48         59.27         1.62 o                         
   1   9   4         16.70         20.76         1.62 o                         
   2   9   4        329.53        352.97         2.72 o                         
   3   9   4        683.13        671.18         4.04 o                         
   4   9   4        833.55        818.96         6.35 o                         
   5   9   4         16.43         21.34         1.40 o                         
   6   9   4        842.82        817.39         7.08 o                         
   7   9   4         52.56         61.73         1.27 o                         
   8   9   4         34.10         37.57         1.15 o                         
   9   9   4        721.80        630.93         9.26 o                         
 -10  10   4       1053.17       1038.84        54.98 o                         
  -9  10   4         49.36         50.90         1.45 o                         
  -8  10   4         11.26         12.51         1.65 o                         
  -7  10   4          7.22         12.06         1.78 o                         
  -6  10   4        537.28        532.67         5.79 o                         
  -5  10   4        590.09        605.63         4.46 o                         
  -4  10   4        231.46        235.37         2.54 o                         
  -3  10   4        429.23        426.42         3.39 o                         
  -2  10   4        391.19        407.11         3.30 o                         
  -1  10   4        840.30        859.75         4.79 o                         
   0  10   4        278.58        296.54         2.60 o                         
   1  10   4        280.67        289.78         2.56 o                         
   2  10   4         33.91         31.72         1.57 o                         
   3  10   4       1804.73       1796.84         9.41 o                         
   4  10   4          0.94          3.33         1.37 o                         
   5  10   4          0.18          0.75         1.18 o                         
   6  10   4        161.57        168.36         1.78 o                         
   7  10   4        120.32        138.01         1.66 o                         
   8  10   4        205.85        186.60         3.47 o                         
  -9  11   4         47.88         55.01         4.63 o                         
  -8  11   4       1502.78       1474.64        11.49 o                         
  -7  11   4         35.87         38.49         1.66 o                         
  -6  11   4         26.52         27.57         1.88 o                         
  -5  11   4        195.50        204.69         2.32 o                         
  -4  11   4       1135.25       1124.01         9.89 o                         
  -3  11   4         57.88         56.84         2.50 o                         
  -2  11   4       1011.17       1025.55         8.90 o                         
  -1  11   4        919.55        962.88         6.20 o                         
   0  11   4         44.16         50.07         1.68 o                         
   1  11   4       2395.42       2422.52        20.50 o                         
   2  11   4        129.41        118.82         1.62 o                         
   3  11   4        437.30        424.26         2.62 o                         
   4  11   4         26.39         32.85         1.57 o                         
   5  11   4        540.14        606.00         5.12 o                         
   6  11   4         73.74         83.86         1.91 o                         
   7  11   4         87.36         78.37         1.38 o                         
  -8  12   4         20.18         19.06         1.21 o                         
  -7  12   4        693.26        697.61         7.93 o                         
  -6  12   4        976.41        899.76        10.76 o                         
  -5  12   4       1181.47       1162.51        14.28 o                         
  -4  12   4         98.43        106.56         1.74 o                         
  -3  12   4         50.39         55.42         1.78 o                         
  -2  12   4        368.92        367.37         3.03 o                         
  -1  12   4          4.96          8.05         1.39 o                         
   0  12   4         24.97         27.31         1.52 o                         
   1  12   4        521.62        530.96         3.84 o                         
   2  12   4       1447.09       1501.83         9.34 o                         
   3  12   4        816.25        799.41         8.21 o                         
   4  12   4        618.52        646.58         9.04 o                         
   5  12   4         73.46         64.76         1.48 o                         
  -6  13   4        207.78        173.70         3.44 o                         
  -5  13   4         35.96         33.80         1.50 o                         
  -4  13   4        531.33        522.56         8.84 o                         
  -3  13   4         22.64         25.14         0.99 o                         
  -2  13   4        199.22        197.17         1.72 o                         
  -1  13   4       1515.75       1509.17        18.92 o                         
   0  13   4        408.36        385.05         3.26 o                         
   1  13   4        263.01        279.53         3.96 o                         
   2  13   4          3.24          3.63         1.00 o                         
   3  13   4          8.20          6.18         0.81 o                         
   4  13   4         41.81         37.63         2.03 o                         
  -3  14   4        143.48        119.27         3.18 o                         
  -2  14   4        143.83        118.43         3.48 o                         
  -1  14   4        209.42        170.44         2.40 o                         
   0  14   4        161.14        133.34         3.00 o                         
 -14   1   5         55.35         65.01         1.65 o                         
 -13   1   5        529.85        543.42         7.75 o                         
 -12   1   5        667.62        613.88         5.91 o                         
 -11   1   5        317.69        286.36         2.94 o                         
 -10   1   5       1594.93       1475.74         7.54 o                         
  -9   1   5        763.60        781.77         5.27 o                         
  -8   1   5       1586.52       1533.22        13.89 o                         
  -7   1   5        927.96        919.26        18.38 o                         
  -6   1   5       4935.70       4586.52        32.12 o                         
  -5   1   5        386.13        315.55         5.24 o                         
  -4   1   5        102.76         83.89         2.81 o                         
  -3   1   5         24.14         21.93         1.21 o                         
  -2   1   5       1375.24       1308.01        11.48 o                         
  -1   1   5       4423.03       4935.61        50.69 o                         
   0   1   5       2269.79       2144.96        15.73 o                         
   1   1   5       2163.08       2087.13        19.05 o                         
   2   1   5       1866.84       1809.64        23.71 o                         
   3   1   5        367.68        430.68         5.84 o                         
   4   1   5         49.93         62.62         1.76 o                         
   5   1   5        231.63        231.80         2.90 o                         
   6   1   5         66.07         72.06         1.76 o                         
   7   1   5        484.49        497.18         3.94 o                         
   8   1   5        544.34        562.05         4.08 o                         
   9   1   5        887.81        864.31         5.21 o                         
  10   1   5         62.52         69.83         1.12 o                         
  11   1   5         88.32         87.79         1.99 o                         
 -14   2   5         29.87         44.99         1.45 o                         
 -13   2   5         46.50         50.49         1.97 o                         
 -12   2   5       2032.39       2047.96        18.32 o                         
 -11   2   5        466.46        475.56         5.78 o                         
 -10   2   5        921.07        875.60         6.77 o                         
  -9   2   5       2306.21       2291.75         9.20 o                         
  -8   2   5        180.96        169.22         4.32 o                         
  -7   2   5       1848.80       1795.46        15.04 o                         
  -6   2   5         60.07         60.54         2.81 o                         
  -5   2   5       4122.71       4183.37        33.56 o                         
  -4   2   5       4074.84       4109.08        41.89 o                         
  -3   2   5       5231.63       5204.66        27.39 o                         
  -2   2   5       2125.87       1982.63        16.83 o                         
  -1   2   5       1849.85       1758.90        15.21 o                         
   0   2   5       8554.22       8792.08        80.36 o                         
   1   2   5         69.97         80.05         2.97 o                         
   2   2   5         56.83         56.78         1.54 o                         
   3   2   5        385.35        386.70         4.46 o                         
   4   2   5       3586.00       3525.70        25.33 o                         
   5   2   5       1348.53       1396.86         7.36 o                         
   6   2   5       1201.83       1210.96        11.58 o                         
   7   2   5       1021.58       1006.93         6.59 o                         
   8   2   5         77.62         85.30         1.72 o                         
   9   2   5         37.28         43.84         1.33 o                         
  10   2   5        462.76        467.68         2.65 o                         
  11   2   5        567.36        541.18         3.68 o                         
 -14   3   5        168.55        199.42         7.82 o                         
 -13   3   5         84.81        102.10         2.01 o                         
 -12   3   5         25.35         31.58         2.13 o                         
 -11   3   5        319.57        323.83         3.16 o                         
 -10   3   5        269.21        254.94         2.67 o                         
  -9   3   5        743.43        667.69         4.14 o                         
  -8   3   5       1402.74       1324.17        18.60 o                         
  -7   3   5       1573.52       1438.76        12.51 o                         
  -6   3   5       4271.62       4105.88        46.91 o                         
  -5   3   5        484.57        485.67         7.17 o                         
  -4   3   5        564.78        590.18         7.16 o                         
  -3   3   5        489.91        428.55         5.63 o                         
  -2   3   5        908.27        851.77         7.19 o                         
  -1   3   5        442.85        532.21         6.53 o                         
   0   3   5        987.02       1034.50         8.67 o                         
   1   3   5       3190.17       3206.67        34.04 o                         
   2   3   5        324.90        349.89         7.01 o                         
   3   3   5       2327.65       2288.53        20.36 o                         
   4   3   5         90.30        107.13         1.68 o                         
   5   3   5        334.34        329.77         3.23 o                         
   6   3   5        316.21        349.32         3.02 o                         
   7   3   5        842.65        831.71         5.16 o                         
   8   3   5         85.89         94.01         1.48 o                         
   9   3   5        131.42        133.57         1.57 o                         
  10   3   5        482.27        495.27         3.09 o                         
  11   3   5         15.15         15.45         0.70 o                         
 -14   4   5          0.35          2.69         1.79 o                         
 -13   4   5        722.44        780.22         6.34 o                         
 -12   4   5         10.45         15.19         1.90 o                         
 -11   4   5         76.31         84.59         2.25 o                         
 -10   4   5        231.64        218.06         2.39 o                         
  -9   4   5       1481.25       1444.68        11.46 o                         
  -8   4   5         32.85         37.14         1.73 o                         
  -7   4   5         62.46         49.52         3.32 o                         
  -6   4   5        122.51        118.49         2.73 o                         
  -5   4   5          6.96         16.88         1.68 o                         
  -4   4   5       5011.34       5099.44        51.72 o                         
  -3   4   5        362.12        332.12         4.10 o                         
  -2   4   5        818.41        868.13         6.96 o                         
  -1   4   5        276.81        319.29         3.23 o                         
   0   4   5       1360.86       1362.00        14.50 o                         
   1   4   5         24.52         22.47         1.39 o                         
   2   4   5         44.78         48.50         1.26 o                         
   3   4   5        536.89        520.08         3.15 o                         
   4   4   5         57.04         61.50         1.48 o                         
   5   4   5        856.08        879.24         5.44 o                         
   6   4   5        396.06        398.20         2.62 o                         
   7   4   5        230.48        266.61         2.12 o                         
   8   4   5        179.67        193.63         1.78 o                         
   9   4   5         37.29         44.05         1.13 o                         
  10   4   5        163.74        153.33         1.54 o                         
 -13   5   5         76.41         92.03         2.49 o                         
 -12   5   5        132.46        132.64         2.56 o                         
 -11   5   5       3178.80       3155.64        17.58 o                         
 -10   5   5         20.46         14.95         1.82 o                         
  -9   5   5        936.26        898.99        10.14 o                         
  -8   5   5         80.73         86.25         2.79 o                         
  -7   5   5       2261.82       2177.76        15.66 o                         
  -6   5   5        111.03        121.35         3.13 o                         
  -5   5   5       2646.23       2579.00        24.55 o                         
  -4   5   5       4221.04       4129.59        29.10 o                         
  -3   5   5         51.33         55.19         2.01 o                         
  -2   5   5       1246.20       1241.07         9.82 o                         
  -1   5   5       1615.58       1581.12        13.15 o                         
   0   5   5        272.08        279.44         3.65 o                         
   1   5   5         78.89         90.35         1.78 o                         
   2   5   5       5815.67       5776.12        32.87 o                         
   3   5   5        844.19        853.88         8.30 o                         
   4   5   5       1183.83       1186.42         6.57 o                         
   5   5   5        669.02        653.49         5.63 o                         
   6   5   5       1293.61       1310.44         7.56 o                         
   7   5   5        501.75        486.57         2.89 o                         
   8   5   5        754.91        796.79         3.89 o                         
   9   5   5        723.42        759.89         5.86 o                         
  10   5   5        410.86        353.59         3.01 o                         
 -13   6   5        748.97        764.84        14.32 o                         
 -12   6   5         78.51         92.87         2.81 o                         
 -11   6   5       1270.62       1279.97         9.38 o                         
 -10   6   5       2581.66       2586.60        13.82 o                         
  -9   6   5       1066.32       1041.81         7.75 o                         
  -8   6   5        397.94        401.64         4.31 o                         
  -7   6   5       3125.07       3000.86        18.24 o                         
  -6   6   5        992.33        978.35         7.06 o                         
  -5   6   5         68.36         75.04         2.59 o                         
  -4   6   5       2369.17       2280.68        17.69 o                         
  -3   6   5       1844.00       1825.50        11.05 o                         
  -2   6   5       4090.82       4214.50        24.45 o                         
  -1   6   5       2872.34       2910.35        18.13 o                         
   0   6   5       1369.42       1383.11         8.48 o                         
   1   6   5          6.42          8.88         1.61 o                         
   2   6   5        826.01        825.99         5.28 o                         
   3   6   5        410.21        420.09         3.46 o                         
   4   6   5        152.41        160.17         1.62 o                         
   5   6   5       2948.12       2998.08        17.21 o                         
   6   6   5        342.47        369.75         2.67 o                         
   7   6   5         88.93         98.41         1.57 o                         
   8   6   5        556.88        537.46         3.32 o                         
   9   6   5        175.77        187.15         2.18 o                         
  10   6   5        219.07        207.42         3.65 o                         
 -12   7   5        247.71        285.77         4.08 o                         
 -11   7   5       1366.40       1444.54        12.55 o                         
 -10   7   5         14.30         12.84         1.98 o                         
  -9   7   5        165.89        161.13         2.61 o                         
  -8   7   5         27.09         32.11         1.89 o                         
  -7   7   5        819.29        795.41         5.27 o                         
  -6   7   5         45.76         53.40         1.91 o                         
  -5   7   5       1451.92       1409.82         9.28 o                         
  -4   7   5        593.36        577.51         5.04 o                         
  -3   7   5        256.29        245.47         2.69 o                         
  -2   7   5        454.97        478.36         4.51 o                         
  -1   7   5        994.69       1034.82         7.01 o                         
   0   7   5       1038.20       1023.77         7.43 o                         
   1   7   5        732.65        773.54         4.32 o                         
   2   7   5       2332.82       2383.36        10.06 o                         
   3   7   5        142.51        151.24         1.68 o                         
   4   7   5        352.05        361.32         2.37 o                         
   5   7   5          8.64         14.21         1.63 o                         
   6   7   5       1043.67       1066.45         5.29 o                         
   7   7   5         23.21         29.97         1.25 o                         
   8   7   5       1104.78       1089.28         5.33 o                         
   9   7   5        937.68        903.45        17.52 o                         
 -12   8   5          0.74          1.45         1.32 o                         
 -11   8   5        315.73        315.59         6.89 o                         
 -10   8   5         11.41         12.20         1.70 o                         
  -9   8   5       1787.44       1804.39        16.85 o                         
  -8   8   5          0.28          2.45         1.87 o                         
  -7   8   5        211.83        197.61         2.68 o                         
  -6   8   5        904.06        897.56         8.11 o                         
  -5   8   5        116.29        115.97         1.95 o                         
  -4   8   5       2091.40       2023.98        15.98 o                         
  -3   8   5         16.53         19.12         1.57 o                         
  -2   8   5        638.29        615.48         4.86 o                         
  -1   8   5        111.92        115.43         2.21 o                         
   0   8   5       1767.62       1789.24         8.26 o                         
   1   8   5          8.49          9.03         1.35 o                         
   2   8   5        115.24        125.80         1.77 o                         
   3   8   5        354.29        351.26         2.44 o                         
   4   8   5         97.62         99.80         1.49 o                         
   5   8   5         31.13         37.40         1.47 o                         
   6   8   5        400.62        434.94         3.05 o                         
   7   8   5        696.70        710.33         4.87 o                         
   8   8   5          4.59         10.90         1.29 o                         
   9   8   5          0.63          2.23         0.76 o                         
 -11   9   5        160.32        168.64         2.76 o                         
 -10   9   5        328.15        339.79         5.34 o                         
  -9   9   5       1686.40       1728.01        15.47 o                         
  -8   9   5       1200.21       1234.33        10.96 o                         
  -7   9   5       1023.46       1003.82         6.55 o                         
  -6   9   5        760.50        759.69         4.50 o                         
  -5   9   5         48.04         58.53         1.73 o                         
  -4   9   5        608.28        597.05         4.72 o                         
  -3   9   5        115.77        112.16         1.95 o                         
  -2   9   5        992.32        979.40         7.91 o                         
  -1   9   5        414.56        423.14         3.33 o                         
   0   9   5       1371.99       1388.49         6.74 o                         
   1   9   5       1994.44       2084.12         9.14 o                         
   2   9   5         89.65         94.31         1.69 o                         
   3   9   5         78.01         80.48         1.56 o                         
   4   9   5        432.12        441.01         2.99 o                         
   5   9   5         73.55         77.95         1.57 o                         
   6   9   5         10.71         10.12         1.08 o                         
   7   9   5         77.49         84.48         1.56 o                         
   8   9   5         39.78         39.15         1.68 o                         
 -10  10   5        112.96        106.85        15.50 o                         
  -9  10   5        264.55        278.93         3.51 o                         
  -8  10   5       1442.97       1453.80        14.05 o                         
  -7  10   5       1005.44       1025.05         6.90 o                         
  -6  10   5        164.21        163.59         2.43 o                         
  -5  10   5        142.51        137.10         2.06 o                         
  -4  10   5        922.08        898.27         9.68 o                         
  -3  10   5        744.15        770.92         8.56 o                         
  -2  10   5        589.60        626.64         6.89 o                         
  -1  10   5       1605.61       1676.54        10.64 o                         
   0  10   5        810.54        828.14         5.75 o                         
   1  10   5        160.78        164.49         1.93 o                         
   2  10   5          8.78         12.31         1.40 o                         
   3  10   5       1002.51       1013.76         5.70 o                         
   4  10   5       2220.42       2299.86        16.98 o                         
   5  10   5       1031.63       1088.97         8.04 o                         
   6  10   5       1057.87       1072.04        17.40 o                         
   7  10   5        930.34        905.69         9.24 o                         
  -9  11   5         32.36         34.83         1.52 o                         
  -8  11   5        195.71        182.00         2.67 o                         
  -7  11   5        216.99        215.42         3.91 o                         
  -6  11   5        516.88        516.11         4.86 o                         
  -5  11   5         95.52         97.05         1.89 o                         
  -4  11   5        146.58        157.38         2.47 o                         
  -3  11   5        208.03        216.73         3.69 o                         
  -2  11   5        619.80        627.86         5.24 o                         
  -1  11   5        680.05        695.42         3.91 o                         
   0  11   5         50.59         54.93         1.47 o                         
   1  11   5         59.21         66.45         1.49 o                         
   2  11   5         79.49         88.47         1.31 o                         
   3  11   5         18.32         23.19         0.98 o                         
   4  11   5         75.35         72.83         1.26 o                         
   5  11   5         29.50         27.08         1.26 o                         
   6  11   5          9.72          7.44         0.68 o                         
  -8  12   5        187.49        150.17         2.86 o                         
  -7  12   5         86.97         85.62         2.60 o                         
  -6  12   5        604.85        571.82         6.61 o                         
  -5  12   5        791.89        745.38         4.99 o                         
  -4  12   5         64.06         68.62         1.62 o                         
  -3  12   5        154.02        158.65         1.86 o                         
  -2  12   5         46.94         52.14         1.96 o                         
  -1  12   5         89.60         86.56         1.40 o                         
   0  12   5        264.56        268.91         3.11 o                         
   1  12   5        317.17        329.40         2.64 o                         
   2  12   5         19.23         14.23         0.91 o                         
   3  12   5          1.31          2.13         1.45 o                         
   4  12   5         78.17         71.26         1.53 o                         
  -6  13   5       1995.52       1602.34        22.51 o                         
  -5  13   5        760.39        645.20        24.35 o                         
  -4  13   5        529.36        490.73         5.30 o                         
  -3  13   5        876.25        874.09        11.54 o                         
  -2  13   5         62.99         60.06         5.59 o                         
  -1  13   5         17.40         23.24         1.37 o                         
   0  13   5         61.84         61.99         2.03 o                         
   1  13   5        759.48        691.01         7.45 o                         
   2  13   5        476.37        402.11         7.53 o                         
 -14   0   6        918.23       1046.27        11.55 o                         
 -13   0   6        975.20       1069.86        17.33 o                         
 -12   0   6         16.91         26.01         3.06 o                         
 -11   0   6        200.85        177.06         3.45 o                         
 -10   0   6       1365.90       1233.28         7.94 o                         
  -9   0   6        119.90        119.86         2.37 o                         
  -8   0   6        906.81        796.18        14.87 o                         
  -7   0   6      12527.42      11472.08       121.63 o                         
  -6   0   6        530.97        519.74        11.47 o                         
  -5   0   6       4025.65       4023.49        63.92 o                         
  -4   0   6        890.61        828.66         9.59 o                         
  -3   0   6       1513.90       1413.30        12.38 o                         
  -2   0   6        503.02        552.79         7.00 o                         
  -1   0   6       3902.49       3900.89        71.15 o                         
   0   0   6      15689.58      16074.73       263.60 o                         
   1   0   6       6894.83       7061.19        62.43 o                         
   2   0   6      12372.11      12627.08       174.80 o                         
   3   0   6         99.95        122.33         2.92 o                         
   4   0   6          2.42          7.24         2.16 o                         
   5   0   6        204.92        210.07         2.77 o                         
   6   0   6       2558.22       2635.53        17.70 o                         
   7   0   6       1224.32       1282.61        10.92 o                         
   8   0   6       2356.71       2393.01        15.17 o                         
   9   0   6       3086.72       3057.33        19.50 o                         
  10   0   6         69.94         64.43         1.80 o                         
 -14   1   6         23.44         28.20         1.40 o                         
 -13   1   6       2693.37       2879.59        23.80 o                         
 -12   1   6        540.89        551.17         5.86 o                         
 -11   1   6        484.16        500.94         3.70 o                         
 -10   1   6        311.98        311.09         3.19 o                         
  -9   1   6       1040.69        957.68         5.15 o                         
  -8   1   6        104.55         92.76         5.02 o                         
  -7   1   6       2754.31       2580.54        20.30 o                         
  -6   1   6       8604.64       8539.33        98.86 o                         
  -5   1   6       2208.42       2087.40        15.75 o                         
  -4   1   6       5560.20       5284.01        39.80 o                         
  -3   1   6        194.55        191.10         3.68 o                         
  -2   1   6         21.88         26.76         1.54 o                         
  -1   1   6        208.51        187.45         3.37 o                         
   0   1   6       1602.19       1533.58        16.98 o                         
   1   1   6        396.56        404.92         4.17 o                         
   2   1   6       2977.20       3019.76        27.38 o                         
   3   1   6       2428.19       2482.56        20.10 o                         
   4   1   6        523.45        566.89         6.64 o                         
   5   1   6        261.12        263.75         2.06 o                         
   6   1   6        247.33        259.01         2.27 o                         
   7   1   6          0.71          3.49         1.56 o                         
   8   1   6        160.32        167.37         1.82 o                         
   9   1   6        253.43        243.71         1.58 o                         
  10   1   6        143.26        136.87         1.99 o                         
 -14   2   6         20.06         25.37         1.29 o                         
 -13   2   6          3.41          5.50         1.93 o                         
 -12   2   6         73.18         65.17         2.06 o                         
 -11   2   6       1089.85       1145.13         8.39 o                         
 -10   2   6        818.62        742.59         4.25 o                         
  -9   2   6       1420.45       1372.88         9.95 o                         
  -8   2   6       1589.72       1540.40         9.52 o                         
  -7   2   6        297.15        257.05         4.80 o                         
  -6   2   6         13.16         19.79         3.17 o                         
  -5   2   6        566.75        542.03         6.06 o                         
  -4   2   6       4350.59       4274.56        21.41 o                         
  -3   2   6        242.50        261.85         4.86 o                         
  -2   2   6       1240.30       1100.68         6.67 o                         
  -1   2   6         70.66         80.59         1.80 o                         
   0   2   6        496.50        562.41         6.56 o                         
   1   2   6         22.32         34.16         1.53 o                         
   2   2   6       2091.66       2117.46        22.61 o                         
   3   2   6        400.67        379.49         3.24 o                         
   4   2   6        451.40        448.07         4.40 o                         
   5   2   6        948.68        993.52         7.11 o                         
   6   2   6        156.26        155.75         1.86 o                         
   7   2   6         10.91         10.37         1.40 o                         
   8   2   6        237.03        250.22         2.09 o                         
   9   2   6         17.07         32.14         0.99 o                         
  10   2   6         32.18         26.44         0.81 o                         
 -14   3   6        303.02        304.75        14.19 o                         
 -13   3   6         34.12         39.72         2.01 o                         
 -12   3   6        113.62        120.36         2.33 o                         
 -11   3   6        345.79        369.77         3.39 o                         
 -10   3   6        891.23        852.99         4.61 o                         
  -9   3   6       2839.17       2728.71        17.25 o                         
  -8   3   6        182.73        160.71         2.02 o                         
  -7   3   6       1567.28       1435.91        25.61 o                         
  -6   3   6        507.35        489.87         5.83 o                         
  -5   3   6       1713.87       1677.18        11.53 o                         
  -4   3   6        236.02        218.06         3.62 o                         
  -3   3   6       1793.94       1754.35        18.68 o                         
  -2   3   6       6241.32       6332.17        46.49 o                         
  -1   3   6       1367.39       1368.34        15.87 o                         
   0   3   6       2246.75       2261.53        19.36 o                         
   1   3   6        664.14        728.46        12.23 o                         
   2   3   6       1350.26       1337.77         8.43 o                         
   3   3   6        137.04        145.37         2.06 o                         
   4   3   6       3573.69       3652.62        18.99 o                         
   5   3   6       1172.77       1208.55         7.28 o                         
   6   3   6       1137.73       1149.08         7.47 o                         
   7   3   6        651.64        650.69         3.54 o                         
   8   3   6        141.09        150.26         1.58 o                         
   9   3   6        337.18        329.50         2.97 o                         
  10   3   6        620.09        544.08         7.28 o                         
 -14   4   6        296.61        317.56        12.96 o                         
 -13   4   6         76.81         86.97         2.96 o                         
 -12   4   6          1.56          3.83         1.61 o                         
 -11   4   6        648.62        640.07         4.10 o                         
 -10   4   6        973.42       1005.91         8.23 o                         
  -9   4   6       2426.59       2343.42        11.82 o                         
  -8   4   6       2130.15       2023.02        11.99 o                         
  -7   4   6        454.76        481.79         4.94 o                         
  -6   4   6        448.97        448.03         5.41 o                         
  -5   4   6         18.85         22.98         2.32 o                         
  -4   4   6         98.78         82.97         2.47 o                         
  -3   4   6       1494.28       1412.88        17.29 o                         
  -2   4   6       5363.26       5497.53        37.24 o                         
  -1   4   6       2335.87       2329.10        19.45 o                         
   0   4   6        696.87        700.82         7.20 o                         
   1   4   6        169.12        183.46         2.51 o                         
   2   4   6        222.95        219.32         2.76 o                         
   3   4   6        835.33        828.53         6.42 o                         
   4   4   6         44.90         44.70         1.37 o                         
   5   4   6        808.05        835.56         4.22 o                         
   6   4   6        182.68        179.94         1.75 o                         
   7   4   6        226.63        221.63         1.78 o                         
   8   4   6        106.38        118.82         1.29 o                         
   9   4   6         66.42         76.69         1.11 o                         
  10   4   6        105.75         84.37         1.04 o                         
 -13   5   6        167.20        194.83         4.37 o                         
 -12   5   6         59.73         76.85         2.35 o                         
 -11   5   6        300.32        299.48         3.44 o                         
 -10   5   6        292.84        302.82         3.59 o                         
  -9   5   6         74.26         89.11         2.13 o                         
  -8   5   6        776.40        760.81         5.09 o                         
  -7   5   6         43.45         50.18         1.77 o                         
  -6   5   6        240.99        219.26         2.26 o                         
  -5   5   6        468.14        443.65         6.63 o                         
  -4   5   6        976.06       1031.14        10.87 o                         
  -3   5   6       2096.25       2013.81        16.31 o                         
  -2   5   6       2500.03       2482.30        16.57 o                         
  -1   5   6        847.16        842.02         5.61 o                         
   0   5   6         31.63         35.80         2.19 o                         
   1   5   6        625.56        609.31        10.24 o                         
   2   5   6        393.83        415.21         3.20 o                         
   3   5   6       1899.78       1929.40        12.45 o                         
   4   5   6       3820.01       3926.88        23.13 o                         
   5   5   6       1840.06       1847.69         9.97 o                         
   6   5   6         76.23         84.57         1.40 o                         
   7   5   6         68.92         83.63         1.47 o                         
   8   5   6         14.11         14.56         1.05 o                         
   9   5   6         19.94         25.02         1.41 o                         
 -13   6   6        102.45        100.44         2.22 o                         
 -12   6   6         55.49         49.92         2.17 o                         
 -11   6   6          6.29          5.15         2.34 o                         
 -10   6   6        306.87        294.09         3.00 o                         
  -9   6   6       1095.54       1089.43         7.27 o                         
  -8   6   6        376.75        398.34         3.43 o                         
  -7   6   6          6.88          8.83         1.79 o                         
  -6   6   6         70.81         75.15         1.74 o                         
  -5   6   6        349.34        344.96         4.75 o                         
  -4   6   6       2427.38       2486.78        43.81 o                         
  -3   6   6        973.98        968.03         9.04 o                         
  -2   6   6         21.13         32.68         2.35 o                         
  -1   6   6        222.99        217.15         3.35 o                         
   0   6   6         38.74         42.48         1.83 o                         
   1   6   6         62.85         65.27         1.80 o                         
   2   6   6        162.02        161.18         1.82 o                         
   3   6   6        752.52        726.01         5.51 o                         
   4   6   6         37.04         31.44         1.52 o                         
   5   6   6         11.03          9.73         1.39 o                         
   6   6   6          3.07          3.64         1.31 o                         
   7   6   6        564.27        567.42         3.14 o                         
   8   6   6         88.51         97.05         1.35 o                         
   9   6   6         35.72         37.97         1.48 o                         
 -12   7   6       1749.74       1828.64        40.85 o                         
 -11   7   6       1101.80       1171.42         9.04 o                         
 -10   7   6        128.72        132.58         2.30 o                         
  -9   7   6        327.42        338.94         2.88 o                         
  -8   7   6         21.53         23.64         1.82 o                         
  -7   7   6        384.89        375.38         4.16 o                         
  -6   7   6        372.88        408.59         6.34 o                         
  -5   7   6       1481.28       1491.73         9.83 o                         
  -4   7   6         94.86        110.63         1.90 o                         
  -3   7   6        975.03        980.48         6.35 o                         
  -2   7   6        214.75        232.71         3.29 o                         
  -1   7   6       1600.18       1665.62        11.01 o                         
   0   7   6        440.82        449.34         3.08 o                         
   1   7   6         56.68         59.04         1.50 o                         
   2   7   6         41.45         50.42         1.40 o                         
   3   7   6        657.71        697.02         5.91 o                         
   4   7   6        776.35        780.45         5.59 o                         
   5   7   6         35.68         42.84         1.36 o                         
   6   7   6         58.35         63.74         1.27 o                         
   7   7   6         63.43         66.33         1.32 o                         
   8   7   6        180.99        182.37         2.58 o                         
 -12   8   6        251.86        240.00        18.25 o                         
 -11   8   6        118.14        121.08         3.11 o                         
 -10   8   6        303.83        323.27         3.75 o                         
  -9   8   6        966.38        981.52         9.35 o                         
  -8   8   6       3052.62       3073.90        22.89 o                         
  -7   8   6        539.66        532.85         4.33 o                         
  -6   8   6       1651.18       1631.46        13.39 o                         
  -5   8   6        270.82        268.99         2.91 o                         
  -4   8   6        160.02        167.58         2.90 o                         
  -3   8   6         23.95         27.01         1.95 o                         
  -2   8   6       1269.00       1318.77         9.83 o                         
  -1   8   6        341.24        358.32         2.74 o                         
   0   8   6       1721.89       1776.25         9.67 o                         
   1   8   6       7068.49       7215.32        32.13 o                         
   2   8   6        305.91        332.13         2.73 o                         
   3   8   6        226.38        241.36         2.16 o                         
   4   8   6         20.43         23.04         1.37 o                         
   5   8   6        564.88        596.09         3.58 o                         
   6   8   6        712.51        719.99         5.50 o                         
   7   8   6       1773.69       1816.90        18.78 o                         
   8   8   6        595.21        494.67         7.61 o                         
 -11   9   6        670.64        627.52         9.47 o                         
 -10   9   6        285.64        297.86         3.37 o                         
  -9   9   6        518.52        534.47         4.50 o                         
  -8   9   6        140.51        145.20         2.11 o                         
  -7   9   6         47.05         45.07         2.02 o                         
  -6   9   6        385.33        367.77         3.27 o                         
  -5   9   6       1170.34       1137.33         9.15 o                         
  -4   9   6         40.07         46.92         2.17 o                         
  -3   9   6        782.75        794.57         6.85 o                         
  -2   9   6         46.80         47.73         1.79 o                         
  -1   9   6        132.93        141.91         2.01 o                         
   0   9   6        102.54        107.75         1.84 o                         
   1   9   6       1449.05       1473.23         7.32 o                         
   2   9   6        431.98        436.97         3.36 o                         
   3   9   6         29.96         34.14         1.46 o                         
   4   9   6        211.23        232.51         1.99 o                         
   5   9   6        228.20        238.49         3.17 o                         
   6   9   6        219.35        229.66         1.98 o                         
   7   9   6        101.22        107.59         3.22 o                         
 -10  10   6        175.53        176.59         3.68 o                         
  -9  10   6        436.33        453.67         4.05 o                         
  -8  10   6         84.78         88.21         1.60 o                         
  -7  10   6        727.58        718.86         7.56 o                         
  -6  10   6        103.45        109.02         2.47 o                         
  -5  10   6         44.29         39.83         1.60 o                         
  -4  10   6        110.52        102.38         2.34 o                         
  -3  10   6       1054.77       1044.40         6.28 o                         
  -2  10   6        594.60        597.68         5.12 o                         
  -1  10   6          8.33         11.87         1.44 o                         
   0  10   6        254.19        259.37         2.26 o                         
   1  10   6          0.23          1.84         1.28 o                         
   2  10   6         16.78         19.00         1.17 o                         
   3  10   6        197.04        197.12         1.78 o                         
   4  10   6        108.78        115.39         1.57 o                         
   5  10   6          2.06          1.17         1.13 o                         
   6  10   6         96.61         86.83         7.48 o                         
  -9  11   6        373.59        319.87         5.17 o                         
  -8  11   6        192.55        180.01         3.89 o                         
  -7  11   6          6.60          8.19         1.21 o                         
  -6  11   6        801.56        775.25        12.09 o                         
  -5  11   6        546.96        543.50         4.32 o                         
  -4  11   6       1489.90       1545.48         9.61 o                         
  -3  11   6        212.23        221.82         1.93 o                         
  -2  11   6        238.49        245.25         2.32 o                         
  -1  11   6       1717.13       1741.68         8.83 o                         
   0  11   6        132.51        140.32         1.56 o                         
   1  11   6        221.10        208.30         1.72 o                         
   2  11   6        330.38        348.38         3.45 o                         
   3  11   6       1477.42       1517.09        25.00 o                         
   4  11   6        220.71        193.86         4.92 o                         
   5  11   6        607.36        543.79         8.07 o                         
  -7  12   6        686.59        624.96         6.55 o                         
  -6  12   6        284.79        280.38         2.70 o                         
  -5  12   6        715.98        706.61         4.92 o                         
  -4  12   6          1.75          2.44         1.10 o                         
  -3  12   6        375.60        382.57         2.53 o                         
  -2  12   6         52.98         60.33         1.56 o                         
  -1  12   6        465.51        456.67         5.00 o                         
   0  12   6        458.31        457.27         7.88 o                         
   1  12   6         69.98         78.25         1.77 o                         
   2  12   6        200.60        215.16         2.87 o                         
   3  12   6         95.26         88.61         9.91 o                         
  -4  13   6        380.22        329.82         5.48 o                         
  -3  13   6         32.29         28.54         1.57 o                         
  -2  13   6         49.18         42.62         3.28 o                         
  -1  13   6        411.73        371.38         4.20 o                         
   0  13   6         46.92         35.28         1.13 o                         
 -14   1   7        401.82        451.84         4.62 o                         
 -13   1   7        121.03        118.48         2.44 o                         
 -12   1   7         81.09         82.85         2.62 o                         
 -11   1   7        171.60        209.12         2.25 o                         
 -10   1   7        104.47        112.08         1.80 o                         
  -9   1   7       1067.92        995.85         5.04 o                         
  -8   1   7       2806.44       2683.91        12.00 o                         
  -7   1   7       3745.52       3910.69        45.43 o                         
  -6   1   7         39.31         34.88         5.18 o                         
  -5   1   7       1383.23       1312.97        13.17 o                         
  -4   1   7       1873.46       1956.84        11.87 o                         
  -3   1   7        437.22        403.09         4.70 o                         
  -2   1   7        801.79        762.48         5.46 o                         
  -1   1   7       1890.87       1718.95        13.10 o                         
   0   1   7       3931.10       4306.28        30.39 o                         
   1   1   7       1481.54       1460.00         9.27 o                         
   2   1   7        122.76        136.76         2.44 o                         
   3   1   7          2.23         11.29         1.99 o                         
   4   1   7       1868.60       1874.06        15.10 o                         
   5   1   7        663.27        680.49         3.73 o                         
   6   1   7        222.22        226.76         2.13 o                         
   7   1   7        774.12        787.36         4.86 o                         
   8   1   7        413.02        423.23         3.92 o                         
   9   1   7         69.42         59.72         1.12 o                         
 -14   2   7        678.66        725.10         6.65 o                         
 -13   2   7        199.13        226.33         3.58 o                         
 -12   2   7       1193.39       1273.89        11.86 o                         
 -11   2   7        599.31        627.33         4.22 o                         
 -10   2   7         12.98         17.34         1.74 o                         
  -9   2   7       1087.66       1027.48         6.09 o                         
  -8   2   7        637.63        639.62         3.60 o                         
  -7   2   7       1749.30       1770.95         6.87 o                         
  -6   2   7        732.63        756.82        14.16 o                         
  -5   2   7       3845.51       3659.40        48.57 o                         
  -4   2   7        577.67        538.41         5.17 o                         
  -3   2   7       2128.00       2155.10        14.83 o                         
  -2   2   7       1058.17       1077.65         7.33 o                         
  -1   2   7        315.67        312.10         3.62 o                         
   0   2   7         32.09         40.34         1.97 o                         
   1   2   7       1925.45       1908.88        17.99 o                         
   2   2   7       5680.02       5857.51        39.23 o                         
   3   2   7        613.63        643.56         3.85 o                         
   4   2   7       1510.03       1555.63         6.60 o                         
   5   2   7        818.58        836.53         4.11 o                         
   6   2   7        267.73        270.93         2.05 o                         
   7   2   7          7.56          8.57         1.20 o                         
   8   2   7        571.31        585.72         3.88 o                         
   9   2   7        301.84        283.02         3.58 o                         
 -14   3   7         24.01         27.57         2.06 o                         
 -13   3   7         27.99         29.34         1.85 o                         
 -12   3   7         60.09         87.01         6.08 o                         
 -11   3   7       1564.62       1514.52        11.03 o                         
 -10   3   7        434.46        419.48         3.09 o                         
  -9   3   7        241.38        270.89         2.24 o                         
  -8   3   7         81.56         88.91         1.54 o                         
  -7   3   7       2358.96       2271.97         9.88 o                         
  -6   3   7        480.13        453.84         7.59 o                         
  -5   3   7        156.96        131.34         4.80 o                         
  -4   3   7       2802.97       2691.54        25.27 o                         
  -3   3   7        734.36        746.14         5.20 o                         
  -2   3   7       4033.74       4019.42        25.36 o                         
  -1   3   7        873.81        924.35         6.63 o                         
   0   3   7         43.10         53.63         1.97 o                         
   1   3   7        254.08        268.47         3.27 o                         
   2   3   7       1082.58       1123.77         8.06 o                         
   3   3   7         21.61         20.45         1.43 o                         
   4   3   7         18.55         22.67         1.51 o                         
   5   3   7       1102.19       1114.38         5.08 o                         
   6   3   7         38.36         45.65         1.42 o                         
   7   3   7        549.12        542.66         3.05 o                         
   8   3   7        318.43        309.43         2.55 o                         
   9   3   7         10.09         12.33         0.77 o                         
 -13   4   7        384.73        410.73         7.93 o                         
 -12   4   7         17.24         22.32         1.74 o                         
 -11   4   7          2.62          3.47         1.61 o                         
 -10   4   7        528.97        527.27         3.61 o                         
  -9   4   7        114.45        129.88         2.07 o                         
  -8   4   7        496.36        470.52         2.84 o                         
  -7   4   7       1037.97       1006.70         5.41 o                         
  -6   4   7        230.77        224.84         2.66 o                         
  -5   4   7        618.37        678.41         9.50 o                         
  -4   4   7        130.48        130.77         4.01 o                         
  -3   4   7        119.83        120.55         2.50 o                         
  -2   4   7        131.82        111.94         2.64 o                         
  -1   4   7         46.33         37.16         1.84 o                         
   0   4   7       1091.12       1080.22         8.79 o                         
   1   4   7         31.93         40.56         1.81 o                         
   2   4   7         88.11         88.63         2.15 o                         
   3   4   7         18.81         20.15         1.74 o                         
   4   4   7        760.43        779.71         4.71 o                         
   5   4   7        124.35        120.48         1.62 o                         
   6   4   7          2.00          4.16         1.28 o                         
   7   4   7        466.38        498.61         3.06 o                         
   8   4   7         32.20         28.89         0.95 o                         
   9   4   7         63.57         54.89         2.45 o                         
 -13   5   7         13.23         13.87         1.49 o                         
 -12   5   7        374.76        411.77         4.15 o                         
 -11   5   7         68.51         81.58         2.21 o                         
 -10   5   7       1886.19       1904.11        14.25 o                         
  -9   5   7       1456.71       1452.58        10.41 o                         
  -8   5   7        300.51        322.24         2.78 o                         
  -7   5   7       1168.83       1155.11         8.86 o                         
  -6   5   7        208.77        214.57         2.20 o                         
  -5   5   7       1094.31       1059.34         7.40 o                         
  -4   5   7        980.06        919.59         6.82 o                         
  -3   5   7        841.57        816.59        11.84 o                         
  -2   5   7         69.94         73.03         2.59 o                         
  -1   5   7       1361.62       1389.80        10.45 o                         
   0   5   7        990.87       1002.74         6.79 o                         
   1   5   7        567.38        576.15         6.57 o                         
   2   5   7        750.15        754.67         4.89 o                         
   3   5   7        274.28        273.29         2.71 o                         
   4   5   7         79.37         92.78         1.73 o                         
   5   5   7         55.51         59.50         1.47 o                         
   6   5   7        874.58        933.35         4.28 o                         
   7   5   7         73.46         82.52         1.26 o                         
   8   5   7        195.45        182.53         3.65 o                         
 -12   6   7        534.26        578.39         5.58 o                         
 -11   6   7        431.77        451.67         5.27 o                         
 -10   6   7        168.77        164.29         2.53 o                         
  -9   6   7       2667.46       2661.01        21.19 o                         
  -8   6   7         73.03         72.92         2.07 o                         
  -7   6   7        963.46        919.22         6.71 o                         
  -6   6   7       4213.02       4213.84        25.56 o                         
  -5   6   7        434.32        468.46         2.98 o                         
  -4   6   7       3882.29       3830.77        31.83 o                         
  -3   6   7        160.78        171.44         2.27 o                         
  -2   6   7       1005.95       1029.71        12.60 o                         
  -1   6   7        212.81        207.20         2.40 o                         
   0   6   7       2635.98       2689.13        29.24 o                         
   1   6   7        634.36        636.07         7.98 o                         
   2   6   7        146.07        167.44         2.50 o                         
   3   6   7       3081.55       3140.05        20.91 o                         
   4   6   7         96.62        105.19         1.71 o                         
   5   6   7        155.32        156.90         1.70 o                         
   6   6   7        141.09        135.21         1.42 o                         
   7   6   7        794.48        800.08         6.50 o                         
   8   6   7        132.36        130.01         2.22 o                         
 -12   7   7        197.12        189.41        20.91 o                         
 -11   7   7        324.60        362.50         5.61 o                         
 -10   7   7        198.26        218.11         2.70 o                         
  -9   7   7       1051.39       1104.10         7.22 o                         
  -8   7   7        863.82        856.91         7.36 o                         
  -7   7   7       1297.97       1300.28         8.78 o                         
  -6   7   7        492.60        465.80         3.57 o                         
  -5   7   7        758.51        789.34         5.51 o                         
  -4   7   7        751.78        771.64         8.03 o                         
  -3   7   7        809.74        831.83        11.33 o                         
  -2   7   7         83.71         97.68         2.68 o                         
  -1   7   7       1104.73       1113.91         8.30 o                         
   0   7   7       1243.86       1258.35         9.05 o                         
   1   7   7        423.41        427.07         7.14 o                         
   2   7   7       1981.26       2007.39        12.16 o                         
   3   7   7         30.97         37.27         1.60 o                         
   4   7   7         28.65         31.62         1.58 o                         
   5   7   7        136.11        141.91         1.42 o                         
   6   7   7       1597.65       1629.63         8.31 o                         
   7   7   7        345.46        333.48         4.07 o                         
 -11   8   7         11.10         12.19         2.03 o                         
 -10   8   7        368.09        398.60         4.42 o                         
  -9   8   7        176.62        189.57         2.35 o                         
  -8   8   7        438.84        432.28         4.64 o                         
  -7   8   7        465.17        461.30         6.72 o                         
  -6   8   7        369.02        362.45         4.78 o                         
  -5   8   7        468.70        459.97         3.59 o                         
  -4   8   7         49.24         48.56         2.23 o                         
  -3   8   7          2.65          4.45         1.62 o                         
  -2   8   7        333.19        345.36         4.08 o                         
  -1   8   7         86.40         95.68         2.29 o                         
   0   8   7        947.33        979.62         6.20 o                         
   1   8   7        164.40        169.15         2.34 o                         
   2   8   7         25.54         29.57         1.65 o                         
   3   8   7          1.68          1.96         1.51 o                         
   4   8   7        197.00        209.85         1.89 o                         
   5   8   7         12.70         14.29         1.05 o                         
   6   8   7          5.46          7.15         1.45 o                         
   7   8   7         82.21         77.90         1.51 o                         
 -10   9   7        708.62        737.07         6.61 o                         
  -9   9   7        873.73        893.20         6.42 o                         
  -8   9   7       1475.52       1492.00        10.12 o                         
  -7   9   7         23.18         27.84         1.74 o                         
  -6   9   7        130.28        132.54         2.69 o                         
  -5   9   7        256.38        226.69         3.32 o                         
  -4   9   7       1969.60       1951.31        15.00 o                         
  -3   9   7       1297.45       1294.29         9.38 o                         
  -2   9   7       1205.89       1266.43         7.34 o                         
  -1   9   7        567.20        599.75         4.11 o                         
   0   9   7         52.94         62.53         2.10 o                         
   1   9   7        258.33        259.29         2.59 o                         
   2   9   7         89.84         93.94         1.47 o                         
   3   9   7        327.83        333.57         2.60 o                         
   4   9   7        151.50        159.71         1.71 o                         
   5   9   7        608.75        616.36         6.73 o                         
   6   9   7        109.53         94.15         2.19 o                         
  -9  10   7        333.79        329.45         8.38 o                         
  -8  10   7        184.01        191.18         2.93 o                         
  -7  10   7        322.01        322.60         4.94 o                         
  -6  10   7        767.78        792.10         7.91 o                         
  -5  10   7        547.66        574.79         4.06 o                         
  -4  10   7        753.69        770.29         7.67 o                         
  -3  10   7       1751.93       1733.32        11.83 o                         
  -2  10   7       1577.69       1639.86        10.47 o                         
  -1  10   7        255.05        264.35         2.77 o                         
   0  10   7        115.03        121.86         1.64 o                         
   1  10   7        309.65        330.53         2.67 o                         
   2  10   7       1106.36       1121.90         6.55 o                         
   3  10   7        675.37        691.38         8.32 o                         
   4  10   7        559.24        584.24         6.34 o                         
   5  10   7        537.98        527.21         8.25 o                         
  -8  11   7        323.83        285.14         4.54 o                         
  -7  11   7        185.26        184.17         2.27 o                         
  -6  11   7        286.14        290.33         7.25 o                         
  -5  11   7        278.92        300.08         2.84 o                         
  -4  11   7        621.66        622.19         7.72 o                         
  -3  11   7        234.48        235.08         2.19 o                         
  -2  11   7         47.70         53.61         1.22 o                         
  -1  11   7        319.24        305.93         2.48 o                         
   0  11   7         61.12         62.49         1.28 o                         
   1  11   7        105.12        106.52         1.63 o                         
   2  11   7        141.65        143.09         7.18 o                         
   3  11   7        585.09        563.72        17.98 o                         
  -6  12   7        222.92        182.86        11.75 o                         
  -5  12   7         72.80         67.68         1.78 o                         
  -4  12   7        103.86         76.75        15.25 o                         
  -3  12   7          1.81          3.21         1.07 o                         
  -2  12   7         56.11         55.63         3.29 o                         
  -1  12   7        698.96        659.17         9.18 o                         
   0  12   7        115.06        101.57         5.16 o                         
   1  12   7        326.55        298.97        27.81 o                         
 -13   0   8         72.51         87.47         3.32 o                         
 -12   0   8        475.52        500.73         8.68 o                         
 -11   0   8        299.76        326.19         4.35 o                         
 -10   0   8        310.51        344.78         4.91 o                         
  -9   0   8       1067.64       1022.83         7.46 o                         
  -8   0   8        249.21        241.09         2.37 o                         
  -7   0   8      10511.53       9958.26        47.17 o                         
  -6   0   8        202.23        192.66         2.01 o                         
  -5   0   8       1464.37       1516.17        33.11 o                         
  -4   0   8       1384.12       1367.99        15.34 o                         
  -3   0   8       2329.97       2359.87        43.79 o                         
  -2   0   8       1675.89       1652.34        15.61 o                         
  -1   0   8       2857.58       2857.24        23.91 o                         
   0   0   8       3924.40       4080.84        68.17 o                         
   1   0   8        162.91        179.93         6.53 o                         
   2   0   8        922.16        939.94         7.59 o                         
   3   0   8        173.76        193.83         3.15 o                         
   4   0   8       2512.07       2585.48        15.64 o                         
   5   0   8        796.61        812.61        12.60 o                         
   6   0   8       3468.57       3595.17        37.75 o                         
   7   0   8       1959.48       2033.53        18.79 o                         
   8   0   8        164.67        167.17         2.85 o                         
 -13   1   8       2860.38       3040.29        25.27 o                         
 -12   1   8        894.54        939.15        12.31 o                         
 -11   1   8        109.71        109.08         2.26 o                         
 -10   1   8         23.70         31.77         1.81 o                         
  -9   1   8       1199.38       1216.10         6.31 o                         
  -8   1   8        504.55        520.95         2.81 o                         
  -7   1   8       1838.48       1821.81         6.31 o                         
  -6   1   8       2768.41       2681.90         8.37 o                         
  -5   1   8         85.00         80.79        10.62 o                         
  -4   1   8         20.72         33.73         4.92 o                         
  -3   1   8       1027.39        979.42         8.98 o                         
  -2   1   8       4467.66       4564.29        33.68 o                         
  -1   1   8        843.93        855.20         9.25 o                         
   0   1   8       3376.24       3467.44        40.66 o                         
   1   1   8       1011.94       1008.62         8.77 o                         
   2   1   8        267.83        281.92         3.35 o                         
   3   1   8        632.22        642.69         5.13 o                         
   4   1   8       1083.94       1093.35         7.40 o                         
   5   1   8         84.82         84.53         1.54 o                         
   6   1   8         30.96         34.31         1.34 o                         
   7   1   8        744.08        750.86         3.84 o                         
   8   1   8         42.11         36.41         1.11 o                         
 -13   2   8        686.58        749.24         9.02 o                         
 -12   2   8         92.81        113.87         7.58 o                         
 -11   2   8        199.34        217.27         2.56 o                         
 -10   2   8        189.68        205.15         2.29 o                         
  -9   2   8        205.30        189.35         2.08 o                         
  -8   2   8        241.40        245.03         1.74 o                         
  -7   2   8        241.38        203.49         1.52 o                         
  -6   2   8         58.96         53.37         1.15 o                         
  -5   2   8       1147.35       1156.26         5.17 o                         
  -4   2   8        912.01        950.70         6.99 o                         
  -3   2   8         14.14         19.63         2.06 o                         
  -2   2   8        511.97        542.65         8.20 o                         
  -1   2   8         13.57         14.61         2.19 o                         
   0   2   8       1223.01       1244.76        12.46 o                         
   1   2   8        266.48        263.83         2.76 o                         
   2   2   8        541.28        575.64         6.56 o                         
   3   2   8       1205.76       1265.03         7.03 o                         
   4   2   8         14.73         17.78         1.40 o                         
   5   2   8        947.03        931.90         5.68 o                         
   6   2   8        210.27        226.06         2.66 o                         
   7   2   8        155.89        162.58         1.50 o                         
   8   2   8         91.54         92.33         1.46 o                         
 -13   3   8        262.73        309.12         4.51 o                         
 -12   3   8         19.14         26.66         1.81 o                         
 -11   3   8         99.90         98.05         2.08 o                         
 -10   3   8          2.26          3.20         1.71 o                         
  -9   3   8        393.46        393.17         2.75 o                         
  -8   3   8        267.81        270.37         3.36 o                         
  -7   3   8       1049.99       1001.78         4.20 o                         
  -6   3   8        339.89        363.48         2.09 o                         
  -5   3   8       4407.09       4266.28        14.94 o                         
  -4   3   8       2132.80       2086.33        12.80 o                         
  -3   3   8        666.96        675.35         3.57 o                         
  -2   3   8       1338.99       1248.23         8.50 o                         
  -1   3   8        183.45        184.24         1.90 o                         
   0   3   8        166.43        171.31         1.85 o                         
   1   3   8        154.77        162.27         1.92 o                         
   2   3   8       1383.74       1445.30         8.09 o                         
   3   3   8        978.18        991.20         5.54 o                         
   4   3   8       2184.91       2221.50        15.14 o                         
   5   3   8        702.61        723.11         6.15 o                         
   6   3   8        443.72        462.42         2.80 o                         
   7   3   8         63.60         63.46         1.23 o                         
   8   3   8        302.91        296.23         3.11 o                         
 -13   4   8        777.70        781.02        62.50 o                         
 -12   4   8        822.65        883.86        10.95 o                         
 -11   4   8       3055.89       3196.57        34.76 o                         
 -10   4   8       3464.99       3476.92        30.07 o                         
  -9   4   8       1117.47       1162.17        10.81 o                         
  -8   4   8         86.49         97.91         1.80 o                         
  -7   4   8       1286.67       1299.70         8.05 o                         
  -6   4   8       1205.48       1224.95         5.90 o                         
  -5   4   8       1633.32       1614.49         6.30 o                         
  -4   4   8       4607.38       4584.48        24.93 o                         
  -3   4   8       2277.29       2349.51        11.12 o                         
  -2   4   8       1563.95       1548.65        13.45 o                         
  -1   4   8        315.53        342.17         2.59 o                         
   0   4   8        139.81        141.83         1.75 o                         
   1   4   8        232.22        243.52         2.19 o                         
   2   4   8       2096.19       2133.98        10.20 o                         
   3   4   8       2400.90       2442.92        12.80 o                         
   4   4   8        620.85        627.90         6.77 o                         
   5   4   8        565.77        566.46         5.98 o                         
   6   4   8         84.74         90.31         1.30 o                         
   7   4   8         41.14         46.31         1.25 o                         
   8   4   8         16.54         14.81         0.90 o                         
 -13   5   8        111.45        125.16         2.87 o                         
 -12   5   8         27.59         32.12         2.04 o                         
 -11   5   8        157.45        169.68         3.55 o                         
 -10   5   8        155.46        155.47         3.69 o                         
  -9   5   8         37.55         42.24         2.20 o                         
  -8   5   8        145.76        138.26         2.43 o                         
  -7   5   8        126.86        136.37         2.17 o                         
  -6   5   8        385.91        374.65         2.62 o                         
  -5   5   8        342.06        343.27         2.53 o                         
  -4   5   8        734.37        696.83         4.91 o                         
  -3   5   8        151.92        146.57         2.17 o                         
  -2   5   8        241.40        248.35         2.99 o                         
  -1   5   8        199.22        209.43         2.37 o                         
   0   5   8        353.35        349.17         2.90 o                         
   1   5   8       2263.87       2334.36        18.22 o                         
   2   5   8        642.37        662.33         5.57 o                         
   3   5   8        326.97        335.25         2.83 o                         
   4   5   8        817.70        819.12         9.44 o                         
   5   5   8         12.53         14.85         1.30 o                         
   6   5   8          4.11          6.54         1.08 o                         
   7   5   8         22.46         22.58         2.06 o                         
 -12   6   8        174.44        197.50         3.08 o                         
 -11   6   8          0.86          2.77         2.24 o                         
 -10   6   8        122.06        134.26         3.37 o                         
  -9   6   8         78.53         81.11         2.31 o                         
  -8   6   8         23.10         22.14         1.91 o                         
  -7   6   8          0.40          4.07         1.86 o                         
  -6   6   8         23.31         23.62         1.71 o                         
  -5   6   8          1.66          4.58         1.67 o                         
  -4   6   8        320.31        328.47         3.28 o                         
  -3   6   8         73.93         72.72         2.06 o                         
  -2   6   8        165.45        175.38         2.82 o                         
  -1   6   8         61.29         63.34         2.23 o                         
   0   6   8        274.84        282.51         3.18 o                         
   1   6   8        699.57        699.17         7.98 o                         
   2   6   8         16.89         21.15         1.77 o                         
   3   6   8          0.15          1.64         1.32 o                         
   4   6   8         15.77         17.09         1.19 o                         
   5   6   8         12.72         10.75         1.14 o                         
   6   6   8         14.98         18.92         1.13 o                         
   7   6   8        159.66        136.89         1.99 o                         
 -11   7   8         10.64         14.80         1.72 o                         
 -10   7   8        790.32        879.26        11.38 o                         
  -9   7   8        575.56        614.56         4.39 o                         
  -8   7   8       2746.16       2816.94        16.12 o                         
  -7   7   8       1793.37       1789.64        16.06 o                         
  -6   7   8        945.80        935.69         5.49 o                         
  -5   7   8        785.06        829.70         5.45 o                         
  -4   7   8         18.86         23.31         2.07 o                         
  -3   7   8         68.40         65.55         2.31 o                         
  -2   7   8        255.36        249.24         5.67 o                         
  -1   7   8        897.79        885.68         7.80 o                         
   0   7   8        233.55        238.93         3.20 o                         
   1   7   8       1251.30       1270.18         9.20 o                         
   2   7   8        446.48        471.01         4.01 o                         
   3   7   8        134.10        146.13         2.08 o                         
   4   7   8         61.76         70.61         1.32 o                         
   5   7   8        351.18        374.05         2.94 o                         
   6   7   8          8.62         10.79         1.17 o                         
 -11   8   8        723.36        730.20        10.91 o                         
 -10   8   8        141.61        159.56         2.74 o                         
  -9   8   8         76.38         89.61         2.77 o                         
  -8   8   8       1378.86       1388.01        12.73 o                         
  -7   8   8         48.40         50.55         1.84 o                         
  -6   8   8        193.09        197.68         2.44 o                         
  -5   8   8         44.45         50.34         2.20 o                         
  -4   8   8        893.13        897.16         9.18 o                         
  -3   8   8        488.08        500.96         4.69 o                         
  -2   8   8       3706.09       3812.33        30.11 o                         
  -1   8   8        913.99        977.45        11.85 o                         
   0   8   8        133.17        139.89         2.77 o                         
   1   8   8       1581.76       1647.57        10.29 o                         
   2   8   8        221.69        224.59         2.22 o                         
   3   8   8        290.59        288.91         2.31 o                         
   4   8   8        253.59        252.88         2.56 o                         
   5   8   8       1119.88       1149.42         9.67 o                         
 -10   9   8        648.07        581.53         5.13 o                         
  -9   9   8         40.53         42.27         1.74 o                         
  -8   9   8        961.64        983.03         9.46 o                         
  -7   9   8       1567.68       1623.30         9.88 o                         
  -6   9   8        403.02        425.16         3.99 o                         
  -5   9   8        991.84        985.28         7.07 o                         
  -4   9   8         16.75         19.49         1.56 o                         
  -3   9   8        114.90        114.96         1.88 o                         
  -2   9   8         73.71         80.32         2.78 o                         
  -1   9   8       1202.23       1209.58         9.64 o                         
   0   9   8         56.07         60.07         1.68 o                         
   1   9   8         47.49         58.66         1.56 o                         
   2   9   8         88.88         95.60         1.46 o                         
   3   9   8         17.97         22.75         1.05 o                         
   4   9   8        494.20        444.80         8.08 o                         
  -9  10   8         61.53         50.93         1.90 o                         
  -8  10   8         90.76         88.60         1.87 o                         
  -7  10   8        309.09        329.82         3.63 o                         
  -6  10   8          5.22          6.11         1.37 o                         
  -5  10   8          9.68         10.15         1.39 o                         
  -4  10   8         32.26         28.35         1.53 o                         
  -3  10   8        514.40        521.29         4.17 o                         
  -2  10   8        146.26        158.08         1.92 o                         
  -1  10   8        123.38        128.87         1.90 o                         
   0  10   8         92.24         97.49         1.71 o                         
   1  10   8        119.72        121.53         1.75 o                         
   2  10   8        109.23        101.85         2.97 o                         
   3  10   8         36.28         31.63         2.01 o                         
  -7  11   8         61.98         53.95         1.81 o                         
  -6  11   8        898.76        768.04         8.70 o                         
  -5  11   8         44.65         41.35         1.21 o                         
  -4  11   8        129.54        130.95         2.01 o                         
  -3  11   8          3.64          4.07         1.19 o                         
  -2  11   8          9.46         11.31         1.04 o                         
  -1  11   8         94.33         96.61         2.30 o                         
   0  11   8       1324.49       1279.91        11.06 o                         
   1  11   8        831.31        792.64        10.73 o                         
 -12   1   9        447.37        514.81         9.41 o                         
 -11   1   9        856.53        880.03         9.58 o                         
 -10   1   9        790.11        805.15         9.28 o                         
  -9   1   9         43.27         46.90         1.63 o                         
  -8   1   9        111.46        109.32         1.62 o                         
  -7   1   9        250.89        253.53         1.81 o                         
  -6   1   9       1045.94       1076.31         6.67 o                         
  -5   1   9        100.42        111.39         1.77 o                         
  -4   1   9        969.13        947.71         6.18 o                         
  -3   1   9       1314.05       1337.98        11.96 o                         
  -2   1   9       1102.06       1029.73         5.86 o                         
  -1   1   9         11.34         14.62         1.53 o                         
   0   1   9        300.38        317.26         3.85 o                         
   1   1   9        206.59        197.31         2.42 o                         
   2   1   9        510.51        542.94         4.15 o                         
   3   1   9        198.95        208.56         2.20 o                         
   4   1   9         58.13         69.46         1.80 o                         
   5   1   9       2176.66       2179.28        11.20 o                         
   6   1   9        169.98        163.75         2.30 o                         
   7   1   9         13.38         14.94         1.18 o                         
 -13   2   9         23.01         28.65         2.40 o                         
 -12   2   9         10.21         17.17         2.26 o                         
 -11   2   9         16.15         19.57         2.04 o                         
 -10   2   9       1009.12       1022.10        12.44 o                         
  -9   2   9        407.39        392.97         3.79 o                         
  -8   2   9        800.23        790.83         5.60 o                         
  -7   2   9       2134.04       2088.73        11.67 o                         
  -6   2   9        357.70        340.17         3.01 o                         
  -5   2   9       1246.49       1206.43         8.84 o                         
  -4   2   9        141.49        129.87         1.51 o                         
  -3   2   9        318.19        302.32         2.56 o                         
  -2   2   9         62.88         72.57         1.60 o                         
  -1   2   9       1882.92       1942.27        14.32 o                         
   0   2   9        796.56        830.41         6.08 o                         
   1   2   9        580.29        604.17         4.47 o                         
   2   2   9       1191.75       1199.61        11.04 o                         
   3   2   9        163.00        158.04         2.10 o                         
   4   2   9         34.53         35.78         1.47 o                         
   5   2   9         45.09         49.46         1.28 o                         
   6   2   9        281.93        295.48         2.94 o                         
   7   2   9        345.77        317.12         3.02 o                         
 -12   3   9        575.85        568.70        13.35 o                         
 -11   3   9       1745.04       1898.56        19.73 o                         
 -10   3   9        272.70        284.65         4.94 o                         
  -9   3   9        101.34        102.99         2.29 o                         
  -8   3   9       1828.58       1824.81         8.55 o                         
  -7   3   9        332.80        336.49         2.69 o                         
  -6   3   9       2772.87       2778.71        18.57 o                         
  -5   3   9       1244.01       1216.15         6.09 o                         
  -4   3   9       1990.21       1892.51        11.69 o                         
  -3   3   9        142.54        143.99         1.72 o                         
  -2   3   9         44.42         45.55         1.43 o                         
  -1   3   9         38.47         34.15         1.50 o                         
   0   3   9        129.19        129.88         1.86 o                         
   1   3   9         23.99         31.88         1.72 o                         
   2   3   9       2409.67       2483.96        16.25 o                         
   3   3   9       3031.47       3088.40        15.35 o                         
   4   3   9        455.31        446.59         4.44 o                         
   5   3   9        102.53        115.17         1.34 o                         
   6   3   9         85.57         87.95         1.97 o                         
   7   3   9          3.69          3.38         0.64 o                         
 -12   4   9          5.91          5.26         2.15 o                         
 -11   4   9         55.91         62.26         3.34 o                         
 -10   4   9        197.11        218.81         2.85 o                         
  -9   4   9        580.74        569.74         4.75 o                         
  -8   4   9         13.26         13.92         1.81 o                         
  -7   4   9         56.89         51.76         1.80 o                         
  -6   4   9          3.00          6.53         1.58 o                         
  -5   4   9        668.52        629.55         3.45 o                         
  -4   4   9        273.61        269.63         2.69 o                         
  -3   4   9        172.98        147.54         2.02 o                         
  -2   4   9       1396.07       1386.00         7.82 o                         
  -1   4   9         15.08         15.70         1.74 o                         
   0   4   9        168.36        191.20         2.00 o                         
   1   4   9         21.41         21.46         1.53 o                         
   2   4   9        354.85        362.46         3.25 o                         
   3   4   9        509.48        516.64         3.28 o                         
   4   4   9        440.11        450.11         3.64 o                         
   5   4   9          1.74          4.18         1.08 o                         
   6   4   9         24.47         26.17         1.18 o                         
 -12   5   9        515.96        568.08         9.17 o                         
 -11   5   9        123.11        143.65         3.42 o                         
 -10   5   9         55.52         67.73         2.29 o                         
  -9   5   9        462.73        463.81         4.12 o                         
  -8   5   9        339.48        355.87         2.84 o                         
  -7   5   9          9.89         10.33         1.74 o                         
  -6   5   9       1249.04       1254.66         6.66 o                         
  -5   5   9       1962.71       1899.80        10.24 o                         
  -4   5   9         65.38         73.00         1.87 o                         
  -3   5   9       2411.36       2576.32        21.26 o                         
  -2   5   9        494.42        527.89         5.32 o                         
  -1   5   9        346.69        344.87         4.77 o                         
   0   5   9       1575.29       1621.27        12.25 o                         
   1   5   9        153.33        162.82         1.86 o                         
   2   5   9         52.63         57.57         1.69 o                         
   3   5   9        301.91        307.45         2.77 o                         
   4   5   9       1349.18       1387.29        10.22 o                         
   5   5   9        121.64        120.87         1.92 o                         
   6   5   9        244.59        222.33         4.49 o                         
 -11   6   9        383.97        385.66        11.64 o                         
 -10   6   9        121.83        135.96         2.28 o                         
  -9   6   9       2729.27       2844.80        21.45 o                         
  -8   6   9       2171.98       2205.05        16.22 o                         
  -7   6   9        499.23        500.56         4.36 o                         
  -6   6   9       2230.16       2282.15        16.06 o                         
  -5   6   9        141.19        132.06         1.83 o                         
  -4   6   9        782.36        775.87         7.22 o                         
  -3   6   9        139.66        168.11         2.92 o                         
  -2   6   9       3063.44       3109.96        37.19 o                         
  -1   6   9       1386.52       1431.16         8.56 o                         
   0   6   9       2485.89       2552.24        25.81 o                         
   1   6   9        820.16        833.61        13.22 o                         
   2   6   9         36.94         46.81         1.93 o                         
   3   6   9        134.38        138.63         2.23 o                         
   4   6   9        160.63        164.50         1.97 o                         
   5   6   9        742.50        743.17         9.52 o                         
 -11   7   9         96.81         98.61        10.30 o                         
 -10   7   9         60.98         75.27         2.55 o                         
  -9   7   9        269.07        274.89         4.76 o                         
  -8   7   9         95.27         97.50         2.12 o                         
  -7   7   9        114.90        117.36         2.56 o                         
  -6   7   9         15.93         21.46         1.64 o                         
  -5   7   9         78.86         75.22         1.76 o                         
  -4   7   9         44.13         52.17         1.60 o                         
  -3   7   9       1937.90       1867.15        15.57 o                         
  -2   7   9        607.93        589.99         5.26 o                         
  -1   7   9        169.86        169.70         2.69 o                         
   0   7   9        717.98        749.73         7.57 o                         
   1   7   9         20.85         26.67         1.64 o                         
   2   7   9        344.15        356.91         3.31 o                         
   3   7   9         37.23         43.03         1.21 o                         
   4   7   9        416.55        448.05         5.10 o                         
   5   7   9         76.69         66.09         1.58 o                         
 -10   8   9         78.15         69.57         2.75 o                         
  -9   8   9        576.51        589.87        10.13 o                         
  -8   8   9        167.76        170.12         2.81 o                         
  -7   8   9        192.65        196.93         2.01 o                         
  -6   8   9          0.29          2.30         1.51 o                         
  -5   8   9        141.62        166.03         2.07 o                         
  -4   8   9         14.73         14.36         1.48 o                         
  -3   8   9         38.56         40.34         1.70 o                         
  -2   8   9        801.57        837.93         8.82 o                         
  -1   8   9          2.41          6.77         1.55 o                         
   0   8   9          2.79          3.04         1.29 o                         
   1   8   9         30.12         30.07         1.28 o                         
   2   8   9        858.96        862.32         5.51 o                         
   3   8   9          3.28          3.95         1.17 o                         
   4   8   9         42.31         36.74         0.97 o                         
  -9   9   9         15.87         17.79         2.01 o                         
  -8   9   9        170.05        182.62         2.98 o                         
  -7   9   9        119.44        120.02         1.69 o                         
  -6   9   9       1197.68       1235.63         7.03 o                         
  -5   9   9        369.56        403.67         2.95 o                         
  -4   9   9       1579.41       1597.18         9.61 o                         
  -3   9   9        293.49        286.27         2.79 o                         
  -2   9   9         33.86         42.37         1.60 o                         
  -1   9   9         17.56         23.22         1.38 o                         
   0   9   9        136.30        131.93         1.70 o                         
   1   9   9        109.75        117.42         2.15 o                         
   2   9   9        602.11        597.52         5.12 o                         
   3   9   9        822.98        672.97        16.65 o                         
  -7  10   9        105.66         91.20         1.23 o                         
  -6  10   9        303.17        286.16         3.24 o                         
  -5  10   9        344.03        342.23         5.53 o                         
  -4  10   9        148.47        141.50         2.86 o                         
  -3  10   9         15.67         18.33         1.05 o                         
  -2  10   9         40.61         46.81         1.16 o                         
  -1  10   9        136.89        138.80         2.58 o                         
   0  10   9        768.29        756.05         7.33 o                         
   1  10   9        582.09        510.60         6.65 o                         
  -3  11   9        588.83        488.78        26.87 o                         
  -2  11   9         52.40         48.78         1.60 o                         
  -9   0  10          2.66         -0.65         3.34 o                         
  -8   0  10       1092.65       1119.02        10.62 o                         
  -7   0  10        110.14        121.62         2.62 o                         
  -6   0  10        354.62        392.53         5.35 o                         
  -5   0  10       1331.10       1241.93        22.23 o                         
  -4   0  10        371.53        359.21         4.07 o                         
  -3   0  10       1260.36       1263.34        12.32 o                         
  -2   0  10       1252.07       1202.60         9.03 o                         
  -1   0  10         16.58         18.19         2.83 o                         
   0   0  10        904.20        965.69        11.59 o                         
   1   0  10        127.28        143.82         3.03 o                         
   2   0  10        235.29        237.93         4.71 o                         
   3   0  10        762.60        766.39         7.53 o                         
   4   0  10        724.82        758.75         7.15 o                         
   5   0  10         48.13         47.14         1.61 o                         
   6   0  10        149.63        115.98         2.42 o                         
 -10   1  10       1373.82       1428.77        19.64 o                         
  -9   1  10       2335.68       2377.59        23.58 o                         
  -8   1  10       2030.36       2022.05        20.74 o                         
  -7   1  10        714.47        694.75         7.47 o                         
  -6   1  10       1023.47        997.91         7.70 o                         
  -5   1  10       1390.36       1389.09        12.23 o                         
  -4   1  10        634.65        636.41         4.24 o                         
  -3   1  10        356.63        354.39         3.10 o                         
  -2   1  10       2843.79       2781.14        18.34 o                         
  -1   1  10        130.08        138.92         2.38 o                         
   0   1  10        102.21        107.11         1.96 o                         
   1   1  10         58.55         58.56         2.04 o                         
   2   1  10        663.97        699.30         6.44 o                         
   3   1  10        303.14        301.75         3.50 o                         
   4   1  10       1806.35       1779.28        10.05 o                         
   5   1  10        572.50        550.21         3.91 o                         
   6   1  10         80.62         63.81         1.61 o                         
 -10   2  10        279.20        285.70         6.16 o                         
  -9   2  10        506.64        512.38         9.17 o                         
  -8   2  10        244.13        245.98         2.33 o                         
  -7   2  10       1159.98       1152.95        11.10 o                         
  -6   2  10        161.19        163.92         2.02 o                         
  -5   2  10        594.23        567.59         6.28 o                         
  -4   2  10        810.59        840.49         6.64 o                         
  -3   2  10        343.23        331.20         3.33 o                         
  -2   2  10        370.32        389.78         3.33 o                         
  -1   2  10        687.12        687.09         5.80 o                         
   0   2  10       1601.20       1592.36        15.11 o                         
   1   2  10          9.73         11.71         1.45 o                         
   2   2  10         49.68         53.86         1.51 o                         
   3   2  10          4.01          8.31         1.12 o                         
   4   2  10        754.49        766.70         7.01 o                         
   5   2  10          6.71          4.21         0.96 o                         
   6   2  10        479.31        412.79        17.14 o                         
 -11   3  10        494.11        564.27         9.93 o                         
 -10   3  10        134.25        146.49         3.20 o                         
  -9   3  10         50.20         65.41         2.27 o                         
  -8   3  10         73.94         86.70         2.42 o                         
  -7   3  10        181.53        185.69         2.30 o                         
  -6   3  10        352.12        343.26         4.20 o                         
  -5   3  10          6.84          7.44         1.61 o                         
  -4   3  10        999.10        961.45        10.05 o                         
  -3   3  10        217.88        215.95         2.23 o                         
  -2   3  10        133.39        121.90         2.19 o                         
  -1   3  10        670.49        683.17         5.87 o                         
   0   3  10        723.77        739.48         6.10 o                         
   1   3  10        541.44        567.96         4.46 o                         
   2   3  10        999.02       1046.45         5.57 o                         
   3   3  10         85.85         84.09         1.28 o                         
   4   3  10         17.14         20.04         0.90 o                         
   5   3  10         39.69         41.21         2.32 o                         
 -11   4  10        510.73        540.10         6.57 o                         
 -10   4  10       1055.26       1104.37        20.21 o                         
  -9   4  10         31.44         31.72         1.99 o                         
  -8   4  10        682.31        713.41         4.60 o                         
  -7   4  10       2266.14       2267.87        12.99 o                         
  -6   4  10       3453.37       3453.72        21.51 o                         
  -5   4  10       3708.51       3740.33        19.69 o                         
  -4   4  10       2382.64       2370.20        18.17 o                         
  -3   4  10         91.40         99.67         1.75 o                         
  -2   4  10         90.42         86.22         1.50 o                         
  -1   4  10         72.92         77.74         1.54 o                         
   0   4  10       1502.70       1474.80         9.92 o                         
   1   4  10       2212.51       2207.16        19.65 o                         
   2   4  10       1246.66       1288.18         8.04 o                         
   3   4  10        437.34        450.64         5.36 o                         
   4   4  10        379.84        376.10         5.53 o                         
   5   4  10        289.44        229.73         5.14 o                         
 -11   5  10         53.29         56.31         2.01 o                         
 -10   5  10         34.99         44.98         2.54 o                         
  -9   5  10         79.55         87.78         2.20 o                         
  -8   5  10         36.67         44.82         1.69 o                         
  -7   5  10        179.55        176.64         2.26 o                         
  -6   5  10        263.13        264.54         2.42 o                         
  -5   5  10        881.58        893.22         6.51 o                         
  -4   5  10         22.59         24.65         1.50 o                         
  -3   5  10         86.94        101.64         1.70 o                         
  -2   5  10         52.09         64.36         1.58 o                         
  -1   5  10        282.09        280.98         2.40 o                         
   0   5  10        730.27        725.37         5.51 o                         
   1   5  10        405.39        393.12         3.86 o                         
   2   5  10        187.16        199.25         2.33 o                         
   3   5  10        110.41        114.62         2.02 o                         
   4   5  10        266.02        236.61         4.00 o                         
 -10   6  10          0.22          4.40         1.78 o                         
  -9   6  10         35.80         36.01         1.67 o                         
  -8   6  10        301.53        299.46         4.23 o                         
  -7   6  10        218.72        246.22         2.49 o                         
  -6   6  10         79.23         89.14         1.67 o                         
  -5   6  10         89.71         96.57         1.93 o                         
  -4   6  10          1.71          4.63         1.43 o                         
  -3   6  10        144.69        144.91         1.86 o                         
  -2   6  10        296.19        308.80         2.52 o                         
  -1   6  10        107.74        118.64         1.79 o                         
   0   6  10         68.16         73.19         1.43 o                         
   1   6  10         54.10         54.64         1.75 o                         
   2   6  10         79.63         86.49         1.97 o                         
   3   6  10        146.77        138.86         2.61 o                         
  -9   7  10        203.95        213.04         3.12 o                         
  -8   7  10        284.49        284.28         3.50 o                         
  -7   7  10        993.32       1019.94         7.13 o                         
  -6   7  10         27.91         30.12         1.60 o                         
  -5   7  10         48.28         42.71         1.91 o                         
  -4   7  10       1561.19       1540.18         7.80 o                         
  -3   7  10       1632.63       1654.84        12.27 o                         
  -2   7  10        695.17        695.31         3.96 o                         
  -1   7  10       1685.64       1707.56         9.86 o                         
   0   7  10        247.79        260.85         4.54 o                         
   1   7  10         18.35         22.69         1.39 o                         
   2   7  10         17.05         10.48         1.32 o                         
   3   7  10        206.70        200.77         2.59 o                         
  -9   8  10         59.74         49.32         1.79 o                         
  -8   8  10        153.82        164.08         4.78 o                         
  -7   8  10        188.75        203.81         3.58 o                         
  -6   8  10        179.73        193.38         4.02 o                         
  -5   8  10        146.24        162.24         2.06 o                         
  -4   8  10        271.25        280.17         2.36 o                         
  -3   8  10        221.11        211.26         2.41 o                         
  -2   8  10        289.19        297.52         2.30 o                         
  -1   8  10         57.14         52.94         1.29 o                         
   0   8  10        817.66        837.05         7.19 o                         
   1   8  10         72.40         77.85         2.88 o                         
   2   8  10        368.51        371.20         5.88 o                         
  -7   9  10         95.47         80.77         1.74 o                         
  -6   9  10        451.22        435.45         5.74 o                         
  -5   9  10        143.68        157.05         2.67 o                         
  -4   9  10        239.35        263.18         7.62 o                         
  -3   9  10        463.65        478.04         5.51 o                         
  -2   9  10        539.52        541.36         4.91 o                         
  -1   9  10        994.06        911.75        21.39 o                         
   0   9  10         30.23         30.17         0.99 o                         
  -4  10  10        177.51        139.27         3.54 o                         
  -3  10  10        105.04         84.11         2.02 o                         
  -9   1  11        612.11        610.59        10.92 o                         
  -8   1  11        229.93        241.47         4.91 o                         
  -7   1  11        545.81        519.82         6.33 o                         
  -6   1  11       1715.07       1699.26        13.59 o                         
  -5   1  11        374.15        360.62         3.88 o                         
  -4   1  11        108.87        118.11         1.99 o                         
  -3   1  11        765.70        740.82         5.35 o                         
  -2   1  11        120.01        120.55         1.96 o                         
  -1   1  11         27.44         31.78         1.68 o                         
   0   1  11        257.49        263.98         2.60 o                         
   1   1  11        275.22        280.85         2.60 o                         
   2   1  11        734.54        710.76         6.91 o                         
   3   1  11        428.86        408.46         3.50 o                         
   4   1  11        144.54        135.24        13.23 o                         
  -9   2  11        151.57        163.95         3.94 o                         
  -8   2  11         55.05         61.14         2.58 o                         
  -7   2  11        252.52        253.83         4.66 o                         
  -6   2  11        240.89        247.44         2.62 o                         
  -5   2  11        377.97        379.45         3.00 o                         
  -4   2  11        858.86        851.80         8.97 o                         
  -3   2  11       1606.91       1627.12         9.49 o                         
  -2   2  11        597.07        586.19         4.96 o                         
  -1   2  11        709.98        710.39         6.08 o                         
   0   2  11        602.90        600.84         6.88 o                         
   1   2  11          9.26          9.64         1.33 o                         
   2   2  11         81.88         87.73         1.46 o                         
   3   2  11        150.79        155.73         4.12 o                         
   4   2  11        319.24        271.98         9.55 o                         
  -9   3  11        637.99        631.27         9.13 o                         
  -8   3  11        197.40        200.95         3.99 o                         
  -7   3  11       1382.52       1415.11        15.08 o                         
  -6   3  11       1223.87       1213.85         8.68 o                         
  -5   3  11        571.01        578.10         4.93 o                         
  -4   3  11       1343.43       1336.48        10.51 o                         
  -3   3  11        261.86        244.04         2.37 o                         
  -2   3  11          6.91         10.13         1.51 o                         
  -1   3  11        189.03        178.22         2.07 o                         
   0   3  11       1098.87       1090.19        10.39 o                         
   1   3  11        101.09         99.17         1.65 o                         
   2   3  11        232.87        229.59         3.96 o                         
   3   3  11        161.73        168.33         3.56 o                         
   4   3  11         23.30         18.89         1.22 o                         
 -10   4  11         17.21         18.41         2.99 o                         
  -9   4  11        140.86        144.99         3.32 o                         
  -8   4  11        168.61        196.21         3.29 o                         
  -7   4  11         54.43         45.90         1.91 o                         
  -6   4  11        261.81        294.70         3.77 o                         
  -5   4  11        231.44        224.37         2.37 o                         
  -4   4  11         79.45         83.67         1.94 o                         
  -3   4  11        255.72        247.32         2.45 o                         
  -2   4  11        523.51        498.57         4.35 o                         
  -1   4  11        290.21        298.24         2.28 o                         
   0   4  11        253.83        256.85         4.18 o                         
   1   4  11        115.05        115.37         2.47 o                         
   2   4  11        295.03        305.90         6.21 o                         
   3   4  11          9.10          7.33         1.12 o                         
 -10   5  11         10.89         14.62         1.62 o                         
  -9   5  11        547.29        606.22         9.28 o                         
  -8   5  11        499.91        472.15         6.20 o                         
  -7   5  11         53.96         63.24         1.72 o                         
  -6   5  11        120.96        130.00         1.99 o                         
  -5   5  11        620.68        636.81         8.81 o                         
  -4   5  11         14.23         15.52         1.64 o                         
  -3   5  11        385.14        372.06         3.97 o                         
  -2   5  11         49.26         52.67         1.58 o                         
  -1   5  11        983.08        989.36        10.54 o                         
   0   5  11         44.96         45.91         1.33 o                         
   1   5  11        371.66        349.60         3.39 o                         
   2   5  11        455.35        420.94        12.07 o                         
  -9   6  11       2508.20       2542.49        25.29 o                         
  -8   6  11       1613.75       1559.25        23.71 o                         
  -7   6  11        170.61        173.99         2.21 o                         
  -6   6  11         22.27         24.44         1.40 o                         
  -5   6  11        194.54        201.60         2.38 o                         
  -4   6  11        559.58        553.07         3.24 o                         
  -3   6  11        893.52        858.88        11.51 o                         
  -2   6  11       1557.80       1564.50        13.76 o                         
  -1   6  11        307.52        286.66         4.69 o                         
   0   6  11         87.42         85.48         1.71 o                         
   1   6  11          7.02          7.68         1.15 o                         
   2   6  11       1617.24       1320.32        18.59 o                         
  -8   7  11        203.13        179.56        16.77 o                         
  -7   7  11         38.05         41.42         1.27 o                         
  -6   7  11         92.19        107.10         1.96 o                         
  -5   7  11         38.55         44.15         1.37 o                         
  -4   7  11        429.68        414.01        11.95 o                         
  -3   7  11        297.38        289.38         3.22 o                         
  -2   7  11         86.84         79.78         1.39 o                         
  -1   7  11        259.78        245.59         4.54 o                         
   0   7  11         48.03         49.73         2.06 o                         
   1   7  11        299.11        266.46         4.36 o                         
  -6   8  11         57.07         56.38         1.44 o                         
  -5   8  11         82.41         79.44         1.93 o                         
  -4   8  11        488.26        469.42         4.34 o                         
  -3   8  11         20.05         20.30         0.94 o                         
  -2   8  11        173.94        151.83         2.28 o                         
  -1   8  11         30.80         25.33         0.80 o                         
  -7   0  12        141.41        134.37         5.53 o                         
  -6   0  12         52.23         67.11         2.69 o                         
  -5   0  12        383.04        377.75         4.52 o                         
  -4   0  12        601.02        602.05         4.83 o                         
  -3   0  12        346.92        323.63         3.59 o                         
  -2   0  12        135.35        129.95         2.83 o                         
  -1   0  12        217.41        249.62         2.88 o                         
   0   0  12        183.40        195.58         2.62 o                         
   1   0  12       1881.29       1854.96        18.75 o                         
   2   0  12       1665.45       1553.31        52.99 o                         
  -7   1  12        297.25        283.07         4.61 o                         
  -6   1  12        274.38        262.07         2.94 o                         
  -5   1  12       2989.38       2941.98        17.33 o                         
  -4   1  12       3577.61       3483.50        22.09 o                         
  -3   1  12        215.23        220.58         2.42 o                         
  -2   1  12        995.74        981.14         8.67 o                         
  -1   1  12         29.81         29.41         1.26 o                         
   0   1  12        215.26        209.34         1.66 o                         
   1   1  12         75.85         71.77         2.04 o                         
   2   1  12        799.87        722.41         9.86 o                         
  -8   2  12       1086.57       1124.13        16.96 o                         
  -7   2  12        733.27        721.36         8.15 o                         
  -6   2  12        411.29        399.46         6.51 o                         
  -5   2  12         34.02         30.63         1.90 o                         
  -4   2  12         27.18         34.69         1.90 o                         
  -3   2  12        419.14        373.61         6.50 o                         
  -2   2  12        949.86        897.65         9.06 o                         
  -1   2  12         99.69         91.95         2.52 o                         
   0   2  12        213.29        210.26         2.86 o                         
   1   2  12         59.87         53.36         1.56 o                         
   2   2  12         84.09         72.95         1.37 o                         
  -8   3  12        305.38        298.78         4.27 o                         
  -7   3  12        238.36        276.75         4.40 o                         
  -6   3  12         25.92         30.72         1.68 o                         
  -5   3  12         47.34         55.00         1.71 o                         
  -4   3  12         50.84         56.43         1.85 o                         
  -3   3  12        248.58        263.30         2.72 o                         
  -2   3  12         46.15         46.68         1.42 o                         
  -1   3  12         51.00         48.16         1.46 o                         
   0   3  12         94.99        101.85         1.88 o                         
   1   3  12         34.03         33.28         1.03 o                         
  -8   4  12       1718.15       1684.89        24.30 o                         
  -7   4  12       1986.58       2084.98        21.17 o                         
  -6   4  12        552.58        567.14         8.83 o                         
  -5   4  12         83.48         87.56         1.61 o                         
  -4   4  12        376.05        380.90         3.30 o                         
  -3   4  12         96.56        104.41         1.78 o                         
  -2   4  12       1382.50       1391.04        14.00 o                         
  -1   4  12       1347.00       1326.09        11.56 o                         
   0   4  12       1127.37       1104.79        13.97 o                         
   1   4  12        259.20        206.78         3.55 o                         
  -7   5  12        316.98        342.83         5.02 o                         
  -6   5  12         33.91         38.54         2.71 o                         
  -5   5  12         40.56         42.50         1.59 o                         
  -4   5  12        203.42        208.57         2.94 o                         
  -3   5  12        170.96        156.78         1.79 o                         
  -2   5  12        185.18        169.46         5.08 o                         
  -1   5  12        166.61        136.32         5.73 o                         
   0   5  12        247.01        210.09         3.71 o                         
  -6   6  12        108.00         92.44         1.86 o                         
  -5   6  12          5.30          8.66         2.04 o                         
  -4   6  12        392.35        378.85        14.01 o                         
  -3   6  12        224.17        188.47         2.67 o                         
  -2   6  12        351.64        310.04        15.00 o                         
  -6   1  13         11.18         13.16         2.21 o                         
  -5   1  13         26.03         24.14         1.41 o                         
  -4   1  13        111.93        114.48         2.34 o                         
  -3   1  13        321.89        301.86         3.10 o                         
  -2   1  13        886.90        731.51         6.54 o                         
  -1   1  13        475.43        382.40        14.26 o                         
  -5   2  13        770.33        713.83         7.95 o                         
  -4   2  13         84.07         89.30         2.87 o                         
  -3   2  13        230.19        218.63         4.24 o                         
  -2   2  13          6.06          7.05         1.18 o                         
  -1   2  13          6.67          7.56         1.18 o                         
  -5   3  13         80.26         69.03         1.54 o                         
  -4   3  13         44.99         36.77         1.22 o                         
  -3   3  13        620.08        556.83        25.88 o                         
  -2   3  13        442.73        382.79         3.44 o                         
  -5   4  13        184.79        151.53         2.84 o                         
                                                                                
